# Supplementary material for: In Silico Perturbation Identifies Transcription Factors as Protective Targets in HSPCs After Irradiation
Source: Int J Mol Sci. 2026 Apr 15;27(8):3522. doi: 10.3390/ijms27083522 (PMC13116119; doi:10.3390/ijms27083522)
Supplement: Supplementary file 1 [file ijms-27-03522-s001.zip]

Archive with 11 entries (10 files):
- supple_table/
- supple_table/TableS1.csv
- supple_table/TableS10.csv
- supple_table/TableS2.csv
- supple_table/TableS3.csv
- supple_table/TableS4.csv
- supple_table/TableS5.csv
- supple_table/TableS6.csv
- supple_table/TableS7.csv
- supple_table/TableS8.csv
- supple_table/TableS9.csv
