# Supplementary material for: In Silico Perturbation Identifies Transcription Factors as Protective Targets in HSPCs After Irradiation
Source: Int J Mol Sci. 2026 Apr 15;27(8):3522. doi: 10.3390/ijms27083522 (PMC13116119; doi:10.3390/ijms27083522)
Supplement: Supplementary file 1 [file ijms-27-03522-s001.zip › supple_table/TableS1.csv]

	p_val	avg_log2FC	pct.1	pct.2	p_val_adj	cluster	gene
Hlf	0	4.90547206959664	0.849	0.136	0	HSPC	Hlf
Ctla2a	0	3.15596553980529	0.964	0.409	0	HSPC	Ctla2a
Myct1	0	3.88202773991343	0.657	0.118	0	HSPC	Myct1
Mecom	0	4.98745813091585	0.39	0.036	0	HSPC	Mecom
Nkx2-3	4.91101251966199e-321	4.87175165195501	0.306	0.022	8.95572243085561e-317	HSPC	Nkx2-3
Car2	1.45735085561623e-299	2.77844498570033	0.91	0.407	2.65762502030175e-295	HSPC	Car2
Angpt1	7.40612308693465e-284	2.77984560789586	0.856	0.353	1.3505806061334e-279	HSPC	Angpt1
Rbp1	6.96326575293249e-275	3.71701620622818	0.526	0.101	1.26982114270477e-270	HSPC	Rbp1
Irf8	1.77022799616819e-244	-4.96009863161392	0.133	0.83	3.22818777381231e-240	HSPC	Irf8
Plac8	2.91216200640944e-239	-1.83774559010122	0.867	0.978	5.31061863488825e-235	HSPC	Plac8
Gm19590	1.89506170747668e-233	3.72711561631221	0.4	0.063	3.45583452975448e-229	HSPC	Gm19590
Cox5a	7.68700382336441e-229	-1.37538157848364	0.786	0.982	1.40180201722873e-224	HSPC	Cox5a
Birc5	6.22279901120653e-226	-4.28923823654356	0.091	0.777	1.13478962768362e-221	HSPC	Birc5
Adgrg1	6.40666417940125e-226	2.08130836014813	0.913	0.565	1.16831927975561e-221	HSPC	Adgrg1
H2afz	1.16845254221379e-222	-1.37708790786867	0.949	0.992	2.13079005598108e-218	HSPC	H2afz
Adgrl4	2.61045403639691e-217	2.56347442002045	0.813	0.421	4.7604239807734e-213	HSPC	Adgrl4
Ybx1	4.73570898414887e-217	-1.19657591926016	0.943	0.994	8.63603890349387e-213	HSPC	Ybx1
Meis1	8.12105919629572e-216	2.59821168340952	0.784	0.353	1.48095635503649e-211	HSPC	Meis1
Ltb	2.87704532799354e-215	3.63280975585008	0.423	0.076	5.24657986012901e-211	HSPC	Ltb
Hmgb2	8.11624280281531e-215	-1.69326669239719	0.84	0.978	1.4800780375214e-210	HSPC	Hmgb2
Ifitm1	1.82177535044273e-214	2.28731568761292	0.924	0.582	3.32218952906736e-210	HSPC	Ifitm1
Ptma	5.29216821354533e-207	-0.703086491442171	1	1	9.65079795422127e-203	HSPC	Ptma
Mpl	2.75375507041427e-206	3.3782994105975	0.411	0.075	5.02174774640746e-202	HSPC	Mpl
Cd63	3.31791664525464e-206	2.48451732871971	0.78	0.36	6.05055279428636e-202	HSPC	Cd63
Tubb5	3.07375906465565e-204	-1.49395353289958	0.847	0.983	5.60530703030605e-200	HSPC	Tubb5
Lmo2	1.59567889683185e-201	1.42991816101907	0.984	0.898	2.90988003626256e-197	HSPC	Lmo2
Cks1b	2.93997673414798e-198	-1.95706151621045	0.418	0.893	5.36134157239226e-194	HSPC	Cks1b
Cks2	1.3942653199692e-195	-1.98726895074324	0.472	0.914	2.54258223749584e-191	HSPC	Cks2
Lgals1	1.77029994917795e-195	-3.45687088200045	0.291	0.811	3.22831898732091e-191	HSPC	Lgals1
Hsp90b1	2.58794430865263e-195	-1.64495514135252	0.726	0.964	4.71937524125893e-191	HSPC	Hsp90b1
Clec12a	1.26549521531206e-193	-3.97480135129398	0.07	0.727	2.30775707464307e-189	HSPC	Clec12a
Egr1	1.09353480811859e-191	2.91187557617748	0.727	0.297	1.99417007608506e-187	HSPC	Egr1
Cdca8	5.11779146068204e-191	-3.32828082526676	0.109	0.75	9.33280450769976e-187	HSPC	Cdca8
Pclaf	2.04961291079309e-189	-2.88074721264212	0.127	0.783	3.73767410412229e-185	HSPC	Pclaf
Meg3	5.48847647798816e-189	8.41264343832156	0.082	0.001	1.00087857052592e-184	HSPC	Meg3
Ppia	4.04008980818681e-186	-0.641715224620657	1	1	7.36750777420947e-182	HSPC	Ppia
Ran	3.227803835868e-185	-1.1973178050374	0.891	0.983	5.88622307508889e-181	HSPC	Ran
Procr	4.85900746714531e-185	5.73559770067535	0.201	0.017	8.86088601708618e-181	HSPC	Procr
Pgls	4.11273103621494e-182	-1.45134563112742	0.661	0.97	7.49997631764156e-178	HSPC	Pgls
Rps27l	6.800204830118e-180	-1.33644193398768	0.838	0.981	1.24008535282032e-175	HSPC	Rps27l
Top2a	1.54652138139296e-178	-2.62930203591094	0.241	0.814	2.82023639110821e-174	HSPC	Top2a
Sh3bgrl3	5.72706246814748e-177	-1.15379570469677	0.832	0.989	1.04438711169137e-172	HSPC	Sh3bgrl3
Cdca3	4.33094383620298e-174	-3.65505049718381	0.058	0.689	7.89790917969976e-170	HSPC	Cdca3
Erp29	3.13380915008112e-172	-1.40769740436556	0.616	0.946	5.71481436608793e-168	HSPC	Erp29
Ighm	4.45119792620314e-172	-3.19066220996708	0.144	0.76	8.11720453822404e-168	HSPC	Ighm
Ube2c	1.13944383438806e-171	-5.55287830372654	0.064	0.665	2.07788977639006e-167	HSPC	Ube2c
Mki67	4.88292935962695e-171	-2.96927083911383	0.13	0.747	8.9045099802157e-167	HSPC	Mki67
Rgs1	7.4420159360282e-171	2.58472846082383	0.831	0.512	1.3571260260941e-166	HSPC	Rgs1
H2afx	1.89926212571429e-167	-2.64213573380821	0.342	0.845	3.46349441245258e-163	HSPC	H2afx
Malat1	3.14776480015415e-166	0.979222876014641	1	0.999	5.7402638895611e-162	HSPC	Malat1
Kif15	2.13655916706618e-165	-3.5916669429623	0.067	0.679	3.89622929706189e-161	HSPC	Kif15
Msi2	6.7635664542836e-165	2.17185674653289	0.816	0.574	1.23340397860316e-160	HSPC	Msi2
Hmgn2	3.18712104076344e-161	-1.12550682202239	0.804	0.968	5.81203392993621e-157	HSPC	Hmgn2
Cdk1	8.21480739077927e-160	-2.75312262507833	0.16	0.734	1.49805227578251e-155	HSPC	Cdk1
Jund	6.09297044714134e-158	1.46146369853251	0.985	0.967	1.1111140907407e-153	HSPC	Jund
Nr4a1	4.02461086725993e-157	2.90703411960128	0.501	0.147	7.33928037753522e-153	HSPC	Nr4a1
Sdf2l1	5.01980194308351e-157	-2.48255259046376	0.217	0.775	9.1541108234071e-153	HSPC	Sdf2l1
Tspo	2.18445219938384e-156	-1.47375359624449	0.721	0.955	3.98356703079637e-152	HSPC	Tspo
H2afy	8.61889696398833e-156	-1.01984802497364	0.966	0.998	1.57174205035291e-151	HSPC	H2afy
Sec61b	1.19008948314853e-155	-0.975436980085415	0.9	0.987	2.17024718146966e-151	HSPC	Sec61b
Tuba1b	1.54501530557975e-155	-1.50805189537404	0.516	0.907	2.81748991125523e-151	HSPC	Tuba1b
Ass1	4.18975306544822e-155	-2.44408020694635	0.169	0.761	7.64043369015137e-151	HSPC	Ass1
Ccna2	5.66390370483246e-155	-3.50027308602463	0.06	0.653	1.03286947961325e-150	HSPC	Ccna2
Dynll1	2.88330848434585e-153	-1.19080299240581	0.69	0.964	5.25800135205309e-149	HSPC	Dynll1
Ccnb2	1.37172250908352e-152	-3.51213733596486	0.045	0.635	2.50147316756471e-148	HSPC	Ccnb2
S1pr1	2.18446574254414e-152	4.26554694878994	0.196	0.021	3.9835917281035e-148	HSPC	S1pr1
Gapdh	8.45333894011778e-152	-1.06143644653478	0.867	0.981	1.54155088911988e-147	HSPC	Gapdh
Spc24	1.49662672826387e-150	-2.5626514837957	0.111	0.715	2.729248501662e-146	HSPC	Spc24
Pdzk1ip1	2.0123947748431e-150	3.74130249197904	0.286	0.048	3.66980311140388e-146	HSPC	Pdzk1ip1
Tpm4	6.24663761924783e-150	-3.26420760915906	0.078	0.665	1.13913683624603e-145	HSPC	Tpm4
Rpl17	2.47316075607266e-149	0.481030361431139	0.999	1	4.51005595477411e-145	HSPC	Rpl17
Tpx2	2.50754010273859e-149	-3.22232335464623	0.069	0.647	4.57275013135409e-145	HSPC	Tpx2
Ier2	4.38465525422638e-148	1.45620697709419	0.96	0.918	7.99585732160723e-144	HSPC	Ier2
Txnip	6.9068970083462e-146	2.20570049683373	0.84	0.675	1.25954173844201e-141	HSPC	Txnip
Ube2s	8.57366176225141e-146	-1.3273611620424	0.651	0.939	1.56349295896417e-141	HSPC	Ube2s
Ranbp1	1.44884858612816e-145	-1.14654376396967	0.756	0.962	2.64212028166332e-141	HSPC	Ranbp1
Mpeg1	3.15436268334942e-145	-5.0285055657116	0.025	0.588	5.75229578935599e-141	HSPC	Mpeg1
Zfp36l2	2.00473680808838e-144	1.11678692179545	0.975	0.971	3.65583804322997e-140	HSPC	Zfp36l2
Slc25a5	4.11878549803493e-144	-0.962002193519811	0.846	0.984	7.5110172342165e-140	HSPC	Slc25a5
Aurkb	6.48043450693622e-144	-3.29075299027961	0.063	0.633	1.18177203668489e-139	HSPC	Aurkb
Jun	3.25390434770298e-143	1.51812452034733	0.978	0.944	5.93381996847116e-139	HSPC	Jun
Ly86	3.27138144631106e-143	-5.91905744676477	0.01	0.565	5.96569120549284e-139	HSPC	Ly86
Srgn	2.97743705789709e-142	0.934746498492014	0.993	0.951	5.42965421878113e-138	HSPC	Srgn
Gm42418	8.85535816501883e-142	1.1048939922179	1	1	1.61486311497283e-137	HSPC	Gm42418
Lmnb1	2.53824480684514e-140	-1.52490038130262	0.406	0.892	4.6287432297628e-136	HSPC	Lmnb1
Tyrobp	2.26886762807618e-139	-2.70817504257595	0.204	0.74	4.13750700655972e-135	HSPC	Tyrobp
Prdx1	1.08394013652595e-138	-0.951935321129426	0.81	0.977	1.97667323296872e-134	HSPC	Prdx1
Bax	7.90839375800675e-138	-1.56672504032005	0.589	0.931	1.44217468571011e-133	HSPC	Bax
Nucks1	1.43080421635393e-137	-1.23906882656484	0.628	0.935	2.60921456894303e-133	HSPC	Nucks1
Ifi27l2a	3.05146209396121e-137	-3.13454062793753	0.136	0.683	5.56464627454766e-133	HSPC	Ifi27l2a
Cdc20	3.93091436190571e-137	-3.02112997487906	0.09	0.639	7.16841543037125e-133	HSPC	Cdc20
Knl1	8.62421088083179e-137	-3.47450818249117	0.048	0.605	1.57271109622848e-132	HSPC	Knl1
Prc1	1.18113129597047e-136	-3.52473557041072	0.07	0.619	2.15391103133176e-132	HSPC	Prc1
Manf	3.13630209823404e-136	-1.35056381991613	0.603	0.935	5.7193605063396e-132	HSPC	Manf
Hist1h1b	1.04975355713763e-135	-3.11473757384216	0.172	0.714	1.91433058679618e-131	HSPC	Hist1h1b
mt-Atp6	2.26894011691334e-135	0.504517162106892	1	0.999	4.13763919720317e-131	HSPC	mt-Atp6
H2-K1	1.07591334319077e-134	0.778550991337467	0.999	0.997	1.96203557264268e-130	HSPC	H2-K1
Gcnt2	8.69140411733737e-134	2.2967719194381	0.709	0.412	1.58496445483764e-129	HSPC	Gcnt2
Kif11	1.40762770335123e-133	-3.7893322883595	0.045	0.585	2.5669498798313e-129	HSPC	Kif11
Gimap1	2.1853091129366e-133	2.50723643196595	0.556	0.217	3.98512969835118e-129	HSPC	Gimap1
Unc93b1	1.30004829242734e-132	-1.91947193027607	0.273	0.805	2.37076806607049e-128	HSPC	Unc93b1
Bst2	1.67224586794519e-132	-1.61877631714037	0.709	0.958	3.04950756478484e-128	HSPC	Bst2
Cenpf	2.47471725690172e-132	-3.80139711375176	0.054	0.592	4.51289438968598e-128	HSPC	Cenpf
Tacc3	3.46744306119081e-132	-2.91410457698435	0.078	0.631	6.32322916638757e-128	HSPC	Tacc3
Eif5a	2.50419080278176e-131	-0.792088460333604	0.946	0.994	4.56664234795282e-127	HSPC	Eif5a
Nusap1	2.92606824179923e-131	-3.73725491749646	0.06	0.589	5.33597804574508e-127	HSPC	Nusap1
Bex6	3.4541631528746e-130	-1.95081787817587	0.207	0.767	6.29901192558213e-126	HSPC	Bex6
Cycs	4.06227414605473e-130	-1.5104463265758	0.411	0.863	7.40796313274541e-126	HSPC	Cycs
Apoe	4.09041118001456e-130	2.6742232079932	0.442	0.131	7.45927382787454e-126	HSPC	Apoe
Slc18a2	7.73645904731022e-130	3.75214586963217	0.27	0.049	1.41082067186749e-125	HSPC	Slc18a2
Pnrc1	3.16180259572256e-129	1.27069569802776	0.946	0.927	5.76586321355965e-125	HSPC	Pnrc1
Col4a1	2.89135136995892e-128	5.06568636033836	0.117	0.008	5.27266835825708e-124	HSPC	Col4a1
Cd52	3.08946506754178e-128	-1.90869658971086	0.267	0.8	5.63394849716919e-124	HSPC	Cd52
Knstrn	6.83350749242193e-128	-2.71357109121416	0.066	0.61	1.24615842631806e-123	HSPC	Knstrn
Kit	1.23868846215974e-127	2.14364409580199	0.727	0.486	2.2588722795945e-123	HSPC	Kit
Pdia6	1.58282288132008e-127	-1.30477092797332	0.63	0.929	2.8864358063753e-123	HSPC	Pdia6
Rab38	4.3222958436917e-127	2.46637943947471	0.619	0.312	7.88213870055618e-123	HSPC	Rab38
BC035044	6.50265669645665e-127	-1.74596308861054	0.271	0.796	1.18582447516583e-122	HSPC	BC035044
Psmb3	7.05906001313273e-127	-1.07114025973976	0.661	0.944	1.28729018399489e-122	HSPC	Psmb3
Ddx39	5.44145114262504e-126	-1.58943835401087	0.355	0.826	9.92303030369102e-122	HSPC	Ddx39
Cenpa	1.14161656832229e-125	-1.98456824279695	0.271	0.765	2.08185197399252e-121	HSPC	Cenpa
Rrm2	1.45011427367346e-125	-2.60004633607474	0.094	0.634	2.64442838947092e-121	HSPC	Rrm2
Wfdc2	4.86830144194068e-125	6.4662172472952	0.076	0.002	8.87783450952302e-121	HSPC	Wfdc2
Hmmr	9.31999130578246e-125	-4.40149471459658	0.027	0.541	1.69959361452249e-120	HSPC	Hmmr
Hmgb1	9.2758952629039e-124	-0.662769393836495	0.969	0.996	1.69155226014316e-119	HSPC	Hmgb1
Ccnb1	1.80473113343592e-123	-3.82598668221573	0.045	0.559	3.29110769493374e-119	HSPC	Ccnb1
Neurl3	1.94741418628755e-123	3.35275921468895	0.426	0.135	3.55130451011398e-119	HSPC	Neurl3
Racgap1	6.59193896797912e-123	-2.96822020946966	0.066	0.596	1.20210599020067e-118	HSPC	Racgap1
Tmsb10	4.18143144609898e-122	-0.983355198381055	0.907	0.994	7.62525838510611e-118	HSPC	Tmsb10
Slpi	1.05550656870958e-121	-5.13425161712488	0.016	0.521	1.92482177869879e-117	HSPC	Slpi
Smc2	1.86206977851053e-121	-1.74323245512491	0.244	0.777	3.3956704480918e-117	HSPC	Smc2
Ctsz	1.94991818881198e-121	-1.74810323869153	0.274	0.786	3.55587080911752e-117	HSPC	Ctsz
Ier3	2.24427610574737e-120	2.56545379071734	0.652	0.359	4.09266190644091e-116	HSPC	Ier3
Gimap6	5.02771022869429e-120	2.07014405831446	0.58	0.237	9.16853237304691e-116	HSPC	Gimap6
Jpt1	5.60779879007094e-120	-1.48345372864209	0.387	0.855	1.02263818735734e-115	HSPC	Jpt1
Dut	1.93499217839288e-119	-1.12858421655105	0.619	0.936	3.52865173651726e-115	HSPC	Dut
Ms4a6c	2.96239327804255e-119	-1.96995458450168	0.354	0.768	5.40222038183839e-115	HSPC	Ms4a6c
Anp32e	1.90644307413189e-118	-1.22677739722424	0.519	0.911	3.47658958998692e-114	HSPC	Anp32e
Ncf1	1.90925605752443e-118	-2.32079948840423	0.1	0.633	3.48171934650156e-114	HSPC	Ncf1
Clta	1.94576385220226e-118	-0.808381237656408	0.844	0.98	3.54829496087605e-114	HSPC	Clta
Selenoh	4.71838534679538e-118	-1.26505716994952	0.483	0.883	8.60444751841606e-114	HSPC	Selenoh
Oaz1	2.12510889295991e-117	-0.502670996203023	0.985	0.999	3.87534857720169e-113	HSPC	Oaz1
Pmaip1	2.95488768611859e-117	-3.87715112983589	0.028	0.528	5.38853318440586e-113	HSPC	Pmaip1
Ap3s1	3.54510631845193e-117	-2.47605950512931	0.187	0.669	6.46485588232894e-113	HSPC	Ap3s1
Psmb2	7.41253213067439e-117	-0.912558791718206	0.735	0.959	1.35174935934978e-112	HSPC	Psmb2
Sell	1.09960402985346e-116	-1.73854831308952	0.282	0.817	2.00523790884077e-112	HSPC	Sell
Gimap5	1.50779888900069e-116	3.08150752275409	0.303	0.068	2.74962205398166e-112	HSPC	Gimap5
Atp5g1	1.67327093402503e-116	-1.06339090971375	0.702	0.937	3.05137687528804e-112	HSPC	Atp5g1
Pycard	2.04146810844578e-116	-1.34133372215476	0.522	0.898	3.72282124256173e-112	HSPC	Pycard
Hspa8	6.72921197005343e-116	-0.72658720287946	0.967	0.996	1.22713909485894e-111	HSPC	Hspa8
Bub1b	7.72971653911383e-116	-3.39420448593075	0.036	0.536	1.4095911080728e-111	HSPC	Bub1b
H2afj	2.59580748491274e-115	-1.09213251612728	0.594	0.935	4.73371452948688e-111	HSPC	H2afj
Phlda2	1.13735482536214e-114	5.32743587214069	0.094	0.005	2.0740802595304e-110	HSPC	Phlda2
Crispld1	1.17033683365945e-114	4.31057166862632	0.15	0.016	2.13422624986138e-110	HSPC	Crispld1
Mllt3	1.82278609055862e-114	3.91691966989385	0.4	0.128	3.32403271474271e-110	HSPC	Mllt3
Anxa3	2.41297689653437e-114	-3.34679987132896	0.063	0.554	4.40030466852008e-110	HSPC	Anxa3
Ddost	2.57419551418055e-113	-1.13396612214203	0.558	0.911	4.69430293965966e-109	HSPC	Ddost
Rpl9	2.84464428829291e-113	0.358307120782555	1	1	5.18749332413096e-109	HSPC	Rpl9
Zfp36	1.20671087288948e-112	1.53898472074631	0.895	0.823	2.20055794780125e-108	HSPC	Zfp36
Pdia3	1.48775381109565e-112	-0.975209776776112	0.766	0.962	2.71306784991403e-108	HSPC	Pdia3
Fgd5	1.79013587943549e-112	5.38165860804822	0.09	0.005	3.26449178973855e-108	HSPC	Fgd5
Cenpe	1.89958326687892e-112	-2.62172263005371	0.061	0.562	3.4640800454804e-108	HSPC	Cenpe
AY036118	3.94472441661567e-112	1.02020470406444	0.993	0.997	7.19359944614034e-108	HSPC	AY036118
Srsf5	6.66715390066351e-112	0.789640114600526	0.985	0.993	1.215822185325e-107	HSPC	Srsf5
Ifi209	8.42928963818439e-112	-3.58869162249652	0.04	0.528	1.53716525841931e-107	HSPC	Ifi209
Gmnn	1.81378619091951e-111	-1.41229189883088	0.271	0.8	3.30762049776082e-107	HSPC	Gmnn
Nasp	2.1224758313345e-111	-1.29854132085591	0.405	0.87	3.8705469260216e-107	HSPC	Nasp
Emb	2.77497518414415e-111	-1.36854042331294	0.534	0.845	5.06044474580527e-107	HSPC	Emb
Atp8b4	1.00523402009744e-110	-2.28124676834809	0.114	0.624	1.83314475904969e-106	HSPC	Atp8b4
Incenp	3.74070264741845e-110	-2.5464746061624	0.096	0.598	6.82154534783229e-106	HSPC	Incenp
Ikzf2	6.7233598547273e-110	2.62733729798904	0.498	0.201	1.22607190310807e-105	HSPC	Ikzf2
mt-Co1	6.81671739635816e-110	0.537827645195633	1	0.999	1.24309658439987e-105	HSPC	mt-Co1
Spns2	8.56644186228496e-110	2.88749103075268	0.4	0.128	1.56217633800628e-105	HSPC	Spns2
Taldo1	2.46496280726509e-109	-0.959277730124795	0.756	0.969	4.49510617532862e-105	HSPC	Taldo1
Nme1	3.1933862040492e-109	-1.11433493404147	0.601	0.911	5.82345908170413e-105	HSPC	Nme1
Hspe1	3.54034722071158e-109	-0.888958283149283	0.829	0.966	6.45617719168964e-105	HSPC	Hspe1
Set	4.6515316902748e-109	-0.796677236932148	0.915	0.988	8.48253319038512e-105	HSPC	Set
Nudcd2	4.74802617989559e-109	-1.33218732509106	0.375	0.839	8.65850054165761e-105	HSPC	Nudcd2
Hacd4	7.02899726778187e-109	3.94629115951334	0.286	0.066	1.2818079417527e-104	HSPC	Hacd4
Gng11	4.10994006822407e-108	2.7516221309943	0.462	0.174	7.49488670841342e-104	HSPC	Gng11
Atp5o.1	1.29626978480311e-107	-1.17695444743795	0.472	0.876	2.36387757956695e-103	HSPC	Atp5o.1
Pgam1	2.20039585602686e-107	-1.29922554262265	0.646	0.897	4.01264188305058e-103	HSPC	Pgam1
Rps14	2.74605225510909e-107	0.333870498829755	1	1	5.00770089241694e-103	HSPC	Rps14
Cst7	4.10140384074461e-107	-2.73285741548249	0.058	0.546	7.47932004398187e-103	HSPC	Cst7
Hist1h3c	6.05089639426735e-107	-4.41599577763861	0.039	0.504	1.10344146645859e-102	HSPC	Hist1h3c
Gata2	6.05622631895256e-106	2.37004301818596	0.468	0.171	1.10441343152419e-101	HSPC	Gata2
Thyn1	2.2847204807264e-105	-1.43761805556396	0.319	0.798	4.16641626865265e-101	HSPC	Thyn1
Tmsb4x	3.67638959741946e-105	-0.839856113020294	0.999	1	6.70426406985414e-101	HSPC	Tmsb4x
Samd12	4.60061631430543e-105	4.66458420540049	0.135	0.014	8.38968391076738e-101	HSPC	Samd12
Psma7	2.0762661392747e-104	-0.828399552997506	0.795	0.962	3.78627893158134e-100	HSPC	Psma7
Lsm6	5.88165030539327e-104	-1.0478045619682	0.535	0.913	1.07257774969152e-99	HSPC	Lsm6
Cct8	1.00570553935518e-103	-0.900203089682599	0.756	0.948	1.83400462156811e-99	HSPC	Cct8
Junb	1.17123146844656e-103	1.58714133434325	0.864	0.8	2.13585770585915e-99	HSPC	Junb
Mif	2.08669167679755e-103	-1.07731810039587	0.753	0.933	3.80529094180802e-99	HSPC	Mif
Rps24	2.33313740866533e-103	0.323256000360329	1	1	4.2547093784421e-99	HSPC	Rps24
Vamp5	3.99410975713961e-103	1.76393076152133	0.649	0.349	7.28365855311979e-99	HSPC	Vamp5
Ybx3	8.92715976841423e-103	-1.04354358586916	0.679	0.924	1.62795685536802e-98	HSPC	Ybx3
Gria3	9.10690775182992e-103	-1.87480126788334	0.165	0.674	1.6607356976237e-98	HSPC	Gria3
Gpx1	1.10814704307263e-102	-0.710302197308264	0.912	0.988	2.02081694774725e-98	HSPC	Gpx1
Cox4i1	1.82861965198277e-102	-0.637736318186221	0.93	0.99	3.33467079735578e-98	HSPC	Cox4i1
Alyref	1.96134411190207e-102	-0.9746337522965	0.628	0.93	3.57670712246462e-98	HSPC	Alyref
Serf2	2.93379070237262e-102	-0.617823165930972	0.924	0.991	5.35006072484672e-98	HSPC	Serf2
Ppp1r14b	9.05006711948756e-102	-0.843443668903739	0.817	0.969	1.65037023990975e-97	HSPC	Ppp1r14b
Snrpd1	1.69172585241404e-101	-0.760545442698689	0.811	0.967	3.08503126446225e-97	HSPC	Snrpd1
Stmn1	4.35007266089426e-101	-0.77913579639376	0.903	0.987	7.93279250440677e-97	HSPC	Stmn1
Tifab	9.08630927695797e-101	-4.83596290920107	0.009	0.453	1.65697935974606e-96	HSPC	Tifab
Aurka	2.12845710571262e-100	-3.70268219575237	0.028	0.482	3.88145437797753e-96	HSPC	Aurka
Plk1	2.48212945450615e-100	-4.37503426301907	0.019	0.466	4.52641127323742e-96	HSPC	Plk1
Tpt1	7.60680323037328e-100	0.311020559789028	1	1	1.38717663709087e-95	HSPC	Tpt1
Ppih	1.46294607792562e-99	-1.5442764342469	0.208	0.718	2.66782846770516e-95	HSPC	Ppih
Abracl	2.14988413536865e-99	-0.84492298324291	0.714	0.961	3.92052870925826e-95	HSPC	Abracl
Rrm1	3.85027517536372e-99	-1.40321864453172	0.259	0.772	7.02136180979328e-95	HSPC	Rrm1
Cybb	5.45481694671959e-99	-6.72448514765108	0.006	0.44	9.94740418403785e-95	HSPC	Cybb
Smdt1	7.32276877762519e-99	-1.11899588572087	0.49	0.896	1.33538011428773e-94	HSPC	Smdt1
Shcbp1	7.69717392999539e-99	-2.73141680681144	0.045	0.504	1.40365663787396e-94	HSPC	Shcbp1
Tubb4b	1.02339123481745e-98	-1.21588316335508	0.535	0.861	1.8662562558131e-94	HSPC	Tubb4b
Ncapd2	4.44099183346769e-98	-1.96039122291877	0.121	0.615	8.09859270751168e-94	HSPC	Ncapd2
Fcer1g	1.3121438818006e-97	-1.97515567043386	0.394	0.803	2.39282558285158e-93	HSPC	Fcer1g
Rps7	1.38392390269257e-97	0.335437455034197	1	1	2.52372362895017e-93	HSPC	Rps7
Cox8a	1.24352790847693e-96	-0.649878403351002	0.873	0.982	2.26769749389853e-92	HSPC	Cox8a
Bub1	1.94730712948792e-96	-3.80499947677358	0.025	0.465	3.55110928133418e-92	HSPC	Bub1
Rgs10	3.68520234702155e-96	-2.20705628527066	0.118	0.596	6.7203350000285e-92	HSPC	Rgs10
Klf6	6.29210157427449e-96	1.97605224644303	0.78	0.653	1.1474276430847e-91	HSPC	Klf6
Mrpl20	6.91472835818365e-96	-1.05723466085389	0.529	0.893	1.26096986339837e-91	HSPC	Mrpl20
Sec61g	6.94842647698155e-96	-0.913065802722348	0.661	0.937	1.26711505234236e-91	HSPC	Sec61g
Cenpw	9.8738574338391e-96	-1.66592312774627	0.145	0.64	1.8005966416349e-91	HSPC	Cenpw
mt-Co3	1.06287015137972e-95	0.487189768900642	1	0.999	1.93825000805606e-91	HSPC	mt-Co3
Minos1	1.18427153689548e-95	-0.952808703897616	0.552	0.915	2.1596375746826e-91	HSPC	Minos1
Rbm3	4.0126055498428e-95	-0.53725335156866	0.987	0.998	7.31738748069332e-91	HSPC	Rbm3
C1qbp	1.11184526395634e-94	-1.0405996841943	0.702	0.915	2.02756102335079e-90	HSPC	C1qbp
Lsm2	1.16734886105331e-94	-1.08766744577505	0.474	0.871	2.12877738301682e-90	HSPC	Lsm2
Siva1	5.03937788392347e-94	-0.961313644406972	0.603	0.913	9.18980950912284e-90	HSPC	Siva1
Mthfd2	5.32812665106846e-93	-3.34025282396429	0.036	0.468	9.71637176088845e-89	HSPC	Mthfd2
Upp1	1.26851321276686e-92	5.37087466977346	0.091	0.007	2.31326069480165e-88	HSPC	Upp1
Ssr4	1.29390182674248e-92	-0.797953851066836	0.769	0.952	2.35955937124758e-88	HSPC	Ssr4
Atp5g3	2.71633813881624e-92	-0.796275111296887	0.741	0.946	4.95351422994529e-88	HSPC	Atp5g3
Bub3	1.09371897583097e-91	-1.1890117272262	0.472	0.864	1.99450592432536e-87	HSPC	Bub3
Rbpms	1.39847118762547e-91	2.34074537528933	0.582	0.342	2.55025205775381e-87	HSPC	Rbpms
Tmed3	2.29761433168794e-91	-1.38424081695589	0.276	0.773	4.18992949526612e-87	HSPC	Tmed3
Npc2	2.31936049009702e-91	-0.940739311199595	0.673	0.948	4.22958578974093e-87	HSPC	Npc2
Nrgn	3.13642220043617e-91	1.46139778055469	0.594	0.275	5.71957952471541e-87	HSPC	Nrgn
Fabp5	3.40842453431758e-91	-1.36995264909192	0.445	0.815	6.21560298078154e-87	HSPC	Fabp5
Dnajb11	4.44058858814343e-91	-1.27714574440509	0.291	0.78	8.09785734933836e-87	HSPC	Dnajb11
Col4a2	7.62676777280991e-91	4.99055492094433	0.108	0.01	1.39081737104962e-86	HSPC	Col4a2
Phlda3	1.63107516443355e-90	-1.92105143170382	0.132	0.585	2.97442866986102e-86	HSPC	Phlda3
Psma2	4.07134616762861e-90	-0.722303252717083	0.79	0.968	7.42450687128753e-86	HSPC	Psma2
Kif23	7.04771766717713e-90	-1.92184681249274	0.138	0.6	1.28522179378642e-85	HSPC	Kif23
Srsf7	4.85154298781426e-89	-0.80443461848967	0.739	0.955	8.84727379257808e-85	HSPC	Srsf7
Prex2	5.91363455675662e-89	5.81843708433829	0.063	0.003	1.07841039777014e-84	HSPC	Prex2
Fut8	1.22435401952285e-88	1.75602745617199	0.7	0.539	2.23273199000186e-84	HSPC	Fut8
Actr3	1.35435685014173e-88	-0.807040547353671	0.735	0.961	2.46980515191845e-84	HSPC	Actr3
Npm1	1.66974805685329e-88	-0.659037853926007	0.993	0.998	3.04495255647766e-84	HSPC	Npm1
Hnrnpab	2.04835364553935e-88	-0.650793248645369	0.886	0.985	3.73537770800556e-84	HSPC	Hnrnpab
Mis18bp1	2.27911656308782e-88	-2.78073753298383	0.064	0.495	4.15619696444694e-84	HSPC	Mis18bp1
Anp32b	5.27723189778018e-88	-0.608419840933	0.927	0.986	9.62356008879193e-84	HSPC	Anp32b
Necap2	8.49993846113555e-88	-1.55714068670779	0.15	0.634	1.55004877777268e-83	HSPC	Necap2
Hint1	9.29185158725256e-88	-0.643893821873468	0.879	0.981	1.69446205545138e-83	HSPC	Hint1
Dek	1.3059464784682e-87	-0.985754678215317	0.576	0.93	2.38152399813461e-83	HSPC	Dek
Snrpd2	2.9243486540141e-87	-0.739135822179875	0.747	0.957	5.33284220546011e-83	HSPC	Snrpd2
Cfp	4.04736163092033e-87	-3.63476940918467	0.033	0.445	7.38076867014631e-83	HSPC	Cfp
Uqcrq	4.71049591268767e-87	-1.07153095307948	0.438	0.842	8.59006034637724e-83	HSPC	Uqcrq
Ccnd1	6.08019182364694e-87	-2.04396331782241	0.247	0.685	1.10878378096026e-82	HSPC	Ccnd1
Sem1	8.57925546854178e-87	-0.688590876140089	0.814	0.969	1.56451302724328e-82	HSPC	Sem1
Trim47	1.39153663421693e-86	3.71801126595475	0.19	0.035	2.53760620615799e-82	HSPC	Trim47
Tk1	1.46264849361101e-86	-2.28305294463663	0.075	0.51	2.66728579294904e-82	HSPC	Tk1
Mapkapk2	1.80963548165414e-86	-1.44685420995753	0.213	0.689	3.30005126434448e-82	HSPC	Mapkapk2
Cdc34	2.36831386848056e-86	-1.50599934811547	0.202	0.683	4.31885717056116e-82	HSPC	Cdc34
Nhp2	3.31188837462282e-86	-1.10422274683602	0.463	0.834	6.03955963996218e-82	HSPC	Nhp2
Cst3	8.55517356642024e-86	-1.21059251442023	0.696	0.95	1.56012145157239e-81	HSPC	Cst3
Calr	8.58527505691627e-86	-1.03823048318198	0.837	0.957	1.56561075937925e-81	HSPC	Calr
Bcl2	9.30358009528859e-86	-1.33851724210471	0.319	0.793	1.69660086617683e-81	HSPC	Bcl2
mt-Co2	9.98879680566406e-86	0.424343901467151	0.999	0.999	1.8215569854809e-81	HSPC	mt-Co2
Ckap2l	1.00610132780043e-85	-3.31471103658179	0.039	0.451	1.83472638137687e-81	HSPC	Ckap2l
Cox5b	1.95731830145635e-85	-0.767643907983239	0.7	0.942	3.56936565453581e-81	HSPC	Cox5b
Tmem14c	2.48385414429054e-85	-0.995278170661165	0.489	0.874	4.52955641752823e-81	HSPC	Tmem14c
Tyms	5.42747412459097e-85	-1.43020246341766	0.171	0.649	9.89754181360409e-81	HSPC	Tyms
Ly6c2	6.61998003088066e-85	-4.44006815694798	0.06	0.46	1.2072195584314e-80	HSPC	Ly6c2
Agpat5	7.72442658723893e-85	-1.30597449151931	0.258	0.743	1.40862643244889e-80	HSPC	Agpat5
Dtymk	1.86057978524045e-84	-0.923231210109336	0.553	0.902	3.39295329636448e-80	HSPC	Dtymk
Pkib	2.01339104996998e-84	-2.69088737866905	0.067	0.492	3.67161991872526e-80	HSPC	Pkib
Ppp1ca	5.17219202083948e-84	-0.766698605625108	0.7	0.952	9.43200936920288e-80	HSPC	Ppp1ca
Kif22	5.60532634886435e-84	-2.97909034929139	0.043	0.454	1.0221873129789e-79	HSPC	Kif22
Sf3b5	6.37953627992383e-84	-0.881592523062979	0.594	0.912	1.16337223600691e-79	HSPC	Sf3b5
Tsc22d1	6.80574176642833e-84	1.62144217451218	0.78	0.65	1.24109506852587e-79	HSPC	Tsc22d1
Cfl1	6.97134881033581e-84	-0.545688642364849	0.952	0.997	1.27129516905284e-79	HSPC	Cfl1
B2m	7.18983806216916e-84	0.578461693012242	0.996	0.998	1.31113886901717e-79	HSPC	B2m
Ddx39b	7.67891856300899e-84	-0.809554496252582	0.658	0.956	1.40032758915032e-79	HSPC	Ddx39b
Ppp1r15a	7.89983205287523e-84	1.93723439487604	0.714	0.597	1.44061337316233e-79	HSPC	Ppp1r15a
Gm973	8.05918058527501e-84	6.71733527962859	0.048	0.001	1.46967217153075e-79	HSPC	Gm973
Ptp4a3	1.70308646734981e-83	-1.12291972534516	0.495	0.872	3.10574848185912e-79	HSPC	Ptp4a3
Grb10	2.09417444623205e-83	4.37246954137196	0.138	0.019	3.81893652014876e-79	HSPC	Grb10
Mad2l1	9.35666359071617e-83	-1.58408508328349	0.123	0.577	1.706281172403e-78	HSPC	Mad2l1
Ccr2	9.70489798751218e-83	-4.73618924964534	0.015	0.403	1.76978519700272e-78	HSPC	Ccr2
Nedd4	1.01606614168862e-82	1.38521775217138	0.771	0.652	1.85289821598336e-78	HSPC	Nedd4
Milr1	1.152519502736e-82	-2.21513687794567	0.075	0.502	2.10173456518937e-78	HSPC	Milr1
Timm13	1.88227701230146e-82	-0.95774791261249	0.52	0.881	3.43252035963295e-78	HSPC	Timm13
Sdsl	2.34858493696066e-82	3.01926504711337	0.229	0.053	4.28287949104146e-78	HSPC	Sdsl
Atp5b	3.53790386018372e-82	-0.626806640163955	0.865	0.977	6.45172147943102e-78	HSPC	Atp5b
Hdgfl3	3.79093591938084e-82	3.05316543933259	0.25	0.063	6.91315074258289e-78	HSPC	Hdgfl3
Bloc1s2	6.6204753270783e-82	-1.20479779942669	0.421	0.85	1.207309880646e-77	HSPC	Bloc1s2
Kif20a	9.28257759145214e-82	-3.97010923823809	0.018	0.407	1.69277084957721e-77	HSPC	Kif20a
Rpl21	1.40243309785609e-81	0.379017178045131	1	0.999	2.55747699725036e-77	HSPC	Rpl21
Rpl23	1.66237768598844e-81	0.301605750786395	1	1	3.03151194816851e-77	HSPC	Rpl23
Nudt5	2.08212335045079e-81	-1.27581015859042	0.243	0.72	3.79696014188206e-77	HSPC	Nudt5
Kif4	2.28139566965858e-81	-3.22377538276691	0.034	0.43	4.1603531431894e-77	HSPC	Kif4
Hist1h2ap	3.35020854327117e-81	-2.49227138552177	0.111	0.524	6.10944029950931e-77	HSPC	Hist1h2ap
Arhgap11a	4.58340443326303e-81	-1.8554459856912	0.102	0.54	8.35829632449845e-77	HSPC	Arhgap11a
Tipin	8.38604491873019e-81	-1.07255242652441	0.402	0.854	1.52927915137964e-76	HSPC	Tipin
Paip2	8.55923808022738e-81	1.01684692017716	0.838	0.853	1.56086265631027e-76	HSPC	Paip2
Vrk1	1.04691894219154e-80	-1.20121028728134	0.28	0.759	1.9091613829805e-76	HSPC	Vrk1
Dusp1	1.29278538406756e-80	1.73122478647068	0.759	0.655	2.3575234263856e-76	HSPC	Dusp1
Nt5dc2	1.76192280235491e-80	-2.27738844436662	0.076	0.493	3.21304242237442e-76	HSPC	Nt5dc2
Psme2	2.18196505279862e-80	-0.949029989102919	0.493	0.883	3.97903147028357e-76	HSPC	Psme2
Rangap1	2.579949998399e-80	-1.50229803667816	0.154	0.619	4.70479681708041e-76	HSPC	Rangap1
Dlgap5	3.24734611585751e-80	-2.75923221310028	0.046	0.448	5.92186037687776e-76	HSPC	Dlgap5
Sap30	6.38669748118079e-80	-1.16732571065272	0.349	0.807	1.16467815266813e-75	HSPC	Sap30
Gm16070	1.08427270878487e-79	5.99563624460998	0.051	0.002	1.97727971174009e-75	HSPC	Gm16070
Tomm22	1.33463347612658e-79	-0.918268165407285	0.526	0.896	2.43383760706442e-75	HSPC	Tomm22
Pfn1	1.35108309864456e-79	-0.496280622636683	0.984	0.999	2.46383513868823e-75	HSPC	Pfn1
Lrrc59	2.75492356960793e-79	-1.28755011974531	0.276	0.722	5.02387862153703e-75	HSPC	Lrrc59
Cenpm	1.11798290840614e-78	-1.82253927558918	0.102	0.536	2.03875363176944e-74	HSPC	Cenpm
Chchd2	1.23544672191293e-78	-0.532241288247069	0.945	0.992	2.25296064208041e-74	HSPC	Chchd2
Pa2g4	1.41713252836442e-78	-0.906640051940816	0.579	0.885	2.58428287872535e-74	HSPC	Pa2g4
Eif4a1	1.56659973182447e-78	-0.571972387599451	0.933	0.992	2.85685127095511e-74	HSPC	Eif4a1
Rad51	1.96885148599176e-78	-1.77618035975047	0.103	0.535	3.59039756985457e-74	HSPC	Rad51
Uqcr10	2.87307769122935e-78	-0.955338737512951	0.456	0.854	5.23934447772585e-74	HSPC	Uqcr10
Fh1	4.35674637842239e-78	-1.30833144974395	0.207	0.678	7.94496269569107e-74	HSPC	Fh1
Vim	4.63091812433759e-78	-1.1734021021599	0.738	0.896	8.44494229154203e-74	HSPC	Vim
Rcc1	5.62915298311157e-78	-1.62341075947074	0.144	0.585	1.02653233800023e-73	HSPC	Rcc1
Vldlr	7.26988282573626e-78	3.39937336383372	0.175	0.033	1.32573583210127e-73	HSPC	Vldlr
Gm42031	1.27944802865212e-77	-1.69847506833395	0.132	0.565	2.33320142505001e-73	HSPC	Gm42031
Me2	1.68722516156974e-77	-1.87553714430642	0.076	0.495	3.07682380463858e-73	HSPC	Me2
Lmo1	1.83614220867538e-77	-2.12482363941826	0.07	0.48	3.34838893174043e-73	HSPC	Lmo1
Mamdc2	2.11205685487414e-77	6.12573891852647	0.055	0.002	3.85154688054847e-73	HSPC	Mamdc2
Exosc8	4.08367097866602e-77	-1.03827687751187	0.354	0.817	7.44698239669535e-73	HSPC	Exosc8
Nrk	9.78304572548927e-77	7.74807650068434	0.037	0.001	1.78403621850022e-72	HSPC	Nrk
Ezh2	2.13022972002328e-76	-1.00281732969708	0.364	0.846	3.88468691743446e-72	HSPC	Ezh2
Emcn	2.17913585921685e-76	3.57950650210644	0.165	0.03	3.97387215286785e-72	HSPC	Emcn
Tmpo	2.68628974813717e-76	-0.909260528271043	0.585	0.924	4.89871798470295e-72	HSPC	Tmpo
Cenph	2.85381283488384e-76	-1.83378546686262	0.09	0.51	5.20421308569416e-72	HSPC	Cenph
Rbm39	3.23748408088646e-76	0.648106631406975	0.967	0.987	5.90387596990455e-72	HSPC	Rbm39
Dnajc9	3.87770653320131e-76	-1.02280546639489	0.423	0.874	7.07138563394591e-72	HSPC	Dnajc9
Ncapg	4.73459131374061e-76	-2.44193190844426	0.052	0.443	8.63400071973737e-72	HSPC	Ncapg
Pbk	6.12749990379986e-76	-2.52435908997966	0.063	0.458	1.11741088245694e-71	HSPC	Pbk
Prmt1	7.90464677422616e-76	-0.808102522667372	0.669	0.928	1.44149138574788e-71	HSPC	Prmt1
Srsf2	9.72908871902001e-76	-0.614792061084812	0.829	0.973	1.77419661880049e-71	HSPC	Srsf2
Tmem176b	1.00559055637047e-75	1.17117257631092	0.799	0.778	1.83379493859718e-71	HSPC	Tmem176b
Tfdp1	1.04955854139575e-75	-1.08595034217378	0.354	0.802	1.91397495608929e-71	HSPC	Tfdp1
Ube2m	1.37146036619954e-75	-0.863452207298722	0.55	0.892	2.50099512380149e-71	HSPC	Ube2m
Ndufa4	1.98980984137028e-75	-0.563117147662414	0.943	0.985	3.62861722672285e-71	HSPC	Ndufa4
Rexo2	2.24433909044712e-75	-1.10070599849694	0.366	0.806	4.09277676533938e-71	HSPC	Rexo2
Prelid1	2.26370409292498e-75	-1.02305758510984	0.415	0.836	4.12809078385798e-71	HSPC	Prelid1
Atp5f1	2.50316779384533e-75	-0.642524669879654	0.775	0.959	4.56477678885634e-71	HSPC	Atp5f1
Lman2	3.81194081345113e-75	-0.982224841730734	0.444	0.838	6.95145526740948e-71	HSPC	Lman2
Sox6	5.58819233535353e-75	4.30976325585493	0.093	0.009	1.01906275427507e-70	HSPC	Sox6
Nceh1	6.02348041775771e-75	2.4664595603339	0.499	0.274	1.0984418889823e-70	HSPC	Nceh1
Rpn1	6.45401881538063e-75	-1.25132949685029	0.294	0.723	1.17695487117281e-70	HSPC	Rpn1
Cotl1	9.99908869442635e-75	-1.03116032544849	0.316	0.791	1.82343381431559e-70	HSPC	Cotl1
Tfrc	1.00507963935538e-74	-1.83160062278636	0.136	0.562	1.83286323032847e-70	HSPC	Tfrc
Cmc2	1.0997528950059e-74	-1.41922293329827	0.148	0.596	2.00550937933275e-70	HSPC	Cmc2
Glrx5	1.13920793525898e-74	-0.941089736074455	0.474	0.848	2.07745959073828e-70	HSPC	Glrx5
F13a1	1.40358348081026e-74	-5.28877487157732	0.016	0.374	2.55957483560559e-70	HSPC	F13a1
Ctss	1.47708904350901e-74	-1.49359228844193	0.189	0.627	2.69361957974304e-70	HSPC	Ctss
H3f3b	1.5906992095333e-74	0.678415326518681	1	1	2.90079907850493e-70	HSPC	H3f3b
Rps27	1.62816832281284e-74	0.4735495319204	0.997	0.997	2.9691277534815e-70	HSPC	Rps27
Dazap1	1.70784621358737e-74	-0.983832030213905	0.364	0.819	3.11442835509793e-70	HSPC	Dazap1
Bzw1	1.77809253424153e-74	-0.759377641906477	0.703	0.949	3.24252954544285e-70	HSPC	Bzw1
Rfc4	1.92222834224849e-74	-1.25173210030202	0.205	0.668	3.50537560492434e-70	HSPC	Rfc4
Glul	2.41697413477975e-74	2.33883589206817	0.553	0.354	4.40759403218434e-70	HSPC	Glul
Nuf2	2.9697079688837e-74	-3.26920512432828	0.025	0.394	5.41555945205632e-70	HSPC	Nuf2
Hes6	6.30295169999289e-74	-1.42932371421721	0.222	0.677	1.1494062720107e-69	HSPC	Hes6
Serpine2	7.63761552292435e-74	-2.13387043908569	0.078	0.473	1.39279556676049e-69	HSPC	Serpine2
Ndufb8	9.5339123093651e-74	-0.878855014129675	0.516	0.87	1.73860424873582e-69	HSPC	Ndufb8
Calm1	1.88469060701236e-73	-0.658241830236615	0.853	0.976	3.43692179094773e-69	HSPC	Calm1
Esco2	2.28240763459933e-73	-3.4817861034425	0.028	0.393	4.16219856245534e-69	HSPC	Esco2
Cyc1	3.23013827474049e-73	-1.09082879387034	0.307	0.76	5.89048015781676e-69	HSPC	Cyc1
Psrc1	3.76952686555238e-73	-1.60192351491118	0.091	0.5	6.87410919202132e-69	HSPC	Psrc1
Capzb	3.86276715209062e-73	-0.824545010545436	0.586	0.931	7.04414217855246e-69	HSPC	Capzb
Tmem97	4.86026937978148e-73	-1.94255874938404	0.099	0.504	8.86318724096952e-69	HSPC	Tmem97
Cnn3	5.66379940305175e-73	-3.20302135692568	0.031	0.398	1.03285045914052e-68	HSPC	Cnn3
Nubp1	7.44951786761566e-73	-1.1569864433387	0.195	0.66	1.35849407833839e-68	HSPC	Nubp1
Cdkn1c	7.57982831408291e-73	4.70032940378474	0.097	0.011	1.38225749135616e-68	HSPC	Cdkn1c
Sgo2a	1.450668288798e-72	-3.37611015938045	0.024	0.385	2.64543869145203e-68	HSPC	Sgo2a
Fam49b	1.67398837042619e-72	-0.903683484861037	0.541	0.901	3.0526851923092e-68	HSPC	Fam49b
Cox6b1	2.57374134635805e-72	-0.72773012419725	0.657	0.93	4.69347471921853e-68	HSPC	Cox6b1
Kif20b	3.22555448922888e-72	-1.70475908196025	0.117	0.532	5.88212116655779e-68	HSPC	Kif20b
Csgalnact1	3.29615656492749e-72	3.42731126913562	0.198	0.045	6.01087111180177e-68	HSPC	Csgalnact1
Dapp1	3.42759372903447e-72	1.39709725440534	0.729	0.636	6.25055992426726e-68	HSPC	Dapp1
Tgm2	3.65388212745323e-72	4.60530947679644	0.096	0.01	6.66321944762372e-68	HSPC	Tgm2
Selplg	3.68324917254395e-72	-1.32751484402777	0.241	0.694	6.71677319105114e-68	HSPC	Selplg
Ccng1	3.75063877183124e-72	-1.17982913309265	0.249	0.674	6.83966486431144e-68	HSPC	Ccng1
Nap1l3	3.75806320243504e-72	3.67634407160998	0.136	0.022	6.85320405596055e-68	HSPC	Nap1l3
Zbtb20	4.82335135373285e-72	1.93023062626569	0.6	0.391	8.79586352866722e-68	HSPC	Zbtb20
Rasa4	6.00827278894029e-72	-1.76348292589868	0.099	0.506	1.09566862579115e-67	HSPC	Rasa4
E2f8	7.63944401372104e-72	-1.95037496632795	0.075	0.469	1.39312901034217e-67	HSPC	E2f8
Srsf3	1.24199394778175e-71	-0.488650076366836	0.952	0.995	2.2649001631748e-67	HSPC	Srsf3
Mcm7	1.4023585247795e-71	-0.886908611821594	0.45	0.864	2.5573410057879e-67	HSPC	Mcm7
Skil	1.44130929721721e-71	2.22065345383109	0.517	0.287	2.62837163440531e-67	HSPC	Skil
Aspm	3.85287961461527e-71	-3.48310741067793	0.025	0.381	7.0261112652124e-67	HSPC	Aspm
U2af1	6.0008576002448e-71	-0.662686072532977	0.736	0.958	1.09431639198064e-66	HSPC	U2af1
Nt5c	2.20394838865352e-70	-1.06282513843523	0.271	0.744	4.01912028154856e-66	HSPC	Nt5c
Mrpl33	2.26708279934076e-70	-0.909753481804423	0.508	0.868	4.1342521928778e-66	HSPC	Mrpl33
Med21	2.31665542778408e-70	-1.12394850412826	0.339	0.77	4.22465283810705e-66	HSPC	Med21
Lsm5	2.57935727385218e-70	-0.892822424004153	0.474	0.867	4.70371592459684e-66	HSPC	Lsm5
Nap1l1	2.97932958830551e-70	-0.686432780265844	0.747	0.95	5.43310543723393e-66	HSPC	Nap1l1
Rpl13	3.3449456013666e-70	0.261050351094612	1	1	6.09984279865213e-66	HSPC	Rpl13
Spc25	3.43479434254334e-70	-2.78363050415328	0.045	0.411	6.26369096306204e-66	HSPC	Spc25
Snrpa1	4.25257968090567e-70	-0.953132388299566	0.426	0.828	7.75500430609957e-66	HSPC	Snrpa1
Chchd1	7.710951179547e-70	-0.86135114173652	0.52	0.864	1.40616905710219e-65	HSPC	Chchd1
Ect2	8.84958036225086e-70	-2.66615372205257	0.04	0.405	1.61380947486007e-65	HSPC	Ect2
Lyar	9.25280915823765e-70	-1.0943196699758	0.372	0.767	1.68734227809622e-65	HSPC	Lyar
Cd69	9.30048702539468e-70	-1.24740060118678	0.252	0.691	1.69603681395097e-65	HSPC	Cd69
Ube2a	1.19278006700018e-69	-1.06907605255107	0.33	0.786	2.17515373018153e-65	HSPC	Ube2a
Uqcr11	1.2892674403041e-69	-0.888201324123806	0.492	0.853	2.35110810413855e-65	HSPC	Uqcr11
Hes1	1.61657000515896e-69	2.82010240416573	0.349	0.132	2.94797706140788e-65	HSPC	Hes1
Selenos	1.6536271958426e-69	-1.04933986293582	0.288	0.744	3.01555455433856e-65	HSPC	Selenos
Nptn	2.068636134966e-69	-1.3758053686774	0.136	0.563	3.77236485572399e-65	HSPC	Nptn
Atp5l	3.95464339342e-69	-0.549393118364925	0.856	0.974	7.21168769224071e-65	HSPC	Atp5l
Dbi	4.13307011084175e-69	-0.825841036586519	0.601	0.9	7.53706665413102e-65	HSPC	Dbi
Tomm40	4.14369778813135e-69	-1.15211547718528	0.265	0.703	7.55644728643633e-65	HSPC	Tomm40
Pbx1	5.16349328133273e-69	1.11283960479256	0.51	0.234	9.41614634783836e-65	HSPC	Pbx1
Commd3	5.34664567223841e-69	-0.883511525635488	0.523	0.893	9.75014304789396e-65	HSPC	Commd3
Rfc5	5.54014455011333e-69	-1.12814431651528	0.231	0.691	1.01030076015867e-64	HSPC	Rfc5
Psmd13	5.56872019535787e-69	-1.06862685209084	0.298	0.759	1.01551181482546e-64	HSPC	Psmd13
Rps2	8.53244568224081e-69	-0.315043746526247	0.999	1	1.55597679461343e-64	HSPC	Rps2
Sgo1	9.83547204905346e-69	-2.77950863391511	0.036	0.392	1.79359668286539e-64	HSPC	Sgo1
Snrpd3	1.53183774318645e-68	-0.734542020875534	0.642	0.927	2.79345930847481e-64	HSPC	Snrpd3
Cdkn3	2.37900119637582e-68	-3.25297161371394	0.016	0.359	4.33834658171095e-64	HSPC	Cdkn3
Fbl	2.43493722402809e-68	-0.712772360570673	0.673	0.926	4.44035152173763e-64	HSPC	Fbl
Snrpe	2.54018663993427e-68	-0.518926766605698	0.885	0.978	4.63228435658413e-64	HSPC	Snrpe
Ska1	2.59827134868764e-68	-3.12060233597014	0.028	0.378	4.73820763146678e-64	HSPC	Ska1
Mdh2	2.88049513710486e-68	-0.763773068409635	0.657	0.906	5.25287093202441e-64	HSPC	Mdh2
Fkbp2	3.66349837333514e-68	-1.13013573263337	0.246	0.704	6.68075563361396e-64	HSPC	Fkbp2
Mvb12a	3.9926983200436e-68	-1.21340704454512	0.166	0.6	7.28108465643151e-64	HSPC	Mvb12a
Cdk4	4.08314663315393e-68	-0.674604036394514	0.709	0.951	7.44602620021951e-64	HSPC	Cdk4
Syngr2	6.14765541268081e-68	-1.07874301414825	0.246	0.711	1.12108644105647e-63	HSPC	Syngr2
Actg1	8.31675296590713e-68	-0.520687446129193	0.987	0.998	1.51664307086282e-63	HSPC	Actg1
Nans	1.43871736657518e-67	-1.17809675467121	0.172	0.614	2.62364498968649e-63	HSPC	Nans
Phb2	1.45344233899625e-67	-0.786241185498132	0.649	0.915	2.65049744939357e-63	HSPC	Phb2
Ssr2	1.57374240064773e-67	-0.999735658646242	0.364	0.784	2.8698766418212e-63	HSPC	Ssr2
Gabbr1	2.23931643198336e-67	2.87668407786313	0.232	0.064	4.08361744536486e-63	HSPC	Gabbr1
Hspd1	2.32614830507411e-67	-0.975789115215745	0.733	0.906	4.24196404913315e-63	HSPC	Hspd1
Cox6b2	3.02795207587966e-67	-1.19171703762553	0.334	0.715	5.52177340557414e-63	HSPC	Cox6b2
Ndufb6	3.80541446071639e-67	-1.03013852017386	0.28	0.734	6.93955381056242e-63	HSPC	Ndufb6
Cox6c	4.02016147007649e-67	-0.614633197629615	0.756	0.955	7.33116645683149e-63	HSPC	Cox6c
Esam	4.03655139799613e-67	3.34466385943199	0.178	0.039	7.36105512938574e-63	HSPC	Esam
Rpl41	5.52565302173559e-67	-0.363565980570964	0.991	0.998	1.0076580850437e-62	HSPC	Rpl41
Ctsh	5.99245573981339e-67	-1.99284302903987	0.129	0.517	1.09278422871237e-62	HSPC	Ctsh
Sdhb	6.82192223916376e-67	-0.99416789913804	0.349	0.798	1.2440457395339e-62	HSPC	Sdhb
Ncaph	1.38817809686857e-66	-2.66853179394088	0.046	0.401	2.53148157744952e-62	HSPC	Ncaph
Fbxo5	1.68370542921454e-66	-2.44580297339785	0.06	0.421	3.07040522071563e-62	HSPC	Fbxo5
Hoxa10	3.06215958525519e-66	3.46823308396469	0.16	0.032	5.58415421967136e-62	HSPC	Hoxa10
Mcm3	3.23853659220553e-66	-0.859016444557865	0.393	0.83	5.90579532954601e-62	HSPC	Mcm3
Tinagl1	3.32126881159153e-66	5.65670748701456	0.063	0.004	6.05666580481832e-62	HSPC	Tinagl1
Pkig	4.81201696979937e-66	-1.05678600279077	0.336	0.794	8.77519414612614e-62	HSPC	Pkig
Eif1ad	6.27857794524481e-66	-1.02971205819722	0.259	0.705	1.14496147409484e-61	HSPC	Eif1ad
Kif2c	6.87241979949599e-66	-3.85268885450023	0.013	0.344	1.25325447463609e-61	HSPC	Kif2c
Snrpf	7.32308403113025e-66	-0.594379603175321	0.808	0.966	1.33543760391691e-61	HSPC	Snrpf
Nudt21	1.04758181650237e-65	-0.769858201241494	0.561	0.904	1.91037020057372e-61	HSPC	Nudt21
Mrpl12	1.20451454347112e-65	-0.994845177490666	0.396	0.79	2.19655272147393e-61	HSPC	Mrpl12
Mrto4	1.35747134540297e-65	-1.05855566721184	0.369	0.755	2.47548474547685e-61	HSPC	Mrto4
Ctsg	1.44681758124923e-65	-3.0205368760714	0.418	0.668	2.63841654116609e-61	HSPC	Ctsg
Smc4	3.34544862596369e-65	-1.05608651589867	0.432	0.82	6.10076011430738e-61	HSPC	Smc4
Tmem258	3.40129955426547e-65	-0.917602494060995	0.418	0.827	6.20260986715851e-61	HSPC	Tmem258
Ak6	4.52520836907828e-65	-1.29396308681675	0.138	0.552	8.25216998185115e-61	HSPC	Ak6
P4hb	4.71060219255139e-65	-1.0598711952785	0.369	0.782	8.59025415833672e-61	HSPC	P4hb
Cd48	4.89345665468803e-65	-0.76893956805521	0.385	0.846	8.9237075554891e-61	HSPC	Cd48
Cox7b	4.92758956797612e-65	-0.801808166206604	0.501	0.871	8.98595233616125e-61	HSPC	Cox7b
Krt18	7.37070934810497e-65	3.00618082574837	0.342	0.141	1.34412255672042e-60	HSPC	Krt18
Tmem147	7.41753287015095e-65	-0.968382259143723	0.369	0.799	1.35266129420073e-60	HSPC	Tmem147
Tuba1c	9.75168726433743e-65	-1.37607212080284	0.123	0.524	1.77831768952457e-60	HSPC	Tuba1c
Clspn	1.1818592335805e-64	-1.3693685530822	0.136	0.538	2.15523849835739e-60	HSPC	Clspn
Nucb2	1.34423407628851e-64	-4.17497542670802	0.013	0.339	2.45134526151972e-60	HSPC	Nucb2
Dbf4	1.69432040556287e-64	-1.23326312761907	0.148	0.56	3.08976269158445e-60	HSPC	Dbf4
Ssr1	2.29308366892474e-64	-0.927161032170732	0.414	0.827	4.18166737865115e-60	HSPC	Ssr1
Pdia4	3.48762610489041e-64	-1.09510118990637	0.246	0.684	6.36003496487814e-60	HSPC	Pdia4
Lbh	4.47423996193875e-64	-1.38295484361237	0.12	0.512	8.1592239945915e-60	HSPC	Lbh
Dctpp1	4.66711791053241e-64	-0.83583205584671	0.469	0.865	8.51095622164691e-60	HSPC	Dctpp1
Reep5	5.20001934529352e-64	-0.961851335445411	0.411	0.837	9.48275527807726e-60	HSPC	Reep5
Edem1	7.34767327339775e-64	-1.59387408677199	0.082	0.458	1.33992169813681e-59	HSPC	Edem1
Hnrnpd	7.74176662654583e-64	-0.590614863059616	0.81	0.971	1.4117885620169e-59	HSPC	Hnrnpd
Tm7sf3	7.99810012706244e-64	-1.26769536417938	0.135	0.545	1.45853353917111e-59	HSPC	Tm7sf3
Nup37	1.10270422562772e-63	-1.12101236738146	0.169	0.59	2.01089142585472e-59	HSPC	Nup37
Rgs2	1.18499073295026e-63	1.83973376693832	0.693	0.616	2.1609491006081e-59	HSPC	Rgs2
Gimap8	1.44034244533024e-63	3.00113397502423	0.163	0.034	2.62660848330423e-59	HSPC	Gimap8
Psmc4	1.46991525477939e-63	-0.95437314393795	0.357	0.79	2.68053745861569e-59	HSPC	Psmc4
Arl6ip1	1.63336833183059e-63	-1.00611112371965	0.771	0.943	2.97861048992626e-59	HSPC	Arl6ip1
Psmd8	1.71491201316247e-63	-0.748511911061373	0.567	0.915	3.12731354720307e-59	HSPC	Psmd8
Sulf2	1.75447386381415e-63	-2.21683439522103	0.049	0.396	3.19945853805148e-59	HSPC	Sulf2
Taf10	2.58048494768676e-63	-0.713155333365695	0.607	0.906	4.70577235060157e-59	HSPC	Taf10
Cacybp	2.72776183419627e-63	-0.879761775428489	0.574	0.868	4.97434648084032e-59	HSPC	Cacybp
Coq7	3.50794364477756e-63	-1.10512694545658	0.151	0.566	6.39708603061636e-59	HSPC	Coq7
Ncln	3.73356956173197e-63	-1.6690305856918	0.06	0.419	6.80853745277441e-59	HSPC	Ncln
Fam96a	3.95847460458565e-63	-0.825775807028904	0.499	0.861	7.2186742889224e-59	HSPC	Fam96a
Cdkn1a	4.12737035329237e-63	-0.988951679148633	0.496	0.82	7.52667257626397e-59	HSPC	Cdkn1a
Ndufa11	4.13127976004266e-63	-0.838469389201758	0.325	0.775	7.5338017704138e-59	HSPC	Ndufa11
Rnaseh2c	4.9435045427303e-63	-0.873073506229493	0.375	0.805	9.01497488412297e-59	HSPC	Rnaseh2c
Fdps	5.34799666029951e-63	-1.67828215030399	0.082	0.453	9.75260670972219e-59	HSPC	Fdps
Ldha	6.44310190429198e-63	-0.786467595057295	0.738	0.91	1.17496406326669e-58	HSPC	Ldha
Plk4	7.55886509346356e-63	-1.32699496819445	0.129	0.526	1.37843463844402e-58	HSPC	Plk4
Rpl30	1.24778574966903e-62	0.278630550866791	1	1	2.27546209309645e-58	HSPC	Rpl30
Atp5a1	1.26478732363395e-62	-0.557417678303651	0.843	0.964	2.30646616337886e-58	HSPC	Atp5a1
Hirip3	1.4540722742671e-62	-1.07932884807401	0.21	0.639	2.65164619935348e-58	HSPC	Hirip3
Zfand5	1.73335873605164e-62	0.933185536688343	0.841	0.865	3.16095299106377e-58	HSPC	Zfand5
Zfp706	1.99418671804979e-62	-0.619275206221124	0.783	0.961	3.6365988990356e-58	HSPC	Zfp706
Ndufab1	2.20877428638982e-62	-0.713150552618729	0.678	0.913	4.02792078866047e-58	HSPC	Ndufab1
Mrpl28	2.73259300457253e-62	-1.04394710073129	0.267	0.704	4.98315660313847e-58	HSPC	Mrpl28
Nek2	2.73416490069145e-62	-3.611512883476	0.016	0.336	4.98602311290092e-58	HSPC	Nek2
Reep4	3.31785303414849e-62	-1.58638410923788	0.078	0.443	6.05043679307318e-58	HSPC	Reep4
Mrps14	3.88137302496209e-62	-0.682924411575919	0.6	0.905	7.07807184832088e-58	HSPC	Mrps14
Sae1	4.33433848584656e-62	-0.924506953511824	0.343	0.789	7.90409966278979e-58	HSPC	Sae1
Banf1	4.80585628495622e-62	-0.726644286854309	0.601	0.904	8.76395952124616e-58	HSPC	Banf1
Aaas	8.90873539264988e-62	-1.69104465617333	0.079	0.443	1.62459698620363e-57	HSPC	Aaas
Tpd52	1.17480624164616e-61	-1.045787904453	0.304	0.739	2.14237666226593e-57	HSPC	Tpd52
Pmf1	1.22226582618946e-61	-1.33808745780952	0.13	0.525	2.22892396063909e-57	HSPC	Pmf1
Ckap5	1.22590163453159e-61	-1.22117175372226	0.193	0.605	2.23555422073181e-57	HSPC	Ckap5
Fen1	1.43079278713759e-61	-0.997238900669838	0.228	0.667	2.6091937266241e-57	HSPC	Fen1
Gsta4	1.48505863269191e-61	5.22648417252697	0.076	0.008	2.70815292257697e-57	HSPC	Gsta4
Unc45b	2.17373662860614e-61	6.4973733644493	0.039	0.001	3.96402611592615e-57	HSPC	Unc45b
Cebpd	2.49912780723444e-61	-1.64805596874835	0.09	0.455	4.55740946927272e-57	HSPC	Cebpd
Cox6a1	2.95609817142472e-61	-0.888699351305011	0.348	0.785	5.39074062541011e-57	HSPC	Cox6a1
Rora	3.1357342247554e-61	3.93924927381342	0.12	0.02	5.71832493226396e-57	HSPC	Rora
Lactb	3.54493012589432e-61	-1.04462274096296	0.16	0.577	6.46453457758089e-57	HSPC	Lactb
Mrpl18	3.88867296644787e-61	-0.807624985258308	0.519	0.865	7.09138402161433e-57	HSPC	Mrpl18
Hsp90aa1	4.77270588662784e-61	-0.520343717867896	0.934	0.989	8.70350645485453e-57	HSPC	Hsp90aa1
Gfer	6.00370279627326e-61	-1.04427563403036	0.199	0.622	1.09483524192839e-56	HSPC	Gfer
Tmed9	6.58720120910416e-61	-0.564578958538241	0.786	0.958	1.20124201249223e-56	HSPC	Tmed9
Dnajc15	8.98271698390992e-61	-1.00041600555264	0.264	0.703	1.63808826918581e-56	HSPC	Dnajc15
Slc7a5	9.58125902838965e-61	-1.46428342425674	0.1	0.474	1.74723839641714e-56	HSPC	Slc7a5
Hells	1.01102444548376e-60	-0.915354915394702	0.24	0.669	1.84370417878418e-56	HSPC	Hells
Arap2	1.17939925998258e-60	-1.36459743385045	0.088	0.455	2.15075249050424e-56	HSPC	Arap2
Lsm12	1.22120132364558e-60	-0.862346005161621	0.408	0.821	2.22698273380009e-56	HSPC	Lsm12
Parp8	1.43911589750324e-60	-1.05418539321603	0.288	0.721	2.62437175068691e-56	HSPC	Parp8
Ak2	1.67402774776948e-60	-0.787154964747972	0.516	0.88	3.05275700083242e-56	HSPC	Ak2
Akap13	2.35664200777659e-60	1.10214868585467	0.802	0.824	4.29757236538139e-56	HSPC	Akap13
Tkt	4.99509153403548e-60	-0.632421291367945	0.751	0.939	9.10904892146711e-56	HSPC	Tkt
Trip13	1.03969677889541e-59	-1.77037773157287	0.078	0.432	1.89599104599366e-55	HSPC	Trip13
Wdr18	1.30801335252591e-59	-1.07643717128309	0.201	0.617	2.38529314966625e-55	HSPC	Wdr18
Baz1a	1.33190104983612e-59	-0.961828323783587	0.297	0.727	2.42885475448114e-55	HSPC	Baz1a
Sec13	1.68069722534961e-59	-0.946430922909598	0.216	0.652	3.06491946014755e-55	HSPC	Sec13
Lamtor4	1.88657138607177e-59	-0.832194740492846	0.441	0.841	3.44035157964048e-55	HSPC	Lamtor4
Pimreg	2.08003850223939e-59	-3.18277705824888	0.018	0.328	3.79315821268375e-55	HSPC	Pimreg
Ndufb5	2.17408860432681e-59	-0.643425995356137	0.667	0.915	3.96466797885037e-55	HSPC	Ndufb5
Cox7a2	2.27677983529705e-59	-0.704122419719976	0.606	0.898	4.1519357076477e-55	HSPC	Cox7a2
Palm	2.41133024610616e-59	-1.7720996295327	0.063	0.41	4.39730183679919e-55	HSPC	Palm
Erh	2.75947820532653e-59	-0.697803558699102	0.619	0.905	5.03218445523346e-55	HSPC	Erh
Uhrf1	3.34741713679827e-59	-0.95663886360578	0.208	0.635	6.10434989066533e-55	HSPC	Uhrf1
Hist1h4i	3.72663689106091e-59	-1.43872484711698	0.117	0.489	6.79589503453868e-55	HSPC	Hist1h4i
Lamp1	5.60074948327812e-59	-0.893052119143881	0.448	0.841	1.0213526757706e-54	HSPC	Lamp1
Cyba	6.54751113812454e-59	-0.88612375201702	0.541	0.887	1.19400413114839e-54	HSPC	Cyba
Kpna2	7.72611946203072e-59	-3.91775990028049	0.015	0.319	1.40893514509592e-54	HSPC	Kpna2
Ubl4a	8.50339502235077e-59	-1.22796104265615	0.138	0.528	1.55067911627589e-54	HSPC	Ubl4a
Psap	8.73645179485427e-59	-1.67723933834607	0.51	0.843	1.59317934930962e-54	HSPC	Psap
Cdc45	1.05175137593716e-58	-1.36296932428534	0.123	0.501	1.917973809159e-54	HSPC	Cdc45
Fam105a	1.32962240511256e-58	-1.31515491884207	0.111	0.485	2.42469941796327e-54	HSPC	Fam105a
Mcm4	1.35157072804843e-58	-0.821881225005093	0.321	0.766	2.46472437966913e-54	HSPC	Mcm4
Dst	1.62326586597235e-58	2.96974661787202	0.225	0.067	2.96018763318718e-54	HSPC	Dst
Etfb	1.75635228938631e-58	-0.864223029630877	0.481	0.838	3.20288403492487e-54	HSPC	Etfb
Lsm4	1.76048194107534e-58	-0.736270719066795	0.573	0.883	3.21041486774499e-54	HSPC	Lsm4
Mcl1	2.55350325452212e-58	0.837654764800346	0.904	0.94	4.65656853494654e-54	HSPC	Mcl1
Glipr1	6.03059237733237e-58	-0.888804764986853	0.42	0.812	1.09973882593033e-53	HSPC	Glipr1
Mcm5	7.2819237901609e-58	-0.955824943468488	0.238	0.669	1.32793162237374e-53	HSPC	Mcm5
Cep55	7.58954929709645e-58	-2.86721644636994	0.025	0.335	1.38403020981851e-53	HSPC	Cep55
Arhgap19	7.72447584162766e-58	-5.00637932303504	0.004	0.298	1.40863541447922e-53	HSPC	Arhgap19
Cit	8.10602172861723e-58	-2.26933523503683	0.051	0.377	1.47821412243064e-53	HSPC	Cit
Igsf8	8.39845928518399e-58	-1.62522167860501	0.081	0.432	1.53154303524615e-53	HSPC	Igsf8
Nup210	1.0076381882675e-57	-0.908689549650144	0.249	0.684	1.83752900012461e-53	HSPC	Nup210
Ctla2b	1.28451212571475e-57	3.11021218137247	0.157	0.035	2.34243631245342e-53	HSPC	Ctla2b
Phf5a	1.41736891219185e-57	-0.812071521378964	0.435	0.831	2.58471394827306e-53	HSPC	Phf5a
Cdca5	1.86923503202014e-57	-2.72716994081992	0.03	0.341	3.40873700439192e-53	HSPC	Cdca5
Fam111a	2.20313761449301e-57	-0.849203691315886	0.279	0.719	4.01764175378945e-53	HSPC	Fam111a
Serp1	2.29167520663716e-57	-0.912087753402564	0.394	0.816	4.17909890682352e-53	HSPC	Serp1
Mcm10	2.79549462485939e-57	-1.87966760434923	0.066	0.402	5.09786399789359e-53	HSPC	Mcm10
Zfp608	2.85940386133371e-57	1.94957405180031	0.544	0.379	5.21440888152815e-53	HSPC	Zfp608
Eif4a2	3.34857215853156e-57	1.01570987760287	0.784	0.828	6.10645618829815e-53	HSPC	Eif4a2
Tm6sf1	3.50627475739066e-57	-0.885097058007202	0.283	0.72	6.39404264757762e-53	HSPC	Tm6sf1
Got1	3.52679831174326e-57	-1.27790635043389	0.099	0.463	6.431469401295e-53	HSPC	Got1
Igsf6	3.96291046523039e-57	-3.23687048069906	0.016	0.315	7.22676352439414e-53	HSPC	Igsf6
Cpne8	5.0747279242668e-57	5.74565814404341	0.04	0.002	9.25427384269294e-53	HSPC	Cpne8
Hist1h2ae	5.61627705123671e-57	-1.82995146491617	0.24	0.591	1.02418428306353e-52	HSPC	Hist1h2ae
Ndufs6	5.77095068517821e-57	-0.826961824480216	0.366	0.786	1.0523905669491e-52	HSPC	Ndufs6
Gna15	6.76735185729866e-57	-1.18969401621785	0.18	0.571	1.23409428469698e-52	HSPC	Gna15
Hspa5	7.69325088493988e-57	-0.549122144689454	0.894	0.984	1.40294123137764e-52	HSPC	Hspa5
Slc35b1	8.73614352025218e-57	-1.26511177684331	0.105	0.471	1.59312313235319e-52	HSPC	Slc35b1
Rnpep	1.01168905127487e-56	-1.08804423728154	0.214	0.618	1.84491615390486e-52	HSPC	Rnpep
Cby1	1.03421221316367e-56	-1.16235298282569	0.157	0.546	1.88598939192527e-52	HSPC	Cby1
Ndn	1.36148169816318e-56	4.72482625700372	0.072	0.007	2.48279802477037e-52	HSPC	Ndn
Hist1h1a	1.83130915480893e-56	-2.22370055736929	0.103	0.433	3.33957537470956e-52	HSPC	Hist1h1a
Pfdn6	1.8539181347089e-56	-0.881182809290855	0.351	0.776	3.38080511045515e-52	HSPC	Pfdn6
Ostc	2.89307389719453e-56	-0.745529969935122	0.556	0.879	5.27580955892395e-52	HSPC	Ostc
Nin	2.97256710549544e-56	-1.07654996576511	0.165	0.556	5.42077337358149e-52	HSPC	Nin
Hist2h2ac	3.19813306905094e-56	-2.5445119001655	0.066	0.383	5.83211546472129e-52	HSPC	Hist2h2ac
Ckap2	3.9709231948408e-56	-1.99257808656535	0.06	0.386	7.24137553811168e-52	HSPC	Ckap2
Gng12	4.2123858228176e-56	-0.895231895851834	0.295	0.708	7.68170678649017e-52	HSPC	Gng12
Rps6ka1	4.58070339453459e-56	-0.913009714917579	0.238	0.659	8.35337071027328e-52	HSPC	Rps6ka1
Melk	5.22286598076176e-56	-3.45819189553291	0.015	0.31	9.52441840251715e-52	HSPC	Melk
Mrps15	6.190025540703e-56	-0.973158073000577	0.273	0.697	1.1288130576026e-51	HSPC	Mrps15
Hyou1	6.7954628832809e-56	-1.1715293783972	0.129	0.5	1.2392206113951e-51	HSPC	Hyou1
Ndufb7	6.88485746039718e-56	-0.750725049911508	0.486	0.863	1.25552260647803e-51	HSPC	Ndufb7
Notch1	8.09619135514416e-56	-1.16482777208056	0.198	0.589	1.47642145552409e-51	HSPC	Notch1
Coro1a	8.59065186979153e-56	-0.703853536552815	0.84	0.974	1.56659127497518e-51	HSPC	Coro1a
Creld2	1.05623651952458e-55	-1.13906046798986	0.115	0.481	1.92615291700502e-51	HSPC	Creld2
Neil3	1.46635725257545e-55	-3.13137259666042	0.03	0.331	2.67404908579659e-51	HSPC	Neil3
Ndufb10	1.53341679979335e-55	-0.719599331985531	0.511	0.879	2.79633887610315e-51	HSPC	Ndufb10
Babam1	1.53675685685938e-55	-0.94427424491644	0.147	0.541	2.80242980416876e-51	HSPC	Babam1
Ciapin1	1.59091871734437e-55	-0.965932234788963	0.214	0.626	2.9011993729492e-51	HSPC	Ciapin1
Cwc15	1.74316689463841e-55	-0.793865792549342	0.456	0.856	3.1788391490626e-51	HSPC	Cwc15
Mpc1	1.77303403971596e-55	-0.798072242088643	0.451	0.839	3.23330487482603e-51	HSPC	Mpc1
Ywhae	2.04080111796535e-55	-0.500838221133799	0.84	0.974	3.72160491872162e-51	HSPC	Ywhae
Hp	2.36915173419654e-55	-4.30056189688474	0.013	0.302	4.32038510248082e-51	HSPC	Hp
Samd9l	2.44539961957132e-55	2.37557864432519	0.363	0.168	4.45943074625025e-51	HSPC	Samd9l
Grpel1	3.01193774043062e-55	-0.831264243678319	0.312	0.736	5.49256966344928e-51	HSPC	Grpel1
H2-Q7	3.18218084844854e-55	0.890208797278766	0.81	0.722	5.80302499523075e-51	HSPC	H2-Q7
Shmt2	3.47989977827816e-55	-1.10223820531816	0.15	0.535	6.34594523566805e-51	HSPC	Shmt2
Psmd14	4.07175936711008e-55	-0.80255429678734	0.427	0.821	7.42526038186194e-51	HSPC	Psmd14
Nedd8	4.12700139850735e-55	-0.569978758545841	0.688	0.942	7.52599975031801e-51	HSPC	Nedd8
Rpl18a	4.30773372532728e-55	0.26143286354139	0.999	1	7.85558322150683e-51	HSPC	Rpl18a
Anln	4.66937371726553e-55	-3.3098287170081	0.022	0.317	8.51506991080542e-51	HSPC	Anln
Cenpp	5.18905174587253e-55	-2.04606427602506	0.043	0.357	9.46275476377314e-51	HSPC	Cenpp
Snf8	5.25394668876618e-55	-0.867817431481234	0.288	0.718	9.58109718163401e-51	HSPC	Snf8
Canx	6.0061295047864e-55	-0.690647401902857	0.621	0.909	1.09527777649285e-50	HSPC	Canx
Nxt1	7.87961443940925e-55	-0.861349500085532	0.28	0.712	1.43692648917067e-50	HSPC	Nxt1
Hmbs	8.20185083190499e-55	-1.17278073317837	0.096	0.448	1.49568951770619e-50	HSPC	Hmbs
Pld4	1.46271731131811e-54	-4.02006886329171	0.015	0.302	2.66741128891971e-50	HSPC	Pld4
Atp5j2	1.71671838826662e-54	-0.663291720141419	0.595	0.904	3.13060765284301e-50	HSPC	Atp5j2
Zmat3	2.51730288206435e-54	-1.60561728936899	0.073	0.405	4.59055353573256e-50	HSPC	Zmat3
Hras	2.74786655137363e-54	-0.985535658787276	0.253	0.663	5.01100944308496e-50	HSPC	Hras
Cyb5b	2.90190793564443e-54	-0.830970855614379	0.18	0.579	5.29191931144119e-50	HSPC	Cyb5b
Ndufv1	3.48827982225531e-54	-0.861966710262223	0.243	0.671	6.36122708386478e-50	HSPC	Ndufv1
Eif3l	3.60721879999056e-54	-0.81435558268083	0.376	0.79	6.57812420366279e-50	HSPC	Eif3l
Ncbp1	4.98331552417018e-54	-0.986704820082116	0.195	0.598	9.08757418987673e-50	HSPC	Ncbp1
Asf1b	5.50339374362595e-54	-1.87215333232171	0.052	0.366	1.00359888308763e-49	HSPC	Asf1b
Ccnl1	5.66358760779172e-54	0.901926686616958	0.84	0.902	1.0328118361569e-49	HSPC	Ccnl1
Rhob	6.1932959129864e-54	1.48031055849655	0.708	0.662	1.1294094426922e-49	HSPC	Rhob
Tuba4a	7.89851089686836e-54	-0.861389045788621	0.435	0.8	1.44037244715291e-49	HSPC	Tuba4a
Ppfia4	9.53333396671387e-54	-4.58374257812352	0.007	0.286	1.73849878216994e-49	HSPC	Ppfia4
Dck	9.63892505116361e-54	-1.34042846275805	0.145	0.507	1.7577543723302e-49	HSPC	Dck
Rad51ap1	1.26588156445978e-53	-1.69006947585628	0.078	0.405	2.30846162094886e-49	HSPC	Rad51ap1
Atp5c1	1.27419643286827e-53	-0.539153164198329	0.76	0.955	2.32362461497858e-49	HSPC	Atp5c1
Plscr4	1.68367902971386e-53	4.39874803660101	0.082	0.011	3.0703570785862e-49	HSPC	Plscr4
Ndufs5	2.16582663686903e-53	-0.755592802472853	0.418	0.813	3.94960145499436e-49	HSPC	Ndufs5
Emc8	2.44311298423027e-53	-0.887217890891322	0.286	0.713	4.45526083804232e-49	HSPC	Emc8
Jaml	3.20418532737077e-53	-6.21917908859127	0.004	0.278	5.84315236299334e-49	HSPC	Jaml
Gins2	3.24034453460779e-53	-0.924084034272433	0.186	0.58	5.90909229331077e-49	HSPC	Gins2
Rnf126	3.52218454718099e-53	-0.889501458606613	0.261	0.673	6.42305574023925e-49	HSPC	Rnf126
Mmrn1	3.5981293624233e-53	2.60514375172111	0.201	0.057	6.56154870531513e-49	HSPC	Mmrn1
Anapc15	5.27447274181982e-53	-1.01387537527823	0.145	0.522	9.61852849198263e-49	HSPC	Anapc15
Dnmt1	5.36293315498673e-53	-0.765935623157608	0.417	0.826	9.7798449014338e-49	HSPC	Dnmt1
Ddx58	7.73034294173447e-53	2.61469276709064	0.283	0.109	1.4097053388547e-48	HSPC	Ddx58
Ncapg2	8.7044459683196e-53	-1.43553934164446	0.106	0.449	1.58734276678276e-48	HSPC	Ncapg2
Hnrnpa3	9.87459372911725e-53	-0.487903527689083	0.877	0.986	1.80073091244182e-48	HSPC	Hnrnpa3
Tcp1	1.04752508914855e-52	-0.683575920796148	0.576	0.886	1.9102667525713e-48	HSPC	Tcp1
Ptges3	1.16027693407737e-52	-0.534242411384235	0.822	0.958	2.11588101698349e-48	HSPC	Ptges3
Cdk2ap2	1.34780714833467e-52	-0.84367457271278	0.339	0.749	2.45786111570311e-48	HSPC	Cdk2ap2
Atp5k	1.46046352539581e-52	-0.801257824492316	0.312	0.725	2.66330128491179e-48	HSPC	Atp5k
Mrps10	1.61545859207383e-52	-0.871293767140092	0.279	0.691	2.94595028850584e-48	HSPC	Mrps10
Mycn	1.78153185490183e-52	3.10520813926626	0.18	0.048	3.24880149059897e-48	HSPC	Mycn
Anxa2	2.02344801865753e-52	-1.27473623431936	0.21	0.578	3.68995980682386e-48	HSPC	Anxa2
Cyth4	2.33372445873116e-52	-1.33525858804895	0.16	0.523	4.25577992294214e-48	HSPC	Cyth4
Bola1	2.77172742520529e-52	-0.788213262119801	0.195	0.603	5.05452213260437e-48	HSPC	Bola1
Mrpl21	2.80972732315862e-52	-0.798466537341302	0.301	0.716	5.12381874651206e-48	HSPC	Mrpl21
Ndufc1	2.85864330020832e-52	-0.817472732061655	0.322	0.75	5.21302192225989e-48	HSPC	Ndufc1
Cnih4	2.87638161357279e-52	-0.785448656791005	0.381	0.796	5.24536951051135e-48	HSPC	Cnih4
Slc16a11	3.05415110393737e-52	3.01691946919673	0.124	0.024	5.56954995314019e-48	HSPC	Slc16a11
Psmb6	3.39756009029516e-52	-0.68618847394239	0.558	0.889	6.19579058066225e-48	HSPC	Psmb6
Zeb2os	3.42476113689907e-52	-2.58348937451939	0.024	0.311	6.24539440924915e-48	HSPC	Zeb2os
Nfat5	3.64070197488659e-52	1.9871234139527	0.52	0.364	6.63918412140319e-48	HSPC	Nfat5
Ercc6l	3.93518513210344e-52	-1.83931881856914	0.049	0.353	7.17620360690384e-48	HSPC	Ercc6l
Gusb	4.32065786058341e-52	-0.834227647670031	0.168	0.556	7.87915167455991e-48	HSPC	Gusb
Tmem109	4.6266316037712e-52	-1.52870335797272	0.069	0.388	8.43712539263716e-48	HSPC	Tmem109
Srsf9	5.40187023046348e-52	-0.666885878664946	0.589	0.899	9.85085055227321e-48	HSPC	Srsf9
Hexa	6.71828835701658e-52	-0.980787861852449	0.211	0.606	1.22514706478554e-47	HSPC	Hexa
Uqcc2	7.81760484718302e-52	-0.868939201117526	0.297	0.713	1.4256184199323e-47	HSPC	Uqcc2
Tmem160	7.93222879339915e-52	-0.806990415184508	0.414	0.81	1.44652124276427e-47	HSPC	Tmem160
Mrpl55	7.94268103720896e-52	-0.855722872062614	0.174	0.568	1.44842731394543e-47	HSPC	Mrpl55
Nolc1	8.64364500172678e-52	-0.884758238569406	0.387	0.756	1.5762551025149e-47	HSPC	Nolc1
Usp1	8.88564693578221e-52	-0.759783892146236	0.382	0.807	1.62038657520924e-47	HSPC	Usp1
Psma5	9.41289962072869e-52	-0.570258503603651	0.732	0.937	1.71653637483608e-47	HSPC	Psma5
Ccdc34	1.04183957798578e-51	-0.7804538431021	0.229	0.642	1.89989865441487e-47	HSPC	Ccdc34
Atad2	1.04597398335701e-51	-0.812201843603716	0.322	0.747	1.90743815604984e-47	HSPC	Atad2
Nmral1	1.13116130801829e-51	-1.01751210371793	0.165	0.538	2.06278576130215e-47	HSPC	Nmral1
Mis18a	1.13775496330159e-51	-1.06182522097154	0.135	0.497	2.07480995107679e-47	HSPC	Mis18a
Cib1	1.47832050200797e-51	-1.02760392323757	0.177	0.56	2.69586526746174e-47	HSPC	Cib1
Timm50	2.15020074565448e-51	-0.862221144300905	0.187	0.581	3.92110607977552e-47	HSPC	Timm50
Tsfm	2.73675252772433e-51	-0.824597938947809	0.262	0.68	4.99074190955808e-47	HSPC	Tsfm
Lbr	3.68581254819904e-51	-0.799451436033296	0.42	0.833	6.72144776289577e-47	HSPC	Lbr
Fignl1	4.20038736714481e-51	-1.10812223769168	0.138	0.5	7.65982640272527e-47	HSPC	Fignl1
Ei24	4.27218376163557e-51	-0.795525910398404	0.222	0.621	7.79075430771863e-47	HSPC	Ei24
Abcg3	4.42491349747607e-51	4.46906410476497	0.061	0.006	8.06927225399736e-47	HSPC	Abcg3
Spcs2	4.54127706169166e-51	-0.60584138778632	0.727	0.94	8.28147284970091e-47	HSPC	Spcs2
Cox6a2	5.31690085581141e-51	-6.53337593528437	0.006	0.27	9.69590040065769e-47	HSPC	Cox6a2
Gtse1	5.48124120370309e-51	-1.7425906076276	0.043	0.343	9.99559145907295e-47	HSPC	Gtse1
Arhgdia	6.80841921009841e-51	-0.745720595402497	0.445	0.838	1.24158332715355e-46	HSPC	Arhgdia
Gm20467	7.39631874685009e-51	4.1703690879817	0.073	0.009	1.34879268667558e-46	HSPC	Gm20467
Ckap4	8.67073938104768e-51	-0.899090883399838	0.178	0.555	1.58119603352786e-46	HSPC	Ckap4
Hpse	1.07874355238943e-50	-2.45165439375904	0.028	0.313	1.96719674213736e-46	HSPC	Hpse
Rfwd3	1.09240239866256e-50	-1.02356181016943	0.138	0.501	1.99210501420105e-46	HSPC	Rfwd3
AC140186.1	1.13581410016171e-50	-5.82927162187342	0.009	0.273	2.0712705930549e-46	HSPC	AC140186.1
Nup93	1.23012948018449e-50	-1.2675005803039	0.093	0.426	2.24326412006444e-46	HSPC	Nup93
Zwilch	1.5293918087933e-50	-1.88403814450334	0.048	0.345	2.78899890251546e-46	HSPC	Zwilch
Magt1	1.57934342687895e-50	-0.781799920581924	0.291	0.709	2.88009067325645e-46	HSPC	Magt1
Hdgf	2.09641347772678e-50	-0.593763519994339	0.711	0.934	3.82301961798256e-46	HSPC	Hdgf
Ndufa1	2.28123333265909e-50	-0.77179622697787	0.222	0.63	4.16005710543712e-46	HSPC	Ndufa1
Ftsj3	2.52587055615129e-50	-0.92065521805948	0.195	0.581	4.60617754619749e-46	HSPC	Ftsj3
Hat1	3.44790138293683e-50	-0.820897387179529	0.39	0.792	6.2875929619236e-46	HSPC	Hat1
Arpc5l	4.05533192011707e-50	-0.797441555309475	0.369	0.797	7.39530328952549e-46	HSPC	Arpc5l
Atp5h	4.45392786475099e-50	-0.495659458291722	0.781	0.96	8.12218285415991e-46	HSPC	Atp5h
Spcs3	5.19413388978869e-50	-0.791961727400173	0.24	0.65	9.47202256141865e-46	HSPC	Spcs3
Nubp2	5.21464799386253e-50	-0.992886620039767	0.123	0.478	9.50943208160771e-46	HSPC	Nubp2
Ube2i	7.26195898352352e-50	-0.563610546809282	0.712	0.944	1.32429084023535e-45	HSPC	Ube2i
Psmc3ip	7.63089772341553e-50	-1.07841201467355	0.159	0.525	1.39157050884206e-45	HSPC	Psmc3ip
Pomp	7.63951525375456e-50	-0.527884499924854	0.744	0.945	1.39314200167468e-45	HSPC	Pomp
Kifc1	8.44633335946685e-50	-5.02052628317441	0.004	0.264	1.54027335143237e-45	HSPC	Kifc1
Rnaseh2b	1.12353370013896e-49	-0.887191664995038	0.187	0.57	2.0488760555734e-45	HSPC	Rnaseh2b
Xpo1	1.21987829091091e-49	-0.767257517870628	0.292	0.71	2.22457005130513e-45	HSPC	Xpo1
Tmem229b	1.31696659730432e-49	-2.21511271188575	0.046	0.337	2.40162028684415e-45	HSPC	Tmem229b
Aen	1.37566322539974e-49	-0.86635197108838	0.186	0.57	2.50865945783897e-45	HSPC	Aen
Lhcgr	1.38139171843816e-49	6.97747454823072	0.025	0	2.51910593774383e-45	HSPC	Lhcgr
Tex2	1.46367843023087e-49	-1.95197852166393	0.061	0.363	2.66916398536902e-45	HSPC	Tex2
Msrb1	1.57028073761359e-49	-1.20853909623353	0.127	0.47	2.86356395311215e-45	HSPC	Msrb1
Zeb2	1.63355449356297e-49	-0.731143964069294	0.507	0.854	2.97894997446143e-45	HSPC	Zeb2
Lamtor1	1.79636287797869e-49	-0.747860524965528	0.414	0.822	3.27584734428194e-45	HSPC	Lamtor1
Ruvbl2	2.31255370574056e-49	-0.9100900774662	0.267	0.66	4.21717293778848e-45	HSPC	Ruvbl2
Dach1	2.51858329595364e-49	2.51192536276543	0.268	0.102	4.59288849850106e-45	HSPC	Dach1
Psat1	2.56577606883205e-49	-0.943750308017394	0.147	0.508	4.67894923912213e-45	HSPC	Psat1
Ddx5	2.67843324816578e-49	0.441647577649665	0.996	0.998	4.88439087135512e-45	HSPC	Ddx5
Mt1	2.81334871545065e-49	-2.04745564159625	0.057	0.35	5.13042271749581e-45	HSPC	Mt1
Cdca2	2.85544622442766e-49	-2.02272813709008	0.048	0.34	5.20719173486629e-45	HSPC	Cdca2
Exosc9	2.85910766399202e-49	-0.870722505568667	0.124	0.475	5.21386873605584e-45	HSPC	Exosc9
Ptpa	3.05614216245389e-49	-0.778449614825495	0.237	0.652	5.57318084745091e-45	HSPC	Ptpa
Gars	3.19080474551031e-49	-0.867287709886603	0.174	0.552	5.81875153391259e-45	HSPC	Gars
Serpina3g	4.7076069017116e-49	2.04961485110729	0.492	0.311	8.58479194596127e-45	HSPC	Serpina3g
Nde1	6.02370973614073e-49	-1.01637311730561	0.151	0.514	1.09848370748262e-44	HSPC	Nde1
Egln1	7.42322670986569e-49	-0.90280697620708	0.241	0.632	1.35369962281111e-44	HSPC	Egln1
Klhl24	7.79605061061612e-49	1.24158012660757	0.703	0.678	1.42168778935196e-44	HSPC	Klhl24
Snrnp25	8.45665246211996e-49	-0.705290002222922	0.258	0.676	1.5421551429922e-44	HSPC	Snrnp25
Ptpre	8.49750905886693e-49	1.17204496373381	0.718	0.713	1.54960575197497e-44	HSPC	Ptpre
Hnrnpf	8.64543661763942e-49	-0.396615722962514	0.946	0.993	1.57658182159273e-44	HSPC	Hnrnpf
Slfn2	1.05566927249199e-48	-0.810290116177797	0.109	0.445	1.9251184853164e-44	HSPC	Slfn2
Lzic	1.09181097675641e-48	-0.956331983214737	0.103	0.44	1.99102649721299e-44	HSPC	Lzic
Eef1a1	1.35033240250219e-48	0.217110936882201	1	1	2.46246616920299e-44	HSPC	Eef1a1
Itgal	1.40608522761591e-48	-1.31281522023251	0.087	0.406	2.56413702108037e-44	HSPC	Itgal
Cenpk	1.50143855264592e-48	-1.19262092613803	0.106	0.434	2.73802334460509e-44	HSPC	Cenpk
Psmc5	1.55113290465961e-48	-0.756685523253682	0.307	0.727	2.82864596493727e-44	HSPC	Psmc5
Psmd6	1.61802417758248e-48	-0.782441624057349	0.352	0.754	2.95062889023941e-44	HSPC	Psmd6
Sept11	1.64711535297986e-48	-0.884028465797766	0.222	0.609	3.00367955769407e-44	HSPC	Sept11
Ctsb	1.76051803314456e-48	-1.09806086229922	0.312	0.721	3.21048068524243e-44	HSPC	Ctsb
Timm8a1	2.03095326112936e-48	-0.856629494983511	0.322	0.703	3.7036463669955e-44	HSPC	Timm8a1
Pold2	2.08266243240806e-48	-1.0128957358329	0.133	0.482	3.79794321173934e-44	HSPC	Pold2
mt-Cytb	2.29573758333361e-48	0.377961224260438	0.999	0.998	4.18650705696718e-44	HSPC	mt-Cytb
Nup205	2.37403320904132e-48	-1.12693684097739	0.099	0.426	4.32928696000775e-44	HSPC	Nup205
Rrbp1	2.40965633975909e-48	-0.728726753793188	0.454	0.827	4.39424930118467e-44	HSPC	Rrbp1
Vdac2	2.62569997723343e-48	-0.568991371928434	0.721	0.938	4.78822647848289e-44	HSPC	Vdac2
Epha2	3.17798092332793e-48	-2.85027357832025	0.024	0.292	5.79536601178081e-44	HSPC	Epha2
Arpc3	3.67974960478852e-48	-0.413099284654573	0.897	0.989	6.71039137929235e-44	HSPC	Arpc3
Lta4h	3.86278049503201e-48	-0.886904654186197	0.249	0.643	7.04416651074037e-44	HSPC	Lta4h
Trappc2l	5.39386250223736e-48	-0.718463901221249	0.178	0.564	9.83624765908004e-44	HSPC	Trappc2l
Ptpn18	5.93961883810361e-48	0.709725391074924	0.862	0.912	1.08314889131657e-43	HSPC	Ptpn18
Srm	6.93790938706821e-48	-0.967932669619123	0.282	0.633	1.26519715582576e-43	HSPC	Srm
Bphl	7.88681183528166e-48	-0.785448532582454	0.22	0.612	1.43823900628196e-43	HSPC	Bphl
Snrpb	8.05786488670558e-48	-0.506563385185814	0.793	0.957	1.46943224073963e-43	HSPC	Snrpb
Dusp2	1.02129996345622e-47	1.03348914554119	0.792	0.752	1.86244261335876e-43	HSPC	Dusp2
Tagln2	1.11522346678173e-47	-0.529272891584498	0.895	0.979	2.03372151402317e-43	HSPC	Tagln2
Dcxr	1.11757419819187e-47	-0.906824135843551	0.145	0.493	2.0380083078227e-43	HSPC	Dcxr
Isyna1	1.31598509432244e-47	-1.16877552299369	0.115	0.447	2.39983041800641e-43	HSPC	Isyna1
Rasgrp2	1.44077405844671e-47	-0.74958486558868	0.312	0.726	2.62739557298343e-43	HSPC	Rasgrp2
Arl6ip4	1.50323829923422e-47	-0.776744402638783	0.351	0.762	2.74130536248353e-43	HSPC	Arl6ip4
Osbpl1a	1.52392514362959e-47	2.16479579272604	0.388	0.21	2.77902989192292e-43	HSPC	Osbpl1a
Tmem167	1.52664558962077e-47	-0.710178478268548	0.486	0.844	2.78399089723244e-43	HSPC	Tmem167
Ppil1	1.75970517302651e-47	-0.808762448961718	0.3	0.712	3.20899835353114e-43	HSPC	Ppil1
Cxcr4	1.81943450220743e-47	-1.19263640640636	0.091	0.407	3.31792075822548e-43	HSPC	Cxcr4
Baiap2	1.84029576996801e-47	-1.3467825589246	0.109	0.432	3.35596336611367e-43	HSPC	Baiap2
Surf4	1.8488712284638e-47	-0.775929547952886	0.262	0.664	3.37160157222658e-43	HSPC	Surf4
Mrpl36	2.07655928330901e-47	-0.785462433976067	0.331	0.729	3.78681350904231e-43	HSPC	Mrpl36
Slc22a3	2.48561106475428e-47	2.25382013517044	0.267	0.102	4.5327603376859e-43	HSPC	Slc22a3
Cyp26b1	2.67870240380406e-47	7.06133512643291	0.025	0.001	4.88488170357708e-43	HSPC	Cyp26b1
Smchd1	3.41147622292602e-47	-0.689569378506698	0.478	0.87	6.22116804012789e-43	HSPC	Smchd1
5031439G07Rik	3.99450724721932e-47	-1.64119085169926	0.06	0.353	7.28438341602916e-43	HSPC	5031439G07Rik
Psmd3	4.51341961044289e-47	-0.746308357982244	0.285	0.696	8.23067200160365e-43	HSPC	Psmd3
Prss57	4.81395069848968e-47	-2.05512077309418	0.06	0.345	8.77872049376578e-43	HSPC	Prss57
Idh2	5.58781728126852e-47	-0.593613728122531	0.607	0.899	1.01899435941213e-42	HSPC	Idh2
Nxn	5.93565353841032e-47	-0.966046736530674	0.136	0.481	1.08242577926451e-42	HSPC	Nxn
4833403J16Rik	6.08717789952146e-47	3.38315053502177	0.094	0.016	1.11005776175673e-42	HSPC	4833403J16Rik
Rwdd1	6.43034804478351e-47	-0.676578117470626	0.43	0.813	1.17263826944672e-42	HSPC	Rwdd1
Lat2	6.53111334427577e-47	-0.723382259995788	0.264	0.655	1.19101382946213e-42	HSPC	Lat2
Psma3	7.3562890052468e-47	-0.487249043484295	0.798	0.952	1.34149286299681e-42	HSPC	Psma3
Cct7	8.02359524799663e-47	-0.623740657674491	0.621	0.898	1.46318282942467e-42	HSPC	Cct7
Tmed2	8.21909517556715e-47	-0.470923575827851	0.829	0.972	1.49883419621642e-42	HSPC	Tmed2
Spag5	8.30256894428297e-47	-3.0768226566527	0.015	0.272	1.51405647267944e-42	HSPC	Spag5
Slirp	9.30595592089887e-47	-0.827591880275387	0.175	0.542	1.69703412173512e-42	HSPC	Slirp
C330027C09Rik	9.75006352153781e-47	-1.9557142248116	0.04	0.318	1.77802158378764e-42	HSPC	C330027C09Rik
Ola1	1.13643164189233e-46	-0.721338641293246	0.433	0.808	2.07239674215486e-42	HSPC	Ola1
Hpf1	1.35287487818211e-46	-0.65530014180898	0.382	0.799	2.4671026278529e-42	HSPC	Hpf1
Nop9	1.36706181727865e-46	-0.88535429899643	0.144	0.497	2.49297392998934e-42	HSPC	Nop9
Zbtb8os	1.42207834535306e-46	-0.752981031928864	0.241	0.645	2.59330207058583e-42	HSPC	Zbtb8os
Cdca4	1.43023199893281e-46	-0.878973121491489	0.136	0.482	2.60817107325387e-42	HSPC	Cdca4
Lsm3	1.48510363116264e-46	-0.602583071167676	0.649	0.925	2.70823498178819e-42	HSPC	Lsm3
Mrps7	1.6707426648846e-46	-0.760178947479453	0.216	0.604	3.04676632368355e-42	HSPC	Mrps7
Gart	1.76152658097233e-46	-0.798178525324491	0.273	0.662	3.21231987306115e-42	HSPC	Gart
Mrps18c	1.86017411487098e-46	-0.716144220331248	0.294	0.704	3.39221351587871e-42	HSPC	Mrps18c
Noc4l	1.90734904523092e-46	-0.8409593166227	0.138	0.49	3.4782417188831e-42	HSPC	Noc4l
Uck2	2.2934002621135e-46	-0.867612950976193	0.198	0.571	4.18224471799018e-42	HSPC	Uck2
Magoh	2.29628431337822e-46	-0.563278092220693	0.672	0.928	4.18750407387652e-42	HSPC	Magoh
Dera	2.40461522601397e-46	-0.842611925358134	0.211	0.597	4.38505632615908e-42	HSPC	Dera
Lockd	3.19568577296256e-46	-1.34431568297797	0.078	0.377	5.82765257557453e-42	HSPC	Lockd
Rps9	3.39036950604796e-46	0.210889014302304	0.999	1	6.18267783122906e-42	HSPC	Rps9
Bak1	3.39750377625672e-46	-0.898955960469403	0.166	0.531	6.19568788638175e-42	HSPC	Bak1
Blm	3.43600121678925e-46	-1.04152376413356	0.114	0.441	6.26589181893688e-42	HSPC	Blm
Cct3	3.62951932214518e-46	-0.578178133702539	0.69	0.913	6.61879143586396e-42	HSPC	Cct3
Mns1	3.69806276120453e-46	-1.01722952287796	0.105	0.425	6.74378725133257e-42	HSPC	Mns1
Thoc6	3.92025026980054e-46	-0.843336777023665	0.144	0.496	7.14896839200826e-42	HSPC	Thoc6
Igf1r	4.05866694524194e-46	1.89340409297491	0.48	0.321	7.40138504134321e-42	HSPC	Igf1r
Tomm20	4.80852483747668e-46	-0.457677700646099	0.846	0.971	8.76882589362248e-42	HSPC	Tomm20
Gorasp2	5.46061632328917e-46	-0.815852064954352	0.151	0.507	9.95797992715013e-42	HSPC	Gorasp2
Snrnp40	5.84939623462284e-46	-0.715591654860243	0.478	0.846	1.06669589734582e-41	HSPC	Snrnp40
Fscn1	6.80438659487991e-46	3.97937922701354	0.063	0.007	1.2408479394423e-41	HSPC	Fscn1
Rps17	7.00079010061107e-46	-0.377008023451084	0.957	0.991	1.27666408274743e-41	HSPC	Rps17
Ormdl2	9.3296099856775e-46	-0.719486957408597	0.258	0.665	1.70134767698815e-41	HSPC	Ormdl2
Fkbp4	9.69560304004041e-46	-0.747021606282186	0.511	0.813	1.76809017038177e-41	HSPC	Fkbp4
Pola1	1.00706229324943e-45	-0.652801884228115	0.217	0.602	1.83647879796966e-41	HSPC	Pola1
Cdk2ap1	1.01290189725283e-45	-0.766794253750844	0.213	0.6	1.84712789983025e-41	HSPC	Cdk2ap1
Pin1	1.31556825724936e-45	-0.750389642771505	0.357	0.745	2.39907027391994e-41	HSPC	Pin1
D1Ertd622e	1.3724206764345e-45	-1.24752441809771	0.09	0.399	2.50274634554595e-41	HSPC	D1Ertd622e
Litaf	1.47411396219244e-45	-1.19448628860899	0.108	0.426	2.68819422145413e-41	HSPC	Litaf
Tomm5	1.56959350407042e-45	-0.730036318615986	0.585	0.861	2.86231071402282e-41	HSPC	Tomm5
Ezr	1.58605154899928e-45	-0.745460569694151	0.327	0.74	2.89232360475509e-41	HSPC	Ezr
Mydgf	1.68863865159053e-45	-0.79890880700091	0.34	0.724	3.07940144504048e-41	HSPC	Mydgf
Atp5e	1.69228510528402e-45	-0.528539682761891	0.703	0.942	3.08605111799594e-41	HSPC	Atp5e
Smn1	1.74904623836915e-45	-0.752168463601099	0.244	0.638	3.18956072028999e-41	HSPC	Smn1
Dnajc3	1.77622284946187e-45	-0.801531595025935	0.262	0.653	3.23911998827867e-41	HSPC	Dnajc3
Ctps	1.98075237927536e-45	-1.08293827377284	0.096	0.41	3.61210003884654e-41	HSPC	Ctps
Cx3cr1	2.34246617822987e-45	-7.44297713297745	0	0.237	4.27172132262e-41	HSPC	Cx3cr1
Ankrd44	2.43844510980072e-45	-1.02070854703198	0.117	0.442	4.4467485022326e-41	HSPC	Ankrd44
Rad18	2.56726196814062e-45	-0.704933755346644	0.172	0.532	4.68165892510124e-41	HSPC	Rad18
Abcf2	2.77789592265407e-45	-0.946181091272542	0.156	0.508	5.06577100455196e-41	HSPC	Abcf2
Emg1	3.00116977358721e-45	-0.552587110907695	0.649	0.907	5.47293319911363e-41	HSPC	Emg1
Grn	3.85335793988301e-45	-1.23815701524479	0.174	0.511	7.02698353917065e-41	HSPC	Grn
Ifitm2	4.1727346091247e-45	0.565628238872002	0.954	0.908	7.60939883319981e-41	HSPC	Ifitm2
Tmem173	4.18372677243436e-45	-0.922432315827776	0.151	0.497	7.62944414221131e-41	HSPC	Tmem173
Npm3	4.36492932432041e-45	-0.748507884917857	0.432	0.78	7.95988511583071e-41	HSPC	Npm3
Fcgr2b	4.92952176908508e-45	-1.72219309089144	0.043	0.317	8.98947589810354e-41	HSPC	Fcgr2b
Rps3a1	6.02703114778283e-45	0.219244601074649	1	1	1.09908940010968e-40	HSPC	Rps3a1
Orc6	6.31897007141876e-45	-0.749576723637864	0.313	0.712	1.15232738222393e-40	HSPC	Orc6
Nup107	7.61509422530266e-45	-1.01748908133963	0.105	0.422	1.38868858292619e-40	HSPC	Nup107
Tmem55b	8.47400314391578e-45	-0.978054103040987	0.126	0.454	1.54531921332448e-40	HSPC	Tmem55b
Krtcap2	9.01326068351914e-45	-0.557910882682442	0.687	0.929	1.64365821824655e-40	HSPC	Krtcap2
Chaf1a	1.1314503065541e-44	-1.05332670653146	0.106	0.42	2.06331277903206e-40	HSPC	Chaf1a
Srp19	1.37033612574943e-44	-0.692075851431934	0.384	0.774	2.49894495891666e-40	HSPC	Srp19
Uchl5	1.45724517138674e-44	-0.721082726198277	0.37	0.763	2.65743229454085e-40	HSPC	Uchl5
Mrpl4	1.73808251521615e-44	-0.638399003724742	0.231	0.624	3.16956727474818e-40	HSPC	Mrpl4
Csnk2b	1.75039643462389e-44	-0.707290003076222	0.435	0.833	3.19202293818012e-40	HSPC	Csnk2b
Polr1d	1.95937194493534e-44	-0.489829889561691	0.786	0.955	3.57311067878408e-40	HSPC	Polr1d
Bin1	2.14566994386693e-44	-0.787276117623703	0.204	0.573	3.91284370963573e-40	HSPC	Bin1
Itih5	2.16234896299254e-44	2.27361855833577	0.316	0.147	3.94325956891319e-40	HSPC	Itih5
Dpy19l1	2.59648029086083e-44	-1.16093173209291	0.105	0.417	4.7349414584138e-40	HSPC	Dpy19l1
Ndufs8	2.59747664134096e-44	-0.671103774230475	0.336	0.744	4.73675840314938e-40	HSPC	Ndufs8
Ncf4	2.85290351603995e-44	-0.913250079542559	0.142	0.476	5.20255485185046e-40	HSPC	Ncf4
Fzr1	3.17711156314373e-44	-1.12266512599564	0.087	0.389	5.7937806465489e-40	HSPC	Fzr1
Zfpm1	3.45370421954846e-44	1.58808948273105	0.364	0.174	6.29817501476857e-40	HSPC	Zfpm1
Rpn2	3.68642230118996e-44	-0.681534535977458	0.366	0.755	6.72255970845002e-40	HSPC	Rpn2
Ganab	3.77227693843682e-44	-0.694841035900187	0.172	0.533	6.87912422493339e-40	HSPC	Ganab
Colgalt1	3.79839652901482e-44	-0.752455506921785	0.364	0.76	6.92675591031142e-40	HSPC	Colgalt1
Parp1	3.84485664453197e-44	-0.676015826028877	0.456	0.852	7.01148057696849e-40	HSPC	Parp1
Mrps23	4.01837420170264e-44	-0.68892297974042	0.243	0.642	7.32790719422493e-40	HSPC	Mrps23
Kctd20	4.06638195827169e-44	-0.84865396437066	0.148	0.49	7.41545413910426e-40	HSPC	Kctd20
Ms4a4c	4.28069162264781e-44	-2.66177977775693	0.024	0.276	7.80626924306054e-40	HSPC	Ms4a4c
1110008F13Rik	4.28089264823913e-44	-0.570006562969099	0.682	0.911	7.80663583332889e-40	HSPC	1110008F13Rik
Pno1	4.7991713041459e-44	-0.765529164700286	0.183	0.539	8.75176879024046e-40	HSPC	Pno1
Ndufc2	5.04427817671749e-44	-0.537063619187756	0.691	0.927	9.19874568306201e-40	HSPC	Ndufc2
Txn2	5.1323501534798e-44	-0.640772240869421	0.388	0.794	9.35935373988576e-40	HSPC	Txn2
Gemin6	7.32187330958832e-44	-0.92888090604353	0.126	0.454	1.33521681673653e-39	HSPC	Gemin6
Gnb2	7.88997293935271e-44	-0.526094375156289	0.775	0.965	1.43881546522036e-39	HSPC	Gnb2
Swi5	8.24155816760279e-44	-0.520696833828219	0.742	0.935	1.50293054744405e-39	HSPC	Swi5
Gata3	8.76742155610226e-44	3.86009898446234	0.085	0.014	1.59882699497081e-39	HSPC	Gata3
Ccdc124	9.31219116718174e-44	-0.81892649914505	0.156	0.503	1.69817118124726e-39	HSPC	Ccdc124
Odc1	9.40871904057152e-44	-0.555656971814635	0.448	0.818	1.71577400423862e-39	HSPC	Odc1
Kcnq1ot1	9.70403126520504e-44	1.12816952974766	0.717	0.683	1.76962714152279e-39	HSPC	Kcnq1ot1
Lig1	1.0457175766476e-43	-0.636284337159066	0.232	0.62	1.90697057277457e-39	HSPC	Lig1
Map1lc3b	1.06315463777264e-43	0.813094422900756	0.81	0.874	1.93876879744219e-39	HSPC	Map1lc3b
Nsun2	1.07750934758572e-43	-0.794255276089739	0.307	0.684	1.96494604625731e-39	HSPC	Nsun2
Psmc3	1.10788571363641e-43	-0.626118053047457	0.39	0.79	2.02034038738736e-39	HSPC	Psmc3
Ssna1	1.31816092290852e-43	-0.726775292062042	0.4	0.799	2.40379825901598e-39	HSPC	Ssna1
Psmb4	1.50462204806009e-43	-0.530316279554715	0.646	0.909	2.74382876684238e-39	HSPC	Psmb4
Hsp90ab1	1.53399108961364e-43	-0.298530192135448	0.999	0.999	2.79738615101944e-39	HSPC	Hsp90ab1
Hspa9	1.77578703577422e-43	-0.683626163050068	0.516	0.841	3.23832523843786e-39	HSPC	Hspa9
Hist1h3e	1.93769302723542e-43	-1.67747989380027	0.085	0.371	3.5335770044665e-39	HSPC	Hist1h3e
Ndc80	2.52098653696145e-43	-1.47482292015902	0.061	0.338	4.59727104880291e-39	HSPC	Ndc80
Ap1s1	2.53039359815699e-43	-0.667360818871562	0.216	0.593	4.61442576559908e-39	HSPC	Ap1s1
Card9	2.62747948004845e-43	-2.0353574200616	0.036	0.296	4.79147157981636e-39	HSPC	Card9
Ttc13	2.64448833885493e-43	-1.73484031510116	0.07	0.35	4.82248893473586e-39	HSPC	Ttc13
Mrps26	3.97184671881386e-43	-0.672265276150219	0.339	0.741	7.24305967642895e-39	HSPC	Mrps26
Psma6	4.06744818408234e-43	-0.614977942791529	0.478	0.854	7.41739850849256e-39	HSPC	Psma6
Twf2	4.24132075944848e-43	-0.685617553254734	0.336	0.734	7.73447253693024e-39	HSPC	Twf2
Mrpl51	4.55882529536434e-43	-0.704777329029521	0.355	0.741	8.31347380862641e-39	HSPC	Mrpl51
Tex30	4.68982404268321e-43	-0.813432976840077	0.214	0.586	8.55236312423711e-39	HSPC	Tex30
Fnbp1l	4.87227754636918e-43	2.47736383184844	0.262	0.108	8.88508533355883e-39	HSPC	Fnbp1l
Ccnf	4.8757954177119e-43	-2.96833274735652	0.018	0.26	8.89150052373941e-39	HSPC	Ccnf
Cdt1	5.15092331631914e-43	-0.786217935534452	0.153	0.494	9.39322375963958e-39	HSPC	Cdt1
Dus1l	5.2416747847795e-43	-0.911444353465668	0.129	0.454	9.5587181375239e-39	HSPC	Dus1l
Rtp4	5.2518938295256e-43	2.01763142850507	0.355	0.18	9.57735358752288e-39	HSPC	Rtp4
Il6ra	5.57169257471046e-43	-0.991965931566899	0.094	0.398	1.0160538579242e-38	HSPC	Il6ra
Pepd	5.90995096520237e-43	-0.95889416377123	0.108	0.42	1.0777386580143e-38	HSPC	Pepd
Oat	6.31217783536874e-43	-0.636188524209071	0.249	0.639	1.15108875005784e-38	HSPC	Oat
Prim1	6.67677274731581e-43	-0.776490006820443	0.204	0.565	1.21757627820051e-38	HSPC	Prim1
S100a4	6.6973019518949e-43	-2.03202254052347	0.103	0.38	1.22131998394755e-38	HSPC	S100a4
Dtl	7.3873407607943e-43	-0.657720701678271	0.301	0.704	1.34715546113845e-38	HSPC	Dtl
Mrpl35	8.36847666441269e-43	-0.675772239093064	0.237	0.624	1.5260754045223e-38	HSPC	Mrpl35
Dpy30	8.74628160297122e-43	-0.695046106307618	0.483	0.838	1.59497191311783e-38	HSPC	Dpy30
Galk1	9.88635175408989e-43	-0.820104388724927	0.235	0.606	1.80287510587583e-38	HSPC	Galk1
Eif2s1	1.0018925021442e-42	-0.643275671443414	0.543	0.854	1.82705116691016e-38	HSPC	Eif2s1
Rbm28	1.13164270518803e-42	-0.643176109497152	0.21	0.583	2.0636636371809e-38	HSPC	Rbm28
Ogt	1.50950724380412e-42	1.13515808940205	0.687	0.68	2.7527374098012e-38	HSPC	Ogt
Rpl32	1.51970378825298e-42	0.232505968504454	1	1	2.77133182825814e-38	HSPC	Rpl32
Dnajc19	1.58758624727762e-42	-0.688249347739613	0.291	0.692	2.89512228053547e-38	HSPC	Dnajc19
Itm2c	1.93472823978516e-42	-0.733306421448328	0.252	0.634	3.52817041807223e-38	HSPC	Itm2c
Aprt	2.06767955228443e-42	-0.625736953258213	0.615	0.865	3.77062043154589e-38	HSPC	Aprt
Phgdh	2.23031305554918e-42	-0.683046379881754	0.546	0.824	4.06719888809949e-38	HSPC	Phgdh
Sapcd2	2.25359462705822e-42	-3.81826533164727	0.007	0.238	4.10965516190337e-38	HSPC	Sapcd2
Uggt1	2.26308292052334e-42	-0.625372614226062	0.151	0.495	4.12695801386636e-38	HSPC	Uggt1
Ppp1cc	2.39641535291797e-42	-0.596923595349532	0.583	0.897	4.37010303758122e-38	HSPC	Ppp1cc
Cad	2.43786747670697e-42	-1.01009328881035	0.082	0.376	4.44569513052282e-38	HSPC	Cad
Fam181b	2.71789293615831e-42	4.95641758874401	0.042	0.003	4.95634955837829e-38	HSPC	Fam181b
Sdhd	3.00361929591289e-42	-0.64760312288829	0.24	0.626	5.47740014802675e-38	HSPC	Sdhd
Pdcd6ip	3.57113767813849e-42	-0.625022509088332	0.418	0.799	6.51232666985334e-38	HSPC	Pdcd6ip
Parvg	3.82191899630571e-42	-0.634709420202703	0.225	0.606	6.9696514816631e-38	HSPC	Parvg
Magohb	4.1537641396964e-42	-0.672655453810446	0.258	0.639	7.57480428515036e-38	HSPC	Magohb
Lmnb2	4.64369027787406e-42	-1.13050539350333	0.09	0.382	8.46823359073113e-38	HSPC	Lmnb2
Tsc22d2	4.81233218517304e-42	1.72047777915633	0.528	0.407	8.77576897288156e-38	HSPC	Tsc22d2
Dbnl	5.11476886778566e-42	-0.680383747219964	0.318	0.72	9.32729250729394e-38	HSPC	Dbnl
Snrpg	5.37229138702434e-42	-0.553797287040925	0.579	0.886	9.79691057337758e-38	HSPC	Snrpg
Mrpl58	5.86862354467704e-42	-0.645475457150919	0.211	0.588	1.0702021896073e-37	HSPC	Mrpl58
Nipa2	6.10559652163245e-42	-0.611361701963814	0.244	0.635	1.11341658168489e-37	HSPC	Nipa2
Hbb-bt	6.21102739608118e-42	4.31092390232743	0.145	0.039	1.13264295594936e-37	HSPC	Hbb-bt
Tars	8.07829878052711e-42	-0.649246652069492	0.192	0.557	1.47315856561692e-37	HSPC	Tars
I830077J02Rik	8.80724714379324e-42	-2.20074821196386	0.039	0.291	1.60608958914214e-37	HSPC	I830077J02Rik
Prelid3b	1.01376546839045e-41	-0.699693739982123	0.241	0.621	1.84870270815683e-37	HSPC	Prelid3b
Atf6b	1.01513387709608e-41	-0.71214259658189	0.094	0.395	1.85119813827241e-37	HSPC	Atf6b
Psma1	1.03549587991167e-41	-0.551911085359914	0.658	0.902	1.88833028660691e-37	HSPC	Psma1
Zcchc6	1.0544454931724e-41	1.1391830746824	0.708	0.727	1.92288680134918e-37	HSPC	Zcchc6
Suv39h1	1.1106934872759e-41	-0.726450330355818	0.163	0.506	2.02546064339634e-37	HSPC	Suv39h1
Espl1	1.34417252588204e-41	-2.78490600850872	0.018	0.254	2.45123301819849e-37	HSPC	Espl1
Mrpl2	1.38504941927396e-41	-0.668447718701769	0.298	0.689	2.52577612098799e-37	HSPC	Mrpl2
Rad21	1.42442840208827e-41	-0.640759827580292	0.297	0.694	2.59758763404817e-37	HSPC	Rad21
Timeless	1.49041675415184e-41	-1.05094527729584	0.108	0.409	2.71792399287129e-37	HSPC	Timeless
Srp68	1.53103726786088e-41	-0.678117761381716	0.163	0.513	2.7919995616711e-37	HSPC	Srp68
Heatr1	1.84708642050383e-41	-0.931960135702731	0.103	0.405	3.36834679643078e-37	HSPC	Heatr1
Psmc1	1.86422386785057e-41	-0.63098577605729	0.208	0.574	3.39959864541231e-37	HSPC	Psmc1
Cnih1	2.39189741273086e-41	-0.678894733661862	0.265	0.661	4.361864121856e-37	HSPC	Cnih1
Brca1	2.41749417079951e-41	-1.39546028739434	0.072	0.346	4.40854236986999e-37	HSPC	Brca1
Rbx1	2.58541283013244e-41	-0.453068218114014	0.793	0.965	4.71475883702952e-37	HSPC	Rbx1
Etf1	3.14655270376843e-41	-0.630256037407663	0.385	0.772	5.73805351059211e-37	HSPC	Etf1
Pip4k2a	3.27160205191058e-41	-0.755373672974486	0.198	0.553	5.96609350186414e-37	HSPC	Pip4k2a
Cebpa	3.34909561815539e-41	-0.973810549592984	0.109	0.41	6.10741076926817e-37	HSPC	Cebpa
Tcof1	3.65590294826761e-41	-0.628016878010048	0.339	0.734	6.66690461646081e-37	HSPC	Tcof1
Txn1	3.73332641112108e-41	-0.415734630355821	0.886	0.961	6.8080940433204e-37	HSPC	Txn1
Uqcrfs1	3.94877580601064e-41	-0.585141950385721	0.498	0.852	7.200987559841e-37	HSPC	Uqcrfs1
Sema4d	4.18726041840224e-41	-1.05198385424053	0.154	0.472	7.63588809899832e-37	HSPC	Sema4d
Hist1h2af	4.24656437025525e-41	-4.23262375846342	0.012	0.238	7.74403478559747e-37	HSPC	Hist1h2af
Rpl31	4.33028099258994e-41	-0.402707086798692	0.88	0.982	7.89670041808701e-37	HSPC	Rpl31
Samm50	4.47499411072843e-41	-0.695363468615609	0.309	0.691	8.16059926032436e-37	HSPC	Samm50
Apex1	5.02590811230778e-41	-0.634473843075912	0.448	0.802	9.16524603360446e-37	HSPC	Apex1
Lancl3	5.49319881137216e-41	7.07297134568444	0.021	0	1.00173973524183e-36	HSPC	Lancl3
Znhit1	5.96748939481798e-41	-0.803026451103887	0.147	0.475	1.08823136603901e-36	HSPC	Znhit1
Topbp1	8.04871499388196e-41	-0.595353579527928	0.421	0.819	1.46776366628431e-36	HSPC	Topbp1
Stip1	8.16841532908173e-41	-0.627146795756211	0.346	0.749	1.48959221941135e-36	HSPC	Stip1
Mrpl16	8.36329102157506e-41	-0.714268492965233	0.226	0.593	1.52512975069443e-36	HSPC	Mrpl16
Tmem43	8.47626764731013e-41	-1.04083386277584	0.1	0.393	1.54573216816348e-36	HSPC	Tmem43
Copz1	9.35793847712508e-41	-0.696206737540165	0.177	0.526	1.70651366068853e-36	HSPC	Copz1
Dhfr	1.16206500145406e-40	-0.774464070526192	0.157	0.486	2.11914173665162e-36	HSPC	Dhfr
Cenpx	1.1923824939745e-40	-0.641938747265162	0.379	0.783	2.1744287160119e-36	HSPC	Cenpx
Bdh2	1.37058519152408e-40	5.00458479738533	0.04	0.003	2.49939915526331e-36	HSPC	Bdh2
Selenof	1.39851054696668e-40	-0.433403183800427	0.765	0.953	2.55032383344844e-36	HSPC	Selenof
Dock10	1.4650657366386e-40	-0.774425640810462	0.387	0.777	2.67169387733415e-36	HSPC	Dock10
Mrpl41	1.48499840567565e-40	-0.662629945441128	0.162	0.507	2.70804309259011e-36	HSPC	Mrpl41
Trap1	1.50838788551394e-40	-0.654135234115617	0.217	0.58	2.75069614802323e-36	HSPC	Trap1
Epn1	1.53164315946228e-40	-1.02196904264457	0.1	0.394	2.79310446559541e-36	HSPC	Epn1
Depdc1a	1.59887901706603e-40	-2.96382567638095	0.021	0.253	2.91571577552161e-36	HSPC	Depdc1a
Hmgn1	1.7030116281112e-40	-0.623334056429094	0.606	0.904	3.10561200502358e-36	HSPC	Hmgn1
Spdl1	1.97121455355903e-40	-1.97789710330209	0.042	0.291	3.59470685987025e-36	HSPC	Spdl1
Nelfe	2.05349533852222e-40	-0.835381416981626	0.126	0.439	3.74475409932911e-36	HSPC	Nelfe
Ifnar2	2.19633272162816e-40	-0.67412480465385	0.288	0.675	4.00523235116112e-36	HSPC	Ifnar2
Mgat5	2.45610729699975e-40	-0.739013171501046	0.193	0.539	4.47895726680875e-36	HSPC	Mgat5
2010107E04Rik	2.61942652018798e-40	-0.594746970943228	0.397	0.785	4.7767862022148e-36	HSPC	2010107E04Rik
Mcm2	2.84509768460966e-40	-0.64087064256645	0.28	0.664	5.18832013765418e-36	HSPC	Mcm2
Rassf4	2.85963184651244e-40	-1.38521405159676	0.081	0.356	5.21482463530009e-36	HSPC	Rassf4
Stom	2.94508715100163e-40	-1.90462933769895	0.027	0.266	5.37066092856657e-36	HSPC	Stom
Gadd45gip1	3.07739903088998e-40	-0.675830629420376	0.342	0.722	5.61194487273097e-36	HSPC	Gadd45gip1
Kdelr2	3.39090449729266e-40	-0.680418899209519	0.366	0.748	6.1836534412629e-36	HSPC	Kdelr2
Klhdc4	3.42673050861589e-40	-0.893319681574138	0.091	0.383	6.24898575551193e-36	HSPC	Klhdc4
Atf6	3.57921057294863e-40	-0.783231235733958	0.114	0.419	6.52704840082913e-36	HSPC	Atf6
Ttk	3.64088891534646e-40	-2.26316927054936	0.028	0.265	6.6395250260258e-36	HSPC	Ttk
Arf1	4.44492507938168e-40	-0.460923450347123	0.726	0.939	8.10576537476044e-36	HSPC	Arf1
Kmt2a	4.48263842153266e-40	1.31104484325284	0.648	0.647	8.17453942550695e-36	HSPC	Kmt2a
Azin1	4.83148294853862e-40	-0.555648019284405	0.249	0.631	8.81069230495503e-36	HSPC	Azin1
Pnkp	4.95101402119537e-40	-0.950678760738528	0.096	0.388	9.02866916905187e-36	HSPC	Pnkp
Psme3	4.99250035678871e-40	-0.658991061138146	0.211	0.569	9.10432365063989e-36	HSPC	Psme3
Bri3bp	5.09796903076695e-40	-0.619339093311611	0.256	0.633	9.29665632450661e-36	HSPC	Bri3bp
S100a6	5.14043413124295e-40	-1.4839785086246	0.298	0.602	9.37409568173464e-36	HSPC	S100a6
Plin2	5.21357472414153e-40	-0.919570956525592	0.124	0.433	9.5074748669445e-36	HSPC	Plin2
Uxt	5.37549653017454e-40	-0.660552440931747	0.13	0.448	9.80275547242629e-36	HSPC	Uxt
Nudc	5.40953948238449e-40	-0.566678095453927	0.622	0.889	9.86483620007635e-36	HSPC	Nudc
Park7	5.81071430237375e-40	-0.481985215541607	0.795	0.94	1.05964186018088e-35	HSPC	Park7
Erg28	6.00053966525471e-40	-0.566491183611509	0.273	0.673	1.09425841335585e-35	HSPC	Erg28
Higd1a	6.54682923178644e-40	-0.620435421933667	0.315	0.713	1.19387977870858e-35	HSPC	Higd1a
Fbxw4	6.71211330935267e-40	-0.95795626086775	0.117	0.417	1.22402098309355e-35	HSPC	Fbxw4
B4galnt1	6.8890832797735e-40	-0.693904191203349	0.162	0.499	1.2562932268995e-35	HSPC	B4galnt1
Rps18	7.44176929436901e-40	0.218131155471257	1	1	1.35708104852113e-35	HSPC	Rps18
Chdh	7.45544679286842e-40	-2.14481100759233	0.033	0.273	1.35957527714748e-35	HSPC	Chdh
Stoml2	7.57131553868684e-40	-0.649643861852347	0.391	0.769	1.38070510163493e-35	HSPC	Stoml2
Cldn5	7.59976037078772e-40	7.37391849606619	0.024	0.001	1.38589230121685e-35	HSPC	Cldn5
Hist1h4d	7.60543767414846e-40	-1.47690186413035	0.199	0.489	1.38692761425771e-35	HSPC	Hist1h4d
Naa50	8.2277223268134e-40	-0.625207064454255	0.481	0.835	1.50040744351769e-35	HSPC	Naa50
Nfyb	9.23671009772568e-40	-0.755893751886028	0.18	0.518	1.68440645342126e-35	HSPC	Nfyb
Psmb5	9.58207344942908e-40	-0.628698105072989	0.529	0.839	1.74738691423789e-35	HSPC	Psmb5
Erp44	9.77815296574784e-40	-0.635398837731189	0.295	0.684	1.78314397483378e-35	HSPC	Erp44
Got2	1.023210739935e-39	-0.679697472383207	0.28	0.663	1.86592710534546e-35	HSPC	Got2
Hist1h2ab	1.03162171649861e-39	-3.24182040921222	0.016	0.242	1.88126536220686e-35	HSPC	Hist1h2ab
Cmss1	1.0356443513486e-39	-0.648851413225895	0.195	0.549	1.88860103911931e-35	HSPC	Cmss1
Dap	1.05237695956139e-39	-0.633565582529083	0.325	0.725	1.91911462345616e-35	HSPC	Dap
Mcm6	1.09062028043381e-39	-0.572817114677887	0.433	0.829	1.9888551433991e-35	HSPC	Mcm6
Ddx49	1.16072286145124e-39	-0.753197416044307	0.123	0.431	2.11669421014248e-35	HSPC	Ddx49
Aldh9a1	1.19755702939767e-39	-0.62869535970763	0.174	0.509	2.18386499880959e-35	HSPC	Aldh9a1
Mpo	1.21678961151821e-39	-2.28429769156353	0.448	0.634	2.21893753556462e-35	HSPC	Mpo
Suds3	1.26635578826874e-39	-0.591547208106198	0.234	0.612	2.30932641548687e-35	HSPC	Suds3
Ebp	1.26822339880617e-39	-0.611876987294568	0.22	0.595	2.31273219006292e-35	HSPC	Ebp
Cd300c	1.33620376471807e-39	-6.23188967008169	0.004	0.218	2.43670118533988e-35	HSPC	Cd300c
Kif14	1.44493140964161e-39	-5.23403900857672	0.003	0.217	2.63497691862244e-35	HSPC	Kif14
Prim2	1.44735759953449e-39	-0.98661488775933	0.13	0.436	2.6394013185111e-35	HSPC	Prim2
Oaf	1.48344192546507e-39	-2.20244177943208	0.019	0.249	2.7052046952781e-35	HSPC	Oaf
Chchd4	1.82652749522155e-39	-0.718791487585322	0.276	0.635	3.33085554028602e-35	HSPC	Chchd4
Haus4	2.04301148885668e-39	-0.653169151459799	0.183	0.528	3.72563575107904e-35	HSPC	Haus4
Cenps	2.07216324209289e-39	-1.06143057190104	0.094	0.377	3.7787968882806e-35	HSPC	Cenps
Rae1	2.07541486573251e-39	-0.557871970193497	0.334	0.729	3.7847265491498e-35	HSPC	Rae1
Nop10	2.08981628072404e-39	-0.482258070266348	0.79	0.938	3.81098896952836e-35	HSPC	Nop10
Dohh	2.09926171163807e-39	-0.723240085889009	0.199	0.55	3.82821365734318e-35	HSPC	Dohh
Atp1b3	2.19284427036372e-39	-0.690677103698333	0.421	0.828	3.99887081143528e-35	HSPC	Atp1b3
Nup50	2.31119949663646e-39	-0.559411600649772	0.223	0.595	4.21470340206626e-35	HSPC	Nup50
Nop56	2.40663258076783e-39	-0.632880498062818	0.444	0.815	4.38873517428821e-35	HSPC	Nop56
Hist1h2bj	2.5842462785342e-39	-2.76014211335106	0.025	0.256	4.71263151353497e-35	HSPC	Hist1h2bj
Memo1	2.90900566152712e-39	-0.789443653430131	0.108	0.406	5.30486272436086e-35	HSPC	Memo1
Syce2	2.94203775264824e-39	-0.662442311518167	0.384	0.754	5.36510004572934e-35	HSPC	Syce2
Eef1g	3.3019099200644e-39	-0.399791214557836	0.9	0.973	6.02136293022945e-35	HSPC	Eef1g
Slc4a8	3.52341702817582e-39	-2.13774205149397	0.04	0.282	6.42530329258142e-35	HSPC	Slc4a8
Ccdc58	3.63251732412511e-39	-0.562102126180068	0.216	0.577	6.62425859227456e-35	HSPC	Ccdc58
Mtmr14	3.7788713484348e-39	-1.07202765212496	0.105	0.395	6.89114979100571e-35	HSPC	Mtmr14
Ints11	4.27673432381953e-39	-0.740415307298825	0.112	0.413	7.79905271291729e-35	HSPC	Ints11
Hist1h1e	4.5326585497343e-39	-1.32844028768251	0.393	0.691	8.26575613129547e-35	HSPC	Hist1h1e
Psmg3	4.61350002316244e-39	-0.615649723145809	0.241	0.613	8.41317864223903e-35	HSPC	Psmg3
Pglyrp2	5.52695956859362e-39	2.74975466830528	0.156	0.046	1.00789634692873e-34	HSPC	Pglyrp2
Agps	5.5891125126182e-39	-0.786079971325047	0.138	0.451	1.01923055780105e-34	HSPC	Agps
Glrx3	5.89521664382116e-39	-0.635944273113015	0.528	0.849	1.07505170716723e-34	HSPC	Glrx3
Uba2	5.93661474973766e-39	-0.616051473168956	0.418	0.797	1.08260106576216e-34	HSPC	Uba2
Nup62	6.36860173534906e-39	-0.589456276250251	0.244	0.624	1.16137821245825e-34	HSPC	Nup62
Bud23	6.37834043175534e-39	-0.571734068079009	0.243	0.619	1.1631541611349e-34	HSPC	Bud23
Snx9	6.57234477731585e-39	-0.852390501424697	0.117	0.413	1.19853279359132e-34	HSPC	Snx9
Ddx56	7.03318555268598e-39	-0.794922454532154	0.136	0.446	1.28257171738781e-34	HSPC	Ddx56
Dhx38	7.04590671438641e-39	-0.684461167281236	0.138	0.456	1.28489154843551e-34	HSPC	Dhx38
Blmh	7.80488140458348e-39	-0.503600411928938	0.276	0.674	1.42329817293984e-34	HSPC	Blmh
Impa2	7.88258064511296e-39	-0.710674618403935	0.31	0.69	1.4374674064428e-34	HSPC	Impa2
Ddias	8.17066126693356e-39	-1.30585289898157	0.043	0.288	1.490001788638e-34	HSPC	Ddias
Pole3	8.4581054684045e-39	-0.546218530590147	0.234	0.605	1.54242011321824e-34	HSPC	Pole3
Tor1a	8.79077184502912e-39	-0.709707650236851	0.265	0.633	1.60308515365951e-34	HSPC	Tor1a
Rab7b	8.97015227046981e-39	-6.91472920550705	0	0.208	1.63579696804287e-34	HSPC	Rab7b
Gm17018	9.36469165543872e-39	-0.642075766352424	0.124	0.432	1.7077451702858e-34	HSPC	Gm17018
Apmap	9.82058171652493e-39	-1.11321309464669	0.064	0.327	1.79088128182549e-34	HSPC	Apmap
Ppm1m	1.05509747238308e-38	-1.175950911993	0.106	0.39	1.92407575063779e-34	HSPC	Ppm1m
Txnl4a	1.06613192089677e-38	-0.633732815276991	0.256	0.628	1.94419817094735e-34	HSPC	Txnl4a
Mrps24	1.12370212272335e-38	-0.58084589873387	0.468	0.822	2.0491831909983e-34	HSPC	Mrps24
Smc6	1.12406874065815e-38	-0.581079612654923	0.369	0.77	2.0498517554642e-34	HSPC	Smc6
Zfp612	1.19029331339685e-38	4.13313605151583	0.049	0.005	2.1706188863105e-34	HSPC	Zfp612
Ppp2r5d	1.26674577161135e-38	-1.29584499799603	0.057	0.312	2.31003758911045e-34	HSPC	Ppp2r5d
Bmp2k	1.28826625814882e-38	-1.22398881101801	0.126	0.412	2.34928234836019e-34	HSPC	Bmp2k
Dda1	1.28917496153635e-38	-0.646117719668208	0.202	0.555	2.35093945985769e-34	HSPC	Dda1
Snrpb2	1.33228621708647e-38	-0.568978500648459	0.327	0.712	2.42955714547889e-34	HSPC	Snrpb2
F11r	1.33668416083991e-38	3.06702962040286	0.147	0.042	2.43757723570765e-34	HSPC	F11r
Pdzd11	1.38914132739501e-38	-0.588968065292004	0.132	0.448	2.53323812463754e-34	HSPC	Pdzd11
Coa3	1.39520399743009e-38	-0.591732867501794	0.441	0.815	2.5442940097135e-34	HSPC	Coa3
Mrps11	1.43247782875206e-38	-0.691080875529717	0.148	0.471	2.61226656851226e-34	HSPC	Mrps11
Erlin1	1.50598426768658e-38	-0.799848808743413	0.106	0.398	2.74631291055324e-34	HSPC	Erlin1
Tm4sf1	1.54433901536178e-38	6.05160563986899	0.027	0.001	2.81625662841375e-34	HSPC	Tm4sf1
Dlst	1.74997149322023e-38	-0.570136293193959	0.268	0.645	3.19124801503641e-34	HSPC	Dlst
Idh1	1.8610841957416e-38	-1.10905603764228	0.088	0.364	3.39387313935437e-34	HSPC	Idh1
Net1	1.94104953288288e-38	-1.09548359914274	0.133	0.428	3.53969792816523e-34	HSPC	Net1
Derl2	1.94455232006638e-38	-0.622388121229282	0.109	0.408	3.54608561087305e-34	HSPC	Derl2
Eya2	1.94754721271312e-38	3.53436928282429	0.091	0.018	3.55154709710365e-34	HSPC	Eya2
Foxm1	1.99011050074859e-38	-2.25358672258361	0.03	0.261	3.62916550916513e-34	HSPC	Foxm1
Cops9	2.01460016415995e-38	-0.610808134910692	0.3	0.694	3.67382485936209e-34	HSPC	Cops9
Rala	2.02827576286842e-38	-0.620866609679927	0.244	0.617	3.69876368116685e-34	HSPC	Rala
Cdc42	2.64775035465752e-38	-0.409717866674571	0.87	0.979	4.82843754675346e-34	HSPC	Cdc42
Ncbp2	2.69695126641494e-38	-0.605349737763426	0.223	0.581	4.91816032943429e-34	HSPC	Ncbp2
Ms4a3	2.90884305685211e-38	-2.962422510707	0.108	0.347	5.30456619847551e-34	HSPC	Ms4a3
Cadps2	2.9597088619137e-38	4.0776517520512	0.063	0.009	5.39732508058582e-34	HSPC	Cadps2
Idh3a	2.97669969194449e-38	-0.655404189252968	0.292	0.667	5.42830955822996e-34	HSPC	Idh3a
Csf1r	3.06202973390038e-38	-3.21848601757848	0.006	0.217	5.58391742274074e-34	HSPC	Csf1r
AW112010	3.09021544617083e-38	1.34575768131728	0.591	0.51	5.63531688763712e-34	HSPC	AW112010
Rbms1	3.10448605558035e-38	-0.64835984689403	0.208	0.559	5.66134077095634e-34	HSPC	Rbms1
Utp20	3.14928149591681e-38	-0.699237429195406	0.136	0.442	5.74302973595389e-34	HSPC	Utp20
Slc29a3	3.17677178161956e-38	-0.868104812137659	0.142	0.447	5.79316102096144e-34	HSPC	Slc29a3
Cox7a2l	3.72114110874927e-38	0.661866787578315	0.856	0.918	6.78587292591517e-34	HSPC	Cox7a2l
Bard1	3.81468189036244e-38	-2.04958098376609	0.045	0.284	6.95645389526495e-34	HSPC	Bard1
Eno1	3.94749124026388e-38	-0.713698022019891	0.273	0.627	7.19864502574521e-34	HSPC	Eno1
Klhl4	4.15456749969979e-38	4.12529173793943	0.057	0.007	7.57626929245254e-34	HSPC	Klhl4
Vapa	4.27967123030837e-38	-0.478445251154915	0.705	0.932	7.80440845559034e-34	HSPC	Vapa
Rpa1	4.35892485015244e-38	-0.59031409236166	0.177	0.508	7.94893535673799e-34	HSPC	Rpa1
Endog	4.54851353044729e-38	-1.20706337859307	0.07	0.333	8.29466927412367e-34	HSPC	Endog
Rbfa	5.20937866503576e-38	-0.555670799257482	0.31	0.703	9.49982293355922e-34	HSPC	Rbfa
Trappc1	5.2152050884333e-38	-0.631612292217191	0.15	0.467	9.51044799926696e-34	HSPC	Trappc1
Akr1a1	5.3354729740298e-38	-0.628041171744971	0.481	0.841	9.72976851544075e-34	HSPC	Akr1a1
Cdc25a	5.4277555804356e-38	-0.698567912247656	0.195	0.534	9.89805507648235e-34	HSPC	Cdc25a
Atp1b1	5.42776942050014e-38	-4.58132706453025	0.007	0.217	9.89808031522406e-34	HSPC	Atp1b1
Hacd2	5.6943332841751e-38	-0.828802994042696	0.129	0.43	1.03841861770217e-33	HSPC	Hacd2
Ndufa5	6.16600431896882e-38	-0.546509166862364	0.25	0.63	1.12443254760715e-33	HSPC	Ndufa5
Lacc1	6.21805335267088e-38	-1.29676480722474	0.07	0.33	1.13392420939306e-33	HSPC	Lacc1
Ifit1	6.46574288814063e-38	3.02638796150555	0.183	0.062	1.17909287308133e-33	HSPC	Ifit1
G3bp1	6.83783872398079e-38	-0.481515744777734	0.742	0.941	1.24694826970514e-33	HSPC	G3bp1
Hsph1	8.22571414784789e-38	-0.971714634365316	0.124	0.417	1.50004123200154e-33	HSPC	Hsph1
Tbcb	8.27188158349912e-38	-0.574571419661901	0.321	0.715	1.5084603255669e-33	HSPC	Tbcb
Mettl7a1	8.29394176083238e-38	2.4226324278267	0.351	0.201	1.51248321950539e-33	HSPC	Mettl7a1
Psmd2	8.69368536516868e-38	-0.651856551478634	0.354	0.728	1.58538046319216e-33	HSPC	Psmd2
Nop16	8.84439839372464e-38	-0.595628575320374	0.3	0.663	1.61286449107962e-33	HSPC	Nop16
Cntrl	8.9332684307676e-38	-0.500055533270584	0.288	0.671	1.62907083103478e-33	HSPC	Cntrl
Fuca2	9.29383159179256e-38	-0.697387217443775	0.136	0.447	1.69482312907929e-33	HSPC	Fuca2
Tysnd1	1.0101251447972e-37	-0.763931635329376	0.09	0.37	1.84206421405217e-33	HSPC	Tysnd1
Nup133	1.02862386393936e-37	-0.907772652007293	0.088	0.365	1.87579847827982e-33	HSPC	Nup133
Mnd1	1.0654284154119e-37	-1.62645591294758	0.045	0.286	1.94291525834514e-33	HSPC	Mnd1
Nomo1	1.07314211686984e-37	-0.727935059442529	0.132	0.436	1.95698196432384e-33	HSPC	Nomo1
Stard3nl	1.17676751841083e-37	-0.676063449985066	0.129	0.434	2.14595324657398e-33	HSPC	Stard3nl
Itpa	1.18607382684702e-37	-0.641972530329405	0.202	0.551	2.16292423063822e-33	HSPC	Itpa
Mx1	1.28773960096127e-37	-1.87718942755333	0.043	0.281	2.34832193631297e-33	HSPC	Mx1
Ndufs2	1.33177162942964e-37	-0.633864048992172	0.333	0.72	2.4286187434279e-33	HSPC	Ndufs2
Ptprcap	1.37003011297e-37	0.680926278849307	0.804	0.804	2.4983869140121e-33	HSPC	Ptprcap
Exo1	1.39813567582244e-37	-0.995865821744686	0.084	0.353	2.5496402184298e-33	HSPC	Exo1
Bid	1.64207541466981e-37	-0.645769159816842	0.16	0.491	2.99448872619187e-33	HSPC	Bid
Mcmbp	1.70052652639584e-37	-0.619092398238645	0.229	0.592	3.10108017353545e-33	HSPC	Mcmbp
Rrs1	1.78316609439787e-37	-0.6041042424535	0.307	0.68	3.25178168974396e-33	HSPC	Rrs1
Cope	1.95513860980296e-37	-0.619342122181229	0.361	0.739	3.56539076883667e-33	HSPC	Cope
Rab44	1.98765958260072e-37	-1.04043943133258	0.097	0.371	3.62469601483068e-33	HSPC	Rab44
Capza1	2.10765686689284e-37	-0.59890487141702	0.424	0.811	3.84352306246578e-33	HSPC	Capza1
Rpl3	2.25900102813434e-37	0.207810689092454	1	1	4.11951427490579e-33	HSPC	Rpl3
Mrpl22	2.42605498954581e-37	-0.614238090018571	0.277	0.654	4.42415387893573e-33	HSPC	Mrpl22
Mecr	2.77668282987302e-37	-1.01046999918095	0.079	0.346	5.06355880855643e-33	HSPC	Mecr
Gtf2f2	2.80742357497676e-37	-0.581809660077849	0.18	0.512	5.11961763132761e-33	HSPC	Gtf2f2
Pelp1	2.84049506267791e-37	-1.13629960990534	0.073	0.336	5.17992679629945e-33	HSPC	Pelp1
Supt16	2.92178867437125e-37	-0.56762435642893	0.547	0.874	5.32817382658342e-33	HSPC	Supt16
Tspan31	2.93582756087501e-37	-0.555272593552135	0.273	0.658	5.35377514001167e-33	HSPC	Tspan31
Poc1a	3.01871929948492e-37	-2.39240375303964	0.018	0.235	5.5049365145407e-33	HSPC	Poc1a
Dirc2	3.12121464620494e-37	-1.48063667094244	0.058	0.305	5.69184702881932e-33	HSPC	Dirc2
Ndufa2	3.29024685884974e-37	-0.550848269464319	0.496	0.864	6.00009417179839e-33	HSPC	Ndufa2
Ifrd2	3.47675127823771e-37	-0.659414083896682	0.196	0.524	6.34020363099429e-33	HSPC	Ifrd2
Cs	3.74822943749992e-37	-0.633512916626452	0.187	0.529	6.83527120222486e-33	HSPC	Cs
Crip1	3.83134673348193e-37	-1.17095604295611	0.462	0.798	6.98684390317764e-33	HSPC	Crip1
Paox	3.90200781277985e-37	-0.779508521671892	0.129	0.429	7.11570144738534e-33	HSPC	Paox
Nrp1	4.18756552549919e-37	-6.968220263651	0	0.2	7.63644449230033e-33	HSPC	Nrp1
Them6	4.23912010097784e-37	-1.60349103981563	0.054	0.297	7.73045941614319e-33	HSPC	Them6
Nup43	4.57132134682407e-37	-0.830672012526736	0.114	0.403	8.33626160806838e-33	HSPC	Nup43
Rbbp4	6.15224526557643e-37	-0.522975270594112	0.673	0.929	1.12192344663052e-32	HSPC	Rbbp4
Osgep	6.20303165714311e-37	-0.554956321280389	0.315	0.717	1.13118485299662e-32	HSPC	Osgep
Cdv3	6.21014876917353e-37	-0.633688849804482	0.547	0.87	1.13248272954649e-32	HSPC	Cdv3
Pnisr	6.23712917492243e-37	1.01638593606981	0.705	0.766	1.13740287633885e-32	HSPC	Pnisr
Trim59	6.27393516074114e-37	-0.725344889041219	0.162	0.477	1.14411481591275e-32	HSPC	Trim59
Cnp	6.93163440817117e-37	-0.968924376989181	0.166	0.474	1.26405285067409e-32	HSPC	Cnp
Itpr1	7.38550399628245e-37	-0.737170038677567	0.24	0.591	1.34682050876207e-32	HSPC	Itpr1
Klf9	7.52298952595868e-37	2.53437233529561	0.358	0.211	1.37189236995382e-32	HSPC	Klf9
Eif1ax	7.52975930426919e-37	-0.567523125243962	0.504	0.828	1.37312690672653e-32	HSPC	Eif1ax
Tomm70a	7.92369965965899e-37	-0.609704672749016	0.318	0.697	1.44496586993541e-32	HSPC	Tomm70a
Nrip1	8.44467229136429e-37	1.42789466764488	0.6	0.558	1.53997043905319e-32	HSPC	Nrip1
Taf11	8.57011184975108e-37	-0.478308901531212	0.228	0.6	1.56284559692061e-32	HSPC	Taf11
Cenpn	9.13785410713853e-37	-2.08082002220738	0.037	0.266	1.66637907497778e-32	HSPC	Cenpn
Ipo5	9.45087677190752e-37	-0.632500123147601	0.244	0.597	1.72346188812506e-32	HSPC	Ipo5
Ska2	1.04297167723496e-36	-1.68365068165744	0.042	0.275	1.90196315060567e-32	HSPC	Ska2
Alas1	1.11569770950187e-36	-1.25884916564316	0.108	0.378	2.03458634304761e-32	HSPC	Alas1
Naa20	1.11618372884732e-36	-0.546171327267112	0.297	0.682	2.03547264792597e-32	HSPC	Naa20
Slc39a7	1.11836535502849e-36	-0.664080550170633	0.184	0.517	2.03945106142995e-32	HSPC	Slc39a7
Cox7c	1.16002056664744e-36	-0.423393572291619	0.814	0.957	2.11541350533827e-32	HSPC	Cox7c
Ndufa3	1.34566163050625e-36	-0.552445958124178	0.229	0.591	2.4539485493912e-32	HSPC	Ndufa3
Tceal3	1.54745101065053e-36	5.46375961675296	0.028	0.001	2.82193166302231e-32	HSPC	Tceal3
Csrp1	1.58189354576643e-36	-0.631938944628336	0.28	0.655	2.88474107005966e-32	HSPC	Csrp1
Raver2	1.61122816129126e-36	5.76278042251475	0.024	0.001	2.93823567493073e-32	HSPC	Raver2
Gsr	1.68907782145608e-36	-0.934379736913906	0.307	0.624	3.08020231520731e-32	HSPC	Gsr
Ndc1	1.70547392402403e-36	-1.43185013215057	0.046	0.283	3.11010224785023e-32	HSPC	Ndc1
Atad5	1.94549520002856e-36	-0.728848257771186	0.148	0.451	3.54780504677209e-32	HSPC	Atad5
Prpf19	2.17264148225676e-36	-0.547610449927006	0.292	0.673	3.96202900704344e-32	HSPC	Prpf19
Med30	2.31739392414993e-36	-0.611645082825536	0.331	0.72	4.22599956007981e-32	HSPC	Med30
3110082I17Rik	2.59255700731553e-36	-0.927753764139819	0.076	0.336	4.7277869585406e-32	HSPC	3110082I17Rik
Trem3	2.82587306773382e-36	-3.4598765947019	0.013	0.22	5.15326212631939e-32	HSPC	Trem3
Pgk1	2.87271849480846e-36	-0.556010698832543	0.532	0.826	5.23868944713272e-32	HSPC	Pgk1
Mrps21	2.88377416348627e-36	-0.591268102933544	0.292	0.675	5.25885056453355e-32	HSPC	Mrps21
Stx7	3.14254589627099e-36	-0.562045037781955	0.255	0.626	5.73074669643978e-32	HSPC	Stx7
Taf12	3.27142385451568e-36	-0.503052929202302	0.184	0.519	5.9657685410948e-32	HSPC	Taf12
Npdc1	3.29720613254816e-36	3.88646722941604	0.073	0.012	6.01278510331482e-32	HSPC	Npdc1
Nudt1	3.48505428117782e-36	-0.584246560205727	0.141	0.447	6.35534498715587e-32	HSPC	Nudt1
Coa5	3.51653434941872e-36	-0.389472660880241	0.151	0.467	6.41275203959997e-32	HSPC	Coa5
Pfdn4	3.59487807962827e-36	-0.580220554786923	0.232	0.591	6.55561966601012e-32	HSPC	Pfdn4
Rpl12	3.65298848942439e-36	0.251209627117603	0.999	0.999	6.66158980931432e-32	HSPC	Rpl12
Asna1	3.86222300819979e-36	-1.06189133870381	0.064	0.316	7.04314987775314e-32	HSPC	Asna1
Zfp467	4.32383739087478e-36	2.51952396410746	0.217	0.086	7.88494986599924e-32	HSPC	Zfp467
Cd2bp2	4.34770110366467e-36	-0.781949376403737	0.103	0.381	7.92846773264289e-32	HSPC	Cd2bp2
Mtx1	4.42683015645025e-36	-0.588600787385592	0.166	0.486	8.07276747330268e-32	HSPC	Mtx1
Hist1h4h	4.46280761349594e-36	-1.71306458341519	0.042	0.271	8.1383759639712e-32	HSPC	Hist1h4h
Eif3b	4.86300746177334e-36	-0.606317625401545	0.388	0.749	8.86818040728986e-32	HSPC	Eif3b
Slbp	5.05546558456783e-36	-0.620870758834855	0.39	0.784	9.2191470400179e-32	HSPC	Slbp
Pdss1	5.3153942225198e-36	-1.56970284107418	0.043	0.276	9.6931529041871e-32	HSPC	Pdss1
Eif6	5.41157639834099e-36	-0.610913434201259	0.391	0.762	9.86855072001463e-32	HSPC	Eif6
Aunip	5.52684984144475e-36	-1.63809677711933	0.04	0.27	1.00787633708586e-31	HSPC	Aunip
Pgp	5.593746519001e-36	-0.659143680024662	0.223	0.563	1.02007561520502e-31	HSPC	Pgp
Fkbp5	5.74333122873097e-36	-0.7153145153574	0.159	0.471	1.04735388287138e-31	HSPC	Fkbp5
Scpep1	5.86635328581867e-36	-1.33991981375946	0.073	0.324	1.06978818520189e-31	HSPC	Scpep1
Fam192a	6.10944709375999e-36	-0.564373777377122	0.223	0.58	1.11411877201807e-31	HSPC	Fam192a
Rpf2	6.44986430440593e-36	-0.632310616916034	0.202	0.536	1.17619725455147e-31	HSPC	Rpf2
Spint2	7.13078918663518e-36	1.06154995343588	0.667	0.675	1.30037071607479e-31	HSPC	Spint2
Hist1h1d	7.33942546267359e-36	-1.43275437681043	0.114	0.375	1.33841762737316e-31	HSPC	Hist1h1d
Bysl	7.43271822554782e-36	-1.00456065105927	0.072	0.325	1.3554304956109e-31	HSPC	Bysl
Bbc3	7.73016381354357e-36	-0.654851794281743	0.267	0.593	1.40967267303781e-31	HSPC	Bbc3
Sac3d1	7.7682993086652e-36	-0.696382050994559	0.118	0.405	1.41662706192819e-31	HSPC	Sac3d1
Calm3	7.81573015820018e-36	-0.504409727394169	0.66	0.902	1.42527655164938e-31	HSPC	Calm3
1110059E24Rik	7.85392578696687e-36	-0.5812340941113	0.177	0.503	1.43224190651128e-31	HSPC	1110059E24Rik
Mogs	8.11437240282252e-36	-0.658451377043494	0.211	0.54	1.47973695137872e-31	HSPC	Mogs
Sec61a1	8.16992891733783e-36	-0.656758263825599	0.198	0.533	1.48986823736573e-31	HSPC	Sec61a1
Mrps18b	1.08903167620442e-35	-0.626581083578491	0.202	0.533	1.98595816472637e-31	HSPC	Mrps18b
Amdhd2	1.11875697495484e-35	-1.01269697569285	0.067	0.318	2.04016521952764e-31	HSPC	Amdhd2
Tcf15	1.1538071056921e-35	3.57322390991641	0.094	0.02	2.10408263794012e-31	HSPC	Tcf15
Sec11c	1.35206428696008e-35	-0.521829781385823	0.643	0.909	2.46562443370041e-31	HSPC	Sec11c
Bop1	1.37857079593619e-35	-0.920260933852275	0.082	0.343	2.51396170346923e-31	HSPC	Bop1
St6galnac4	1.43348421910939e-35	-0.676304414903661	0.142	0.442	2.61410182196788e-31	HSPC	St6galnac4
Pvt1	1.48264398578994e-35	-1.86851317194923	0.037	0.261	2.70374957248654e-31	HSPC	Pvt1
Pih1d1	1.5189132593147e-35	-0.528691812242104	0.165	0.482	2.76989021968628e-31	HSPC	Pih1d1
Arpp19	1.52102723238093e-35	-0.55471774651755	0.426	0.813	2.77374526096986e-31	HSPC	Arpp19
Ccz1	1.52659822840768e-35	-0.4848719627312	0.228	0.592	2.78390452932425e-31	HSPC	Ccz1
Prr11	1.56899286231614e-35	-3.30710508425445	0.01	0.212	2.86121538371972e-31	HSPC	Prr11
Rad54l	1.80501141588524e-35	-1.70141478804369	0.043	0.273	3.29161881800833e-31	HSPC	Rad54l
Nelfcd	1.87065896810618e-35	-0.826451802047484	0.1	0.375	3.41133369423844e-31	HSPC	Nelfcd
Exosc4	1.89933075249545e-35	-0.460212001679311	0.184	0.516	3.4636195602507e-31	HSPC	Exosc4
Cops6	2.02536379156824e-35	-0.526947020783373	0.268	0.639	3.69345341030384e-31	HSPC	Cops6
Clk1	2.0592367422482e-35	0.737311506506262	0.81	0.878	3.75522412316381e-31	HSPC	Clk1
Fos	2.39174979289526e-35	1.34134337641321	0.79	0.807	4.3615949223238e-31	HSPC	Fos
Sh2b2	2.46057179927026e-35	-1.88376190625825	0.022	0.235	4.48709873314925e-31	HSPC	Sh2b2
Gsn	2.55212626594864e-35	-2.01887188877532	0.066	0.298	4.65405745858393e-31	HSPC	Gsn
Mrpl54	2.59916217285084e-35	-0.631704449878879	0.364	0.729	4.73983213841079e-31	HSPC	Mrpl54
Tifa	2.71870147337788e-35	-0.608102867593087	0.192	0.52	4.9578240068519e-31	HSPC	Tifa
Rap2b	2.71941907011242e-35	-0.475254370329491	0.21	0.547	4.95913261625702e-31	HSPC	Rap2b
Tbxas1	2.93696730980972e-35	2.5587786319187	0.253	0.115	5.35585358616901e-31	HSPC	Tbxas1
9130401M01Rik	2.99043115321499e-35	-0.636312517340587	0.166	0.481	5.45335025100286e-31	HSPC	9130401M01Rik
Nip7	3.8294282690811e-35	-0.614945082038382	0.34	0.699	6.98334539149629e-31	HSPC	Nip7
Gid8	4.1471110594809e-35	-0.578300067255352	0.192	0.522	7.56267172806936e-31	HSPC	Gid8
Uqcrb	4.17935700538197e-35	-0.508906210778839	0.622	0.895	7.62147543501457e-31	HSPC	Uqcrb
Ddx41	4.48234791436277e-35	-0.598890155398047	0.192	0.528	8.17400965663194e-31	HSPC	Ddx41
Wdr46	4.90275756938074e-35	-0.552604300506757	0.154	0.465	8.94066870352272e-31	HSPC	Wdr46
Tubg1	5.29233370265525e-35	-0.965369743931077	0.093	0.357	9.65109974016211e-31	HSPC	Tubg1
E2f1	5.44508008407758e-35	-0.961338782918701	0.12	0.395	9.92964804132387e-31	HSPC	E2f1
Scarf1	5.69134789245551e-35	3.03143410133471	0.168	0.057	1.03787420166819e-30	HSPC	Scarf1
Commd1	5.7094127689647e-35	-0.535990465613565	0.274	0.646	1.0411685125484e-30	HSPC	Commd1
Bmyc	5.79025165855012e-35	-0.625888957974346	0.465	0.837	1.0559102924532e-30	HSPC	Bmyc
Zfp593	6.43808006406987e-35	-0.574744306946931	0.261	0.619	1.17404828048378e-30	HSPC	Zfp593
Slc43a3	7.27747911786426e-35	-0.668224302726736	0.166	0.474	1.32712109193373e-30	HSPC	Slc43a3
Nipsnap3b	7.94061481219005e-35	-0.574852288203934	0.202	0.537	1.44805051715098e-30	HSPC	Nipsnap3b
Lyn	8.0349068827977e-35	-0.512798787680391	0.243	0.598	1.46524561914699e-30	HSPC	Lyn
Slc35b2	8.57988243546218e-35	-0.509457142092691	0.142	0.442	1.56462736093088e-30	HSPC	Slc35b2
Ss18l2	8.68911527318899e-35	-0.56330574622017	0.12	0.404	1.58454706121875e-30	HSPC	Ss18l2
Tead2	8.96507141091879e-35	4.12401761969761	0.055	0.007	1.63487042249515e-30	HSPC	Tead2
Bcl2l12	9.0926878992055e-35	-0.499764572884236	0.252	0.618	1.65814256529912e-30	HSPC	Bcl2l12
Aurkaip1	9.18332471909098e-35	-0.554764377582446	0.442	0.798	1.67467109577343e-30	HSPC	Aurkaip1
Atp5g2	9.36567934992995e-35	-0.316752807756147	0.942	0.988	1.70792528625323e-30	HSPC	Atp5g2
Naa38	9.41290509780988e-35	-0.4234168309227	0.264	0.649	1.71653737363661e-30	HSPC	Naa38
Ticrr	9.44833989023566e-35	-2.18506412578755	0.027	0.238	1.72299926238338e-30	HSPC	Ticrr
Clec1a	9.6926664807688e-35	4.67964182702083	0.051	0.006	1.767554659433e-30	HSPC	Clec1a
Nadk	1.00867675047793e-34	-0.425842073843566	0.15	0.459	1.83942292217155e-30	HSPC	Nadk
Haus1	1.02294135910975e-34	-0.643946843436742	0.135	0.428	1.86543586247254e-30	HSPC	Haus1
Mrps22	1.06448693274422e-34	-0.627392677320585	0.121	0.409	1.94119837055236e-30	HSPC	Mrps22
Map4k1	1.11575995949932e-34	-0.734623245027429	0.171	0.478	2.03469986214296e-30	HSPC	Map4k1
Uqcrc1	1.15566344580928e-34	-0.604771095690109	0.315	0.684	2.1074678597778e-30	HSPC	Uqcrc1
Sgk3	1.18847943224862e-34	-0.532835836260369	0.286	0.657	2.16731109264858e-30	HSPC	Sgk3
Tmem156	1.40892051934815e-34	-2.29295070652326	0.015	0.217	2.56930745908329e-30	HSPC	Tmem156
Prr5	1.4397464966443e-34	-2.08828329944877	0.039	0.257	2.62552171128055e-30	HSPC	Prr5
Mthfd1	1.50003358598243e-34	-0.588955519605002	0.153	0.457	2.73546124739756e-30	HSPC	Mthfd1
Scarb1	1.54048079884252e-34	-0.627850326666906	0.1	0.371	2.80922078476923e-30	HSPC	Scarb1
Dnajc11	1.5429449588272e-34	-0.617220698146522	0.117	0.401	2.81371442691729e-30	HSPC	Dnajc11
Bola3	1.56336304584049e-34	-0.532327378338276	0.318	0.697	2.85094885039472e-30	HSPC	Bola3
Pfkp	1.5782799935788e-34	-0.670305071921327	0.144	0.444	2.87815139629029e-30	HSPC	Pfkp
Cd93	1.84583790654744e-34	-0.604241954162845	0.348	0.707	3.36607000637992e-30	HSPC	Cd93
Psmb8	1.93354652400756e-34	-0.430681938501694	0.81	0.963	3.52601544118019e-30	HSPC	Psmb8
Tmed10	2.08196338099774e-34	-0.471953148085394	0.624	0.898	3.79666842158747e-30	HSPC	Tmed10
Nop2	2.19144314567683e-34	-0.863275231506517	0.096	0.359	3.99631572045627e-30	HSPC	Nop2
Cops4	2.19227542901247e-34	-0.497070778693188	0.327	0.713	3.99783347234714e-30	HSPC	Cops4
Ranbp3	2.35899662258845e-34	-0.718793334278041	0.097	0.362	4.3018662409523e-30	HSPC	Ranbp3
Btf3	2.38160457468846e-34	-0.232063560102785	0.993	0.998	4.34309410240188e-30	HSPC	Btf3
Cdc123	2.56410327961397e-34	-0.539669156857578	0.292	0.665	4.67589874070404e-30	HSPC	Cdc123
Elavl1	2.76711426432526e-34	-0.539201443502336	0.442	0.815	5.04610957242355e-30	HSPC	Elavl1
Ptgr1	2.99049935296893e-34	-1.34708936589452	0.051	0.28	5.45347462007414e-30	HSPC	Ptgr1
Nsmce1	3.03801370787744e-34	-0.505601599387252	0.381	0.768	5.5401217976853e-30	HSPC	Nsmce1
Txndc5	3.28608660306907e-34	-0.518229694843513	0.21	0.544	5.99250752935675e-30	HSPC	Txndc5
Tfr2	3.508920862577e-34	3.28795759905263	0.114	0.029	6.39886808499541e-30	HSPC	Tfr2
Kank3	3.59203360808717e-34	-1.85127595927269	0.024	0.232	6.55043248770776e-30	HSPC	Kank3
Cbx5	3.80216886316993e-34	-0.470709307814948	0.378	0.757	6.93363513887668e-30	HSPC	Cbx5
Coro1c	3.89474408867759e-34	-0.602684308049314	0.166	0.477	7.10245532011245e-30	HSPC	Coro1c
Pinx1	3.93686376492648e-34	-0.716566868252293	0.103	0.372	7.17926476171993e-30	HSPC	Pinx1
Eif1	4.14017389986683e-34	0.306899773154641	0.999	0.999	7.55002112379716e-30	HSPC	Eif1
Klrd1	4.15370171541861e-34	-5.59204620057932	0.004	0.193	7.57469044823738e-30	HSPC	Klrd1
Sssca1	4.3902007621397e-34	-0.642277168093369	0.282	0.638	8.00597010983796e-30	HSPC	Sssca1
Rnf26	4.41485461955833e-34	-1.96832079720864	0.024	0.231	8.05092888422657e-30	HSPC	Rnf26
Slc35c2	4.47353925404668e-34	-0.664320613976872	0.168	0.475	8.15794618367952e-30	HSPC	Slc35c2
Ubac1	4.67622453697881e-34	-0.586555410251401	0.145	0.44	8.52756306563455e-30	HSPC	Ubac1
Diaph3	4.99360201990958e-34	-0.438956104876249	0.184	0.501	9.10633264350712e-30	HSPC	Diaph3
Sf3b4	5.3249230996715e-34	-0.509592643514795	0.229	0.573	9.71052976456095e-30	HSPC	Sf3b4
Prpf31	5.57714567501569e-34	-0.497950612357936	0.277	0.646	1.01704828529586e-29	HSPC	Prpf31
Arhgef12	5.6722254601502e-34	2.94605724021112	0.156	0.051	1.03438703491299e-29	HSPC	Arhgef12
Odf2	5.9109070846791e-34	-0.598912254624581	0.138	0.429	1.07791301596208e-29	HSPC	Odf2
Psmc2	5.95249972942459e-34	-0.549810509150487	0.331	0.714	1.08549785065787e-29	HSPC	Psmc2
Gm26632	5.95359718021e-34	3.06072343130292	0.102	0.024	1.0856979817831e-29	HSPC	Gm26632
Mettl6	6.20244220162544e-34	-0.573274285740161	0.172	0.488	1.13107735988841e-29	HSPC	Mettl6
Abhd17a	6.56487869464396e-34	-0.48479559361583	0.276	0.643	1.19717127875527e-29	HSPC	Abhd17a
Psmg1	6.68967825250984e-34	-0.590132054371138	0.261	0.61	1.21992972612769e-29	HSPC	Psmg1
AC149090.1	6.7210052413827e-34	1.38858027328826	0.577	0.525	1.22564251581855e-29	HSPC	AC149090.1
Kars	7.07355343298228e-34	-0.585854707647473	0.177	0.488	1.28993320403865e-29	HSPC	Kars
Ero1l	7.11975299900207e-34	-0.64461442973259	0.111	0.386	1.29835815689802e-29	HSPC	Ero1l
Cenpi	7.46437646153002e-34	-2.27284214633714	0.025	0.231	1.36120369152461e-29	HSPC	Cenpi
Cinp	7.53610260525428e-34	-0.918081684971475	0.091	0.348	1.37428367109417e-29	HSPC	Cinp
Mdga1	7.67557870892038e-34	3.06330999299998	0.148	0.047	1.39971853335872e-29	HSPC	Mdga1
Ly6d	7.74356612100189e-34	-6.2297769949668	0.021	0.216	1.4121167178259e-29	HSPC	Ly6d
Bckdk	7.94672056288667e-34	-0.589658098170887	0.18	0.498	1.44916396184801e-29	HSPC	Bckdk
Foxn3	8.42245331773429e-34	1.430888018516	0.544	0.471	1.53591858702202e-29	HSPC	Foxn3
Hmga1	8.58836478501372e-34	-0.546676829915421	0.115	0.393	1.5661742021951e-29	HSPC	Hmga1
Ncl	8.61166543206117e-34	-0.439833203197087	0.961	0.987	1.57042330819068e-29	HSPC	Ncl
Bora	8.76583919256915e-34	-0.754129005346447	0.142	0.429	1.59853843515691e-29	HSPC	Bora
Runx1t1	9.66310141400088e-34	6.67178895859089	0.018	0	1.7621631738572e-29	HSPC	Runx1t1
Nudt19	9.77442527981254e-34	-0.565467146694479	0.208	0.539	1.78246419402661e-29	HSPC	Nudt19
Mybl2	9.92219000980212e-34	-1.90858560405553	0.037	0.252	1.80941057018751e-29	HSPC	Mybl2
Atg3	1.02611812758111e-33	-0.545455733431834	0.277	0.648	1.87122901745691e-29	HSPC	Atg3
Ostf1	1.0311670590907e-33	-0.580247075474475	0.489	0.845	1.8804362489578e-29	HSPC	Ostf1
Dcps	1.16082689656232e-33	-0.554319036538602	0.321	0.701	2.11688392857104e-29	HSPC	Dcps
Rab24	1.40017488860993e-33	-0.522180407060157	0.207	0.54	2.55335892686906e-29	HSPC	Rab24
Rpp30	1.46938696290703e-33	-0.514907529019465	0.151	0.451	2.67957406555727e-29	HSPC	Rpp30
Rec8	1.47798411878768e-33	4.0575465934601	0.049	0.006	2.69525183902122e-29	HSPC	Rec8
Ndufb3	1.47894542732659e-33	-0.513123622068545	0.475	0.824	2.69700488127276e-29	HSPC	Ndufb3
Nup85	1.49644056412093e-33	-0.854841310325165	0.117	0.39	2.72890901273092e-29	HSPC	Nup85
Farsb	1.51825075057316e-33	-0.580900268274944	0.171	0.481	2.76868206874521e-29	HSPC	Farsb
Clns1a	1.58568001657053e-33	-0.548713980953746	0.327	0.701	2.89164607821802e-29	HSPC	Clns1a
Trmt6	1.67988261313448e-33	-0.498481950892141	0.169	0.481	3.06343393331204e-29	HSPC	Trmt6
Mrps28	1.71703867478709e-33	-0.507331794374836	0.205	0.538	3.13119172734174e-29	HSPC	Mrps28
Cct2	1.75137077245241e-33	-0.393723263430485	0.813	0.956	3.19379974064422e-29	HSPC	Cct2
Nrg2	1.76971790076498e-33	-2.0983124801265	0.013	0.209	3.22725756383502e-29	HSPC	Nrg2
Atox1	1.7779072174744e-33	-0.5939515038695	0.39	0.758	3.24219160178631e-29	HSPC	Atox1
Polr3h	1.87118712589381e-33	-0.550787053569877	0.178	0.492	3.41229684277996e-29	HSPC	Polr3h
Ifngr2	1.93223040962755e-33	-0.67371302326872	0.118	0.393	3.5236153749968e-29	HSPC	Ifngr2
Rnaseh2a	1.98422441349848e-33	-0.652311433055931	0.18	0.491	3.61843164045583e-29	HSPC	Rnaseh2a
Sigmar1	2.03258035935941e-33	-0.814247083513474	0.1	0.362	3.70661354332782e-29	HSPC	Sigmar1
Tmem50b	2.14602903581778e-33	-1.83581549120952	0.027	0.233	3.91349854971731e-29	HSPC	Tmem50b
Timm10b	2.30769577575434e-33	-0.473140267321802	0.279	0.644	4.20831401666562e-29	HSPC	Timm10b
Ppp5c	2.55563123246515e-33	-0.513500947211396	0.205	0.538	4.66044911552346e-29	HSPC	Ppp5c
C1galt1c1	2.60108541586662e-33	-0.958590994413826	0.081	0.327	4.74333936437437e-29	HSPC	C1galt1c1
Pold3	2.61372632177326e-33	-0.504392887270159	0.219	0.553	4.76639132038571e-29	HSPC	Pold3
Hoxb5	2.62854379396192e-33	5.24260034324069	0.031	0.002	4.79341246266896e-29	HSPC	Hoxb5
Slc16a9	2.7190015654981e-33	5.16843848230708	0.036	0.003	4.95837125484233e-29	HSPC	Slc16a9
Atp6v0e	2.81414610423326e-33	-0.483524840984942	0.675	0.93	5.13187683567978e-29	HSPC	Atp6v0e
Ndufaf6	2.83019398410106e-33	-0.553552672121607	0.102	0.367	5.1611417494067e-29	HSPC	Ndufaf6
Ppib	3.32514275450332e-33	-0.370074108065032	0.847	0.974	6.06373032711225e-29	HSPC	Ppib
Polr2f	3.49538876221791e-33	-0.574110904423239	0.426	0.767	6.37419094678057e-29	HSPC	Polr2f
Pde4b	3.74309520866251e-33	1.48640267247203	0.531	0.427	6.82590842251694e-29	HSPC	Pde4b
Pbdc1	3.84363509450335e-33	-0.494770324450294	0.289	0.649	7.00925295833631e-29	HSPC	Pbdc1
Rps4x	4.3256891525533e-33	0.180534069941817	1	1	7.88832673859621e-29	HSPC	Rps4x
Nup88	4.50533578153422e-33	-0.330167955988198	0.181	0.503	8.21593033120581e-29	HSPC	Nup88
Fstl1	5.05308552291876e-33	3.81107722155178	0.081	0.016	9.21480675959464e-29	HSPC	Fstl1
Nagpa	5.06280650504111e-33	-0.685339251158606	0.075	0.32	9.23253394259297e-29	HSPC	Nagpa
Ndufb11	5.15493991508091e-33	-0.404409078164227	0.726	0.939	9.40054842914154e-29	HSPC	Ndufb11
Dusp7	5.34580253964886e-33	-1.27540518668145	0.075	0.312	9.74860551130367e-29	HSPC	Dusp7
Haus8	5.45328458752622e-33	-1.02887532716217	0.096	0.347	9.94460977381281e-29	HSPC	Haus8
Dnph1	5.60543402009095e-33	-0.552775980131527	0.174	0.479	1.02220694790379e-28	HSPC	Dnph1
Usp39	5.96985515159129e-33	-0.488347805102512	0.15	0.442	1.08866278544419e-28	HSPC	Usp39
Mrps36	6.06602762529079e-33	-0.492301318376732	0.198	0.526	1.10620079774803e-28	HSPC	Mrps36
Gins1	6.08653836417018e-33	-0.940951595961957	0.084	0.33	1.10994113609007e-28	HSPC	Gins1
Dna2	6.13858099966153e-33	-1.05848133705589	0.081	0.324	1.11943163109828e-28	HSPC	Dna2
Bzw2	6.49421806020256e-33	-0.598861709931108	0.441	0.774	1.18428560545854e-28	HSPC	Bzw2
Mrpl39	6.52947503499622e-33	-0.556043627146103	0.141	0.432	1.19071506738191e-28	HSPC	Mrpl39
Plxdc2	6.53904163242928e-33	2.66538952406028	0.16	0.054	1.1924596320898e-28	HSPC	Plxdc2
Snx4	6.57414318213107e-33	-0.552737599825642	0.313	0.675	1.19886075069342e-28	HSPC	Snx4
Arhgdib	6.5790448410156e-33	-0.36804345213684	0.861	0.968	1.1997546172076e-28	HSPC	Arhgdib
Zdhhc6	6.89931224141888e-33	-0.699786215974713	0.117	0.389	1.25815858034515e-28	HSPC	Zdhhc6
Eef1e1	7.36433177382783e-33	-0.537693923510698	0.321	0.683	1.34295954227524e-28	HSPC	Eef1e1
Med8	7.81713338423416e-33	-0.504464048956039	0.244	0.59	1.42553244394894e-28	HSPC	Med8
Rars	8.19949669681718e-33	-0.5582087121557	0.277	0.627	1.49526021763158e-28	HSPC	Rars
Dcaf7	8.21643282318397e-33	-0.471729262377567	0.174	0.483	1.49834868963583e-28	HSPC	Dcaf7
Prkcsh	8.96900270123382e-33	-0.387489032596873	0.201	0.532	1.635587332597e-28	HSPC	Prkcsh
Nfia	9.37000041488454e-33	2.94768297434126	0.174	0.063	1.70871327565834e-28	HSPC	Nfia
Sgpp1	9.39274803569689e-33	-0.670814918418978	0.138	0.422	1.71286153178968e-28	HSPC	Sgpp1
Ppil3	1.01399594914793e-32	-0.49612978392203	0.237	0.579	1.84912301286616e-28	HSPC	Ppil3
Sirpa	1.02240331992613e-32	-1.00244496622209	0.07	0.308	1.8644546942173e-28	HSPC	Sirpa
Nrxn1	1.0476709975008e-32	2.64668640987495	0.22	0.095	1.91053283104247e-28	HSPC	Nrxn1
Hars	1.06053287398132e-32	-0.398756403208132	0.192	0.517	1.93398774899233e-28	HSPC	Hars
Khsrp	1.14309822482703e-32	-0.462943144632112	0.339	0.719	2.08455392279458e-28	HSPC	Khsrp
Rrp7a	1.21560531204501e-32	-0.448949094290518	0.177	0.493	2.21677784704527e-28	HSPC	Rrp7a
Tdp1	1.24143123323852e-32	-1.19933338550104	0.054	0.279	2.26387399693376e-28	HSPC	Tdp1
Ypel3	1.26366787535944e-32	1.45871826557279	0.487	0.362	2.30442473750547e-28	HSPC	Ypel3
Atp5d	1.39756338771635e-32	-0.405725942609727	0.733	0.935	2.54859659383953e-28	HSPC	Atp5d
Exosc5	1.41459821661368e-32	-0.602323247621527	0.388	0.74	2.57966130781671e-28	HSPC	Exosc5
Arpc4	1.48895792527909e-32	-0.519192165855267	0.493	0.851	2.71526367253896e-28	HSPC	Arpc4
Rps28	1.55895867160888e-32	0.24229908306769	0.996	0.999	2.84291703354595e-28	HSPC	Rps28
Tubb6	1.56112618469389e-32	-1.99505838037162	0.025	0.226	2.84686971040778e-28	HSPC	Tubb6
Mrpl57	1.57030752464795e-32	-0.494093925736916	0.366	0.745	2.863612801948e-28	HSPC	Mrpl57
Plod3	1.60645008760521e-32	-1.03337445778952	0.055	0.282	2.92952237975686e-28	HSPC	Plod3
Apopt1	1.65458617297613e-32	-0.416048990191174	0.198	0.524	3.01730334503926e-28	HSPC	Apopt1
Ndufa9	1.67008023181157e-32	-0.499807216510321	0.262	0.624	3.04555831073158e-28	HSPC	Ndufa9
Cirbp	1.74058533512721e-32	0.763707448071723	0.789	0.869	3.17413141713797e-28	HSPC	Cirbp
Usmg5	2.03233214712173e-32	-0.506762212946094	0.325	0.693	3.70616090349118e-28	HSPC	Usmg5
Mtpn	2.08787976317656e-32	-0.555908796931728	0.486	0.841	3.80745753612878e-28	HSPC	Mtpn
Adgrg3	2.11371444416368e-32	-0.543492838622893	0.222	0.545	3.85456966037689e-28	HSPC	Adgrg3
AI413582	2.13086517119706e-32	-0.612188451628452	0.12	0.391	3.88584572619495e-28	HSPC	AI413582
Trappc5	2.22469116954825e-32	-0.474985149805388	0.306	0.677	4.0569468167882e-28	HSPC	Trappc5
Gtf3a	2.33451742143167e-32	-0.582689614155825	0.333	0.705	4.2572259697228e-28	HSPC	Gtf3a
Pet100	2.33864777245983e-32	-0.421710472123527	0.156	0.455	4.26475807785774e-28	HSPC	Pet100
Fam136a	2.56706000193806e-32	-0.61176295474278	0.231	0.549	4.68129061953424e-28	HSPC	Fam136a
Pecam1	2.80384717448216e-32	-0.623890844669651	0.273	0.612	5.11309570738567e-28	HSPC	Pecam1
Rpe	2.90829610077071e-32	-0.525746025982498	0.156	0.45	5.30356876936546e-28	HSPC	Rpe
Rbck1	3.02838982489446e-32	-0.474349772539721	0.276	0.636	5.52257168467754e-28	HSPC	Rbck1
Mars	3.13017888804522e-32	-0.67243554903334	0.084	0.33	5.70819422023926e-28	HSPC	Mars
Lypla2	3.15404281939436e-32	-0.517071626829673	0.166	0.468	5.75171248544756e-28	HSPC	Lypla2
Sla	3.16427799150493e-32	-0.697205885076141	0.132	0.406	5.7703773453084e-28	HSPC	Sla
Psmd1	3.27527639238642e-32	-0.537616210327104	0.355	0.726	5.97279402915587e-28	HSPC	Psmd1
Ndufa10	3.42839774256894e-32	-0.461588653849567	0.372	0.742	6.25202612334871e-28	HSPC	Ndufa10
Eri1	3.81845578742972e-32	-0.491790129251733	0.282	0.642	6.96333597395684e-28	HSPC	Eri1
Met	3.93947992065805e-32	-1.6642924020545	0.022	0.22	7.18403558331202e-28	HSPC	Met
Lsm8	4.58932576756945e-32	-0.538121113331369	0.412	0.793	8.36909446973965e-28	HSPC	Lsm8
Tnfaip8l2	4.61661901312266e-32	-0.732838400331234	0.12	0.384	8.41886643233048e-28	HSPC	Tnfaip8l2
Hspa14	4.69178148383488e-32	-0.481090936950386	0.31	0.681	8.55593271392129e-28	HSPC	Hspa14
Pold1	4.73423776692729e-32	-0.697310018970658	0.135	0.411	8.63335599176861e-28	HSPC	Pold1
St8sia4	4.78894834282909e-32	-0.547944276497299	0.318	0.676	8.73312619798314e-28	HSPC	St8sia4
Nudt4	4.81875117257998e-32	-0.416084670580898	0.135	0.418	8.78747463831686e-28	HSPC	Nudt4
Acsl5	5.43808668965539e-32	-0.355576835146368	0.22	0.559	9.91689488725558e-28	HSPC	Acsl5
Hdac1	5.76777307528621e-32	-0.427584032113537	0.31	0.694	1.05181109800919e-27	HSPC	Hdac1
Apaf1	5.76820796920676e-32	-0.70222380499741	0.12	0.389	1.05189040526454e-27	HSPC	Apaf1
Stxbp4	6.02885515927495e-32	2.95614653115777	0.175	0.065	1.09942202684538e-27	HSPC	Stxbp4
Spns3	6.18782492894073e-32	-0.753634155992882	0.147	0.424	1.12841175404163e-27	HSPC	Spns3
Rrp15	7.16926357580033e-32	-0.505244877069013	0.279	0.625	1.30738690568295e-27	HSPC	Rrp15
Serbp1	7.30166431737898e-32	-0.311669769089003	0.948	0.99	1.33153150491723e-27	HSPC	Serbp1
Mageh1	7.30992544741196e-32	3.39281729226797	0.085	0.018	1.33303800459005e-27	HSPC	Mageh1
Med28	7.43830435669492e-32	-0.426919998059797	0.294	0.667	1.35644918248689e-27	HSPC	Med28
Chek1	7.49520957161317e-32	-0.739277280215297	0.112	0.373	1.36682641747938e-27	HSPC	Chek1
Rpa3	7.70557708389294e-32	-0.502932239814916	0.214	0.543	1.40518903701872e-27	HSPC	Rpa3
Tmem165	7.90296673239817e-32	-0.51461970477011	0.262	0.601	1.44118501332013e-27	HSPC	Tmem165
Acaa2	8.05008060933223e-32	-0.459846007780416	0.216	0.546	1.46801269991783e-27	HSPC	Acaa2
Ncaph2	8.31819576904982e-32	-0.67721946129634	0.135	0.413	1.51690618044393e-27	HSPC	Ncaph2
Znhit3	8.78076650148817e-32	-0.350071318051717	0.177	0.492	1.60126057921138e-27	HSPC	Znhit3
Triap1	8.82039284699687e-32	-0.417338403023817	0.22	0.563	1.60848683957835e-27	HSPC	Triap1
Mrps12	9.44024955878981e-32	-0.509410075727402	0.319	0.683	1.72152390954091e-27	HSPC	Mrps12
Ahnak	9.92895822257825e-32	-1.70571527732625	0.093	0.322	1.81064482146937e-27	HSPC	Ahnak
Il2rg	9.92975204665014e-32	1.94932713691357	0.342	0.198	1.81078958322712e-27	HSPC	Il2rg
Itpripl1	9.98549869758086e-32	-1.39339042613846	0.058	0.278	1.82095554249084e-27	HSPC	Itpripl1
Odf3b	1.02426946983414e-31	3.35324368430681	0.081	0.017	1.86785780518953e-27	HSPC	Odf3b
Pola2	1.02789744682383e-31	-0.672948570229534	0.147	0.43	1.87447378402794e-27	HSPC	Pola2
Rrp1b	1.05820249801859e-31	-0.519352004976973	0.202	0.519	1.9297380753867e-27	HSPC	Rrp1b
Cnot8	1.06224898997529e-31	-0.463353716174359	0.237	0.582	1.93711725811895e-27	HSPC	Cnot8
Med17	1.08695859645734e-31	-0.384305364331322	0.172	0.483	1.9821776964996e-27	HSPC	Med17
2610318N02Rik	1.08855769682575e-31	-1.45189173198625	0.027	0.226	1.98509381593144e-27	HSPC	2610318N02Rik
Desi1	1.1144946681484e-31	-0.792007396920076	0.108	0.366	2.03239247683542e-27	HSPC	Desi1
Prpf40a	1.14861735090347e-31	-0.47825843265627	0.522	0.864	2.09461860110757e-27	HSPC	Prpf40a
Ddx27	1.15178360710768e-31	-0.501949148789203	0.303	0.663	2.10039258592156e-27	HSPC	Ddx27
Grk6	1.19008236517114e-31	-0.545511934603445	0.144	0.427	2.17023420112609e-27	HSPC	Grk6
Hacd1	1.2568418250035e-31	-0.559529021559301	0.172	0.477	2.29197675207639e-27	HSPC	Hacd1
Adssl1	1.26172587127323e-31	-0.561890457073816	0.261	0.591	2.30088329885386e-27	HSPC	Adssl1
Golt1b	1.28378918535608e-31	-0.560665918150336	0.135	0.412	2.34111795841535e-27	HSPC	Golt1b
Kif18a	1.55255310992981e-31	-0.939660824118272	0.082	0.321	2.831235851268e-27	HSPC	Kif18a
Cep128	1.68077748013323e-31	-0.908606460601495	0.088	0.331	3.06506581277095e-27	HSPC	Cep128
Tmem208	1.71216280390221e-31	-0.416058165305832	0.252	0.61	3.12230008919607e-27	HSPC	Tmem208
Ttf2	1.72850060931555e-31	-0.93574546997854	0.061	0.286	3.15209371114783e-27	HSPC	Ttf2
Slc25a39	1.77320174072121e-31	-0.562011938287186	0.28	0.63	3.2336106943792e-27	HSPC	Slc25a39
Pitpna	1.78254424373268e-31	-0.552099248545664	0.523	0.86	3.25064768287092e-27	HSPC	Pitpna
Cpsf4	1.84201788736499e-31	-0.752343071203243	0.105	0.359	3.3591038193988e-27	HSPC	Cpsf4
Cct5	1.84239812404638e-31	-0.425770024482622	0.697	0.91	3.35979721901098e-27	HSPC	Cct5
Poldip2	1.85959314454899e-31	-0.470047448056758	0.211	0.538	3.39115405839953e-27	HSPC	Poldip2
Zcchc17	1.89598605545406e-31	-0.394707131715073	0.247	0.594	3.45752017072603e-27	HSPC	Zcchc17
Prps2	1.94707144919082e-31	-0.5737390884808	0.207	0.525	3.55067949474437e-27	HSPC	Prps2
Mrps16	2.0725433601361e-31	-0.497683828516941	0.498	0.844	3.77949007154419e-27	HSPC	Mrps16
Fam173a	2.09523504800276e-31	-0.425199332885882	0.28	0.641	3.82087063353784e-27	HSPC	Fam173a
Adpgk	2.12835600432412e-31	-0.79157358772067	0.097	0.346	3.88127000948546e-27	HSPC	Adpgk
Tspan32	2.15738587193935e-31	1.71643268597507	0.426	0.299	3.9342088760686e-27	HSPC	Tspan32
Sec23b	2.27179682154444e-31	-0.537203503296176	0.145	0.43	4.14284868376844e-27	HSPC	Sec23b
Sec23ip	2.38712574545798e-31	-0.866449283499089	0.078	0.314	4.35316250941717e-27	HSPC	Sec23ip
Clic1	2.40542618048194e-31	-0.337638473716751	0.949	0.994	4.38653518272686e-27	HSPC	Clic1
Hist1h2bm	2.41752103165192e-31	-4.01597424535299	0.009	0.188	4.40859135332045e-27	HSPC	Hist1h2bm
Ndufaf3	2.42785022911523e-31	-0.789068205775091	0.084	0.324	4.42742767781453e-27	HSPC	Ndufaf3
Setd3	2.45550656329381e-31	-0.444676366958871	0.229	0.57	4.47786176882259e-27	HSPC	Setd3
Sass6	2.72596588806957e-31	-0.546439642671092	0.139	0.415	4.97107139348368e-27	HSPC	Sass6
Hnrnpu	2.74814379189726e-31	-0.35572155059891	0.907	0.985	5.01151501890383e-27	HSPC	Hnrnpu
Plxnb2	2.78880474270067e-31	-1.06083739237757	0.064	0.288	5.08566432878893e-27	HSPC	Plxnb2
Ccdc25	2.8242261178766e-31	-0.44641875125556	0.123	0.392	5.15025874855976e-27	HSPC	Ccdc25
Rpl36al	2.83117942000467e-31	-0.542389892270729	0.459	0.805	5.16293879032052e-27	HSPC	Rpl36al
Prpf38a	2.87036715299567e-31	-0.462679473480803	0.297	0.666	5.2344015402029e-27	HSPC	Prpf38a
Gemin5	2.93977258084476e-31	-0.631865713110928	0.102	0.357	5.3609692784285e-27	HSPC	Gemin5
Gipc1	2.95935158105508e-31	-0.509538886704468	0.198	0.514	5.39667354321204e-27	HSPC	Gipc1
Ino80e	3.03046141820526e-31	-0.401294812226192	0.162	0.461	5.52634944223912e-27	HSPC	Ino80e
Wdr4	3.09401187113793e-31	-0.664936681372618	0.084	0.326	5.64224004820713e-27	HSPC	Wdr4
Gtf2h5	3.29556969932935e-31	-0.435874928413066	0.427	0.805	6.009800903697e-27	HSPC	Gtf2h5
Ctr9	3.46461178983486e-31	-0.732766730890973	0.252	0.585	6.31806605994284e-27	HSPC	Ctr9
Haspin	3.53866697043574e-31	-1.43411541048615	0.045	0.253	6.45311308728661e-27	HSPC	Haspin
Nol11	3.60757690175978e-31	-0.474900123770307	0.309	0.671	6.57877723804913e-27	HSPC	Nol11
Uchl3	3.92351929247486e-31	-0.555150858568555	0.37	0.737	7.15492978175716e-27	HSPC	Uchl3
Cisd1	4.0522298634538e-31	-0.520423457124611	0.325	0.686	7.38964637899435e-27	HSPC	Cisd1
Lsg1	4.34110282768582e-31	-0.50103634387108	0.226	0.559	7.91643511656787e-27	HSPC	Lsg1
Mrpl49	4.36540729992921e-31	-0.401779553379121	0.168	0.467	7.9607567521509e-27	HSPC	Mrpl49
Ubc	4.49517866771315e-31	0.518974924659622	0.921	0.968	8.19740781844171e-27	HSPC	Ubc
Pgd	4.62827853143766e-31	-0.623693438697747	0.267	0.587	8.44012872992972e-27	HSPC	Pgd
Psmb1	4.78044721088477e-31	-0.334600101510403	0.849	0.972	8.71762353376947e-27	HSPC	Psmb1
Degs1	4.78162369362743e-31	-0.600527209870397	0.141	0.417	8.71976896769899e-27	HSPC	Degs1
Apoo	4.79712386069095e-31	-0.686757979191269	0.096	0.344	8.74803507235602e-27	HSPC	Apoo
Cep295	4.82035756093306e-31	-0.473280999402329	0.121	0.386	8.79040404811753e-27	HSPC	Cep295
Sucla2	4.92211050854156e-31	-0.328072154929637	0.229	0.567	8.97596072337639e-27	HSPC	Sucla2
Fgd2	5.09616672907292e-31	-1.18726565576509	0.054	0.269	9.29336964713738e-27	HSPC	Fgd2
Kctd12	5.15854752839383e-31	-0.68940659125285	0.28	0.609	9.40712727277899e-27	HSPC	Kctd12
Mtch2	5.42876216437536e-31	-0.445086721141022	0.283	0.647	9.89989068295491e-27	HSPC	Mtch2
Bcat2	5.67179518721191e-31	-0.463037816132867	0.132	0.411	1.03430857033996e-26	HSPC	Bcat2
Kmt5a	5.88120388834663e-31	-0.533140566084902	0.393	0.762	1.07249634107889e-26	HSPC	Kmt5a
Hoxa5	5.93609657888273e-31	2.69758124824999	0.183	0.07	1.08250657212506e-26	HSPC	Hoxa5
Metrn	5.98686584819593e-31	-0.858265176985044	0.094	0.338	1.09176485607701e-26	HSPC	Metrn
Muc13	6.1168276977494e-31	1.67600396122873	0.438	0.31	1.11546469896158e-26	HSPC	Muc13
Ash2l	6.14055116934685e-31	-0.337281966899348	0.255	0.609	1.11979091124209e-26	HSPC	Ash2l
Hpcal1	6.52300681922787e-31	-0.561990204177967	0.112	0.373	1.18953552355439e-26	HSPC	Hpcal1
Bend7	6.57172395131418e-31	4.39897932660633	0.049	0.007	1.19841957976165e-26	HSPC	Bend7
Far1	6.61662779897453e-31	-0.471386719005802	0.253	0.598	1.206608245421e-26	HSPC	Far1
Jpt2	7.00491469760407e-31	-0.522635617715744	0.181	0.478	1.27741624425508e-26	HSPC	Jpt2
Ube2f	7.20372823070091e-31	-0.481463616074524	0.219	0.548	1.31367188015062e-26	HSPC	Ube2f
Tmem248	7.61317346158576e-31	-0.598985239814402	0.123	0.389	1.38833831245478e-26	HSPC	Tmem248
Pmm1	7.65565582260048e-31	-0.744044375386044	0.093	0.336	1.39608539580942e-26	HSPC	Pmm1
Ptbp1	7.74683988417956e-31	-0.453290245249235	0.537	0.867	1.41271372127898e-26	HSPC	Ptbp1
Sart3	7.77104573309158e-31	-0.613693883367455	0.13	0.399	1.41712789988658e-26	HSPC	Sart3
Sub1	7.90975297074998e-31	-0.30035875754721	0.942	0.993	1.44242255174597e-26	HSPC	Sub1
Hhex	7.96731098093053e-31	1.13528502538567	0.667	0.713	1.45291883048249e-26	HSPC	Hhex
Gpn3	8.32497831113605e-31	-0.397802355312509	0.187	0.503	1.51814304481877e-26	HSPC	Gpn3
Haus6	8.35655078463579e-31	-0.699172926703541	0.111	0.368	1.52390060108618e-26	HSPC	Haus6
Cenpu	8.70752221196875e-31	-1.1980855970235	0.063	0.283	1.58790375057462e-26	HSPC	Cenpu
Ddx50	8.72444768100769e-31	0.891174158034117	0.691	0.756	1.59099027910856e-26	HSPC	Ddx50
Foxn2	9.03787565945831e-31	-0.757519194729249	0.103	0.352	1.64814700525882e-26	HSPC	Foxn2
Mrpl40	9.25792450655754e-31	-0.390068802238586	0.204	0.525	1.68827511301583e-26	HSPC	Mrpl40
Rex1bd	9.53152292986233e-31	-0.520908636268629	0.306	0.675	1.73816852148969e-26	HSPC	Rex1bd
Mrps17	9.95886918921874e-31	-0.509776486804909	0.463	0.805	1.81609938534593e-26	HSPC	Mrps17
Cndp2	1.08002039576155e-30	-0.778936035199556	0.076	0.309	1.96952519371077e-26	HSPC	Cndp2
A430005L14Rik	1.1107265331272e-30	-0.411510649095146	0.192	0.502	2.02552090581075e-26	HSPC	A430005L14Rik
Dglucy	1.13083502011113e-30	-1.60049391143875	0.024	0.215	2.06219074267466e-26	HSPC	Dglucy
Evl	1.14977778795997e-30	-2.01534054030249	0.04	0.24	2.0967347741238e-26	HSPC	Evl
Ifi207	1.16193293312172e-30	-4.36582747318822	0.007	0.182	2.11890089684076e-26	HSPC	Ifi207
Arpc5	1.16591941940369e-30	-0.467360514588401	0.693	0.929	2.12617065322458e-26	HSPC	Arpc5
Lsm7	1.1976018724269e-30	-0.462743523341876	0.534	0.846	2.1839467745577e-26	HSPC	Lsm7
Gtf2f1	1.20466562331586e-30	-0.464810846484528	0.241	0.575	2.19682823067879e-26	HSPC	Gtf2f1
Aco2	1.21209664712099e-30	-0.475520632570786	0.351	0.723	2.21037944568983e-26	HSPC	Aco2
Gas2l3	1.2391467740627e-30	-0.732104824414013	0.12	0.377	2.25970805718074e-26	HSPC	Gas2l3
Eif2b1	1.3142696721811e-30	-0.496781000643129	0.123	0.389	2.39670217418946e-26	HSPC	Eif2b1
Tma7	1.43265404442872e-30	-0.435317106875012	0.64	0.91	2.61258791542022e-26	HSPC	Tma7
Acot7	1.45312015718324e-30	-0.417848870855347	0.196	0.51	2.64990991863935e-26	HSPC	Acot7
Eif3a	1.46988536903533e-30	-0.420458396018436	0.738	0.948	2.68048295897283e-26	HSPC	Eif3a
Rpa2	1.50626384090464e-30	-0.486683647284806	0.286	0.63	2.7468227402737e-26	HSPC	Rpa2
Utp6	1.53465889439713e-30	-0.489289891364805	0.153	0.439	2.7986039598226e-26	HSPC	Utp6
Cse1l	1.58458905812546e-30	-0.443029163206311	0.232	0.568	2.88965660639759e-26	HSPC	Cse1l
Rhoa	1.59513209562515e-30	-0.39180344481561	0.817	0.979	2.90888288958202e-26	HSPC	Rhoa
Mlkl	1.60905556375394e-30	-0.472713132067679	0.136	0.411	2.93427372606168e-26	HSPC	Mlkl
Snrnp27	1.63126456223743e-30	-0.359814184566554	0.222	0.552	2.97477405569617e-26	HSPC	Snrnp27
Rab27a	1.7225683454911e-30	-0.496972606808622	0.094	0.338	3.14127563483756e-26	HSPC	Rab27a
Hmcn2	1.77525975892677e-30	-3.41732504545953	0.006	0.179	3.23736369637885e-26	HSPC	Hmcn2
Ndufb9	1.83625707082986e-30	-0.384830199797799	0.691	0.918	3.34859839436532e-26	HSPC	Ndufb9
Socs2	1.89828844605688e-30	2.82640358408923	0.117	0.033	3.46171881022934e-26	HSPC	Socs2
Umps	2.049539705077e-30	-0.460853982750102	0.25	0.589	3.73754060617841e-26	HSPC	Umps
Ndufv3	2.26491055402199e-30	-0.432525897505273	0.298	0.659	4.13029088631449e-26	HSPC	Ndufv3
Zbed4	2.36437496936223e-30	-0.80964337502164	0.097	0.34	4.31167419412896e-26	HSPC	Zbed4
Sorl1	2.41334255927432e-30	-1.50241752315671	0.037	0.236	4.40097149109265e-26	HSPC	Sorl1
Med9	2.55636826235637e-30	-0.426822387513786	0.16	0.451	4.66179316323308e-26	HSPC	Med9
Tor2a	2.64930878016854e-30	-0.397909707762968	0.172	0.472	4.83127949151535e-26	HSPC	Tor2a
Ndufv2	2.65978854348321e-30	-0.536639886395575	0.427	0.783	4.85039038789598e-26	HSPC	Ndufv2
Dlat	2.82224371621391e-30	-0.51393503582712	0.117	0.379	5.14664364088769e-26	HSPC	Dlat
Crybg3	2.85537436427078e-30	-1.59616554270876	0.043	0.246	5.2070606906842e-26	HSPC	Crybg3
Hoxb2	2.87359576358087e-30	4.08496412219967	0.052	0.008	5.24028923446608e-26	HSPC	Hoxb2
Pcp4l1	2.91686881173634e-30	3.09090603965384	0.154	0.054	5.31920196508239e-26	HSPC	Pcp4l1
Miip	2.99557542325927e-30	-1.15624359556385	0.045	0.251	5.4627313418556e-26	HSPC	Miip
Atp5j	3.17490073070937e-30	-0.396894050413122	0.715	0.931	5.7897489725216e-26	HSPC	Atp5j
Tsta3	3.24792207204877e-30	-0.458405762237383	0.141	0.419	5.92291069058813e-26	HSPC	Tsta3
Gins4	3.36139184555066e-30	-0.414610827875243	0.174	0.473	6.12983416954618e-26	HSPC	Gins4
Ctu2	3.38723322016838e-30	-0.647378715243573	0.094	0.339	6.17695850029907e-26	HSPC	Ctu2
Ifi35	3.59782415093432e-30	-0.410472594022239	0.217	0.539	6.56099212164382e-26	HSPC	Ifi35
Qpctl	3.80312497725771e-30	-1.33053914990883	0.046	0.252	6.93537870852716e-26	HSPC	Qpctl
Dnajc10	3.85886091305923e-30	-0.462008105062941	0.303	0.658	7.03701876105482e-26	HSPC	Dnajc10
Ptpn1	3.89823965244015e-30	-0.532457865358097	0.303	0.659	7.10882983018985e-26	HSPC	Ptpn1
Jmjd1c	3.90614036791964e-30	1.00253736783632	0.679	0.732	7.12323757493826e-26	HSPC	Jmjd1c
Clptm1l	4.20085910313319e-30	-0.446249000926853	0.252	0.595	7.66068666047368e-26	HSPC	Clptm1l
Ncapd3	4.2546674146367e-30	-0.578792955745098	0.204	0.511	7.75881149733149e-26	HSPC	Ncapd3
Pdap1	4.47529213143993e-30	-0.531910240325016	0.432	0.779	8.16114273089386e-26	HSPC	Pdap1
Coq10b	4.5043753895107e-30	1.7095664824458	0.465	0.368	8.21417896031171e-26	HSPC	Coq10b
Sap18	4.51837594051232e-30	-0.526317360868258	0.382	0.744	8.23971036511827e-26	HSPC	Sap18
Nup54	4.54019583440832e-30	-0.392274234516451	0.213	0.533	8.27950112362701e-26	HSPC	Nup54
Bag1	4.8604897762097e-30	-0.529845987720146	0.498	0.834	8.863589155896e-26	HSPC	Bag1
Srprb	5.02798513265204e-30	-0.770319311501029	0.076	0.305	9.16903368790425e-26	HSPC	Srprb
Pphln1	5.11911963077821e-30	-0.380216706091634	0.201	0.512	9.33522655868714e-26	HSPC	Pphln1
Dctn3	5.40384004433751e-30	-0.442816516667622	0.349	0.725	9.85444270485387e-26	HSPC	Dctn3
Rpp21	5.52564642362895e-30	-0.312190347640333	0.214	0.542	1.00765688181298e-25	HSPC	Rpp21
Ccnk	5.65128207551475e-30	-0.401659992296473	0.147	0.429	1.03056779929087e-25	HSPC	Ccnk
Rabac1	5.65575717640403e-30	0.937204757256	0.679	0.742	1.03138387868904e-25	HSPC	Rabac1
Slc44a2	5.79042431758411e-30	-0.531661079570204	0.199	0.502	1.05594177855464e-25	HSPC	Slc44a2
Vamp8	5.80280677966718e-30	0.800278042989729	0.742	0.815	1.05819984434011e-25	HSPC	Vamp8
Cnpy3	5.8768306009306e-30	-0.395744830457889	0.244	0.584	1.0716988283857e-25	HSPC	Cnpy3
Alg8	6.00373027643752e-30	-1.39252941685925	0.037	0.235	1.09484025321115e-25	HSPC	Alg8
Ccdc88c	6.14816591132366e-30	-0.753034619904707	0.15	0.421	1.12117953558898e-25	HSPC	Ccdc88c
Brk1	6.15153599422446e-30	-0.434285888911704	0.69	0.939	1.12179410390677e-25	HSPC	Brk1
Edf1	6.29398664096801e-30	-0.493989191455295	0.522	0.849	1.14777140384693e-25	HSPC	Edf1
Sf3a2	6.50440866953598e-30	-0.381036652160194	0.151	0.436	1.18614396497658e-25	HSPC	Sf3a2
2010111I01Rik	6.67339225550213e-30	-0.620933813537349	0.126	0.388	1.21695981171337e-25	HSPC	2010111I01Rik
Lgmn	6.68634545999704e-30	-2.73820226984013	0.016	0.195	1.21932195808506e-25	HSPC	Lgmn
Rbm14	6.80773586313886e-30	-0.51713409395792	0.12	0.381	1.241458712002e-25	HSPC	Rbm14
Drg1	6.85132070600295e-30	-0.409049380332699	0.294	0.66	1.2494068439467e-25	HSPC	Drg1
Ggta1	6.89907162622385e-30	-0.703686455049727	0.097	0.339	1.25811470175818e-25	HSPC	Ggta1
Map3k20	7.65828270873172e-30	-0.311136389554807	0.184	0.49	1.39656443476432e-25	HSPC	Map3k20
Rbmxl1	7.93594703583234e-30	-0.499353802075822	0.423	0.778	1.44719930145438e-25	HSPC	Rbmxl1
Mrps25	8.11031007036727e-30	-0.342515774531271	0.216	0.536	1.47899614443218e-25	HSPC	Mrps25
Gosr2	8.25062070313136e-30	-0.566739342774207	0.085	0.32	1.50458319142303e-25	HSPC	Gosr2
Mill2	8.37203313515317e-30	5.15526961168948	0.028	0.002	1.52672396252653e-25	HSPC	Mill2
Eif2s3x	9.67827930934042e-30	-0.422387651833969	0.28	0.632	1.76493101485132e-25	HSPC	Eif2s3x
Cops3	9.9684766023371e-30	-0.458675226681151	0.376	0.751	1.81785139320219e-25	HSPC	Cops3
Lrr1	1.06142011094871e-29	-2.05442028182035	0.027	0.214	1.93560571432607e-25	HSPC	Lrr1
Stil	1.0965489126528e-29	-1.82032562851196	0.045	0.244	1.99966659711365e-25	HSPC	Stil
Brix1	1.12743562870775e-29	-0.482050989647325	0.354	0.716	2.05599161251144e-25	HSPC	Brix1
Parl	1.15356494996262e-29	-0.501862679519207	0.319	0.671	2.10364104275183e-25	HSPC	Parl
Akr1b3	1.16494833827285e-29	-0.458278364916666	0.385	0.754	2.12439978967436e-25	HSPC	Akr1b3
Ndufaf2	1.2104590891272e-29	-0.46622965325631	0.129	0.393	2.20739319493236e-25	HSPC	Ndufaf2
Nufip1	1.22989813468538e-29	-0.422348426546343	0.256	0.6	2.24284223841225e-25	HSPC	Nufip1
Yars2	1.33589791138445e-29	-0.644249603060361	0.087	0.322	2.43614343120069e-25	HSPC	Yars2
Chuk	1.34098345543998e-29	-0.501288518806441	0.123	0.384	2.44541742934036e-25	HSPC	Chuk
Golm1	1.38624353704157e-29	-1.20275456965657	0.067	0.283	2.52795371414901e-25	HSPC	Golm1
Cluh	1.40572546136988e-29	-0.570731448023508	0.16	0.439	2.56348095135411e-25	HSPC	Cluh
Dcun1d1	1.45062310444659e-29	1.46156334828358	0.547	0.528	2.6453562932688e-25	HSPC	Dcun1d1
Ipo7	1.4586938519599e-29	-0.464429079686488	0.297	0.648	2.66007410843408e-25	HSPC	Ipo7
Anapc16	1.46371023563631e-29	-0.36783893601553	0.25	0.597	2.66922198570637e-25	HSPC	Anapc16
Mapkapk3	1.5202032905781e-29	-0.450980218962217	0.213	0.526	2.77224272069822e-25	HSPC	Mapkapk3
Rps21	1.52044490274317e-29	0.236973464886693	0.999	0.998	2.77268332464245e-25	HSPC	Rps21
Rtraf	1.58088906392123e-29	-0.373850780911905	0.739	0.943	2.88290929696675e-25	HSPC	Rtraf
Yif1b	1.65450889738688e-29	-0.405371189378739	0.196	0.509	3.01716242527471e-25	HSPC	Yif1b
Recql	1.67424658911305e-29	-0.981266786479621	0.076	0.3	3.05315607990655e-25	HSPC	Recql
Farsa	1.75815621270262e-29	-0.455742069206338	0.312	0.665	3.20617366948449e-25	HSPC	Farsa
Bola2	1.76215266091133e-29	-0.513962316625144	0.339	0.685	3.2134615924379e-25	HSPC	Bola2
F630028O10Rik	1.77891034697434e-29	-0.77748793221834	0.124	0.37	3.24402090874241e-25	HSPC	F630028O10Rik
Gm13111	1.86932878612789e-29	8.23578996161517	0.012	0	3.40890797438282e-25	HSPC	Gm13111
Snrpn	1.86932878612789e-29	7.56083582703054	0.012	0	3.40890797438282e-25	HSPC	Snrpn
Mrpl1	1.89470850912988e-29	-0.412516012378652	0.163	0.454	3.45519043724925e-25	HSPC	Mrpl1
Xrcc1	1.90974318540514e-29	-0.767847651863393	0.087	0.319	3.48260767290481e-25	HSPC	Xrcc1
Exoc4	1.95852921885873e-29	-0.511239490250344	0.336	0.662	3.57157388351077e-25	HSPC	Exoc4
Slc16a1	2.04819109698702e-29	-0.74329097555318	0.106	0.349	3.73508128446554e-25	HSPC	Slc16a1
Wdhd1	2.0846508038336e-29	-0.595593994099965	0.115	0.364	3.80156920587095e-25	HSPC	Wdhd1
Aph1a	2.17988185497296e-29	-0.464353255960548	0.306	0.666	3.97523255072869e-25	HSPC	Aph1a
Timm22	2.18100277270902e-29	-0.371173560621613	0.198	0.509	3.97727665631217e-25	HSPC	Timm22
Ndufaf8	2.21527167431013e-29	-0.322893063162414	0.282	0.645	4.03976942527196e-25	HSPC	Ndufaf8
Smim4	2.28712298081357e-29	-0.429327463909821	0.259	0.605	4.17079746781163e-25	HSPC	Smim4
Nsmce2	2.30029583296593e-29	-0.271036954540086	0.244	0.592	4.19481948099667e-25	HSPC	Nsmce2
Atp1a3	2.44431244062221e-29	-3.06816147731608	0.01	0.182	4.45744816671867e-25	HSPC	Atp1a3
Elob	2.45465537361229e-29	-0.376346466255231	0.663	0.902	4.47630953931938e-25	HSPC	Elob
Mrpl37	2.58693970563915e-29	-0.746101184346831	0.064	0.282	4.71754324720356e-25	HSPC	Mrpl37
Dr1	2.65517633247351e-29	-0.45307726050307	0.228	0.549	4.84197955989869e-25	HSPC	Dr1
Smarcb1	2.66619579035631e-29	-0.356300012668025	0.325	0.703	4.86207464329377e-25	HSPC	Smarcb1
Hadhb	2.69876478865591e-29	-0.414284314111025	0.271	0.616	4.92146746859291e-25	HSPC	Hadhb
Fcf1	2.83219404495681e-29	-0.359940808422343	0.295	0.655	5.16478906038323e-25	HSPC	Fcf1
Yif1a	3.12760838765742e-29	-0.484702783559616	0.139	0.41	5.70350665573207e-25	HSPC	Yif1a
Terf1	3.33019943298247e-29	-0.483437254611413	0.213	0.524	6.07295168598683e-25	HSPC	Terf1
Plgrkt	3.42072381130478e-29	1.12229214554176	0.622	0.653	6.23803194229539e-25	HSPC	Plgrkt
Fes	3.50144911093186e-29	-0.404214709918724	0.154	0.436	6.38524259869534e-25	HSPC	Fes
Ube2l3	3.62062629138687e-29	-0.449954453369001	0.589	0.878	6.60257410497309e-25	HSPC	Ube2l3
Kctd5	3.83981779121985e-29	-0.567486415542935	0.09	0.323	7.00229172406852e-25	HSPC	Kctd5
Orai3	3.90168727104525e-29	-0.453693088082229	0.211	0.524	7.11511690747813e-25	HSPC	Orai3
Usp14	4.09326371982134e-29	-0.480935734831484	0.387	0.727	7.46447571946619e-25	HSPC	Usp14
Flna	4.27380443275478e-29	-0.448583204443441	0.253	0.586	7.79370976357162e-25	HSPC	Flna
Noc2l	4.284709647484e-29	-0.479289854678369	0.373	0.718	7.81359651315183e-25	HSPC	Noc2l
Adsl	4.39926976768665e-29	-0.426722712923465	0.165	0.451	8.02250834835337e-25	HSPC	Adsl
Atp6ap1	4.48195350966277e-29	-0.43540930962216	0.168	0.457	8.17329042022102e-25	HSPC	Atp6ap1
Napa	4.57729810422181e-29	-0.307318468131073	0.178	0.475	8.3471608228589e-25	HSPC	Napa
Grwd1	4.64503930238383e-29	-0.554559458736964	0.13	0.392	8.47069367182716e-25	HSPC	Grwd1
Pcyox1l	4.67849048475975e-29	-0.581279302506859	0.124	0.38	8.53169524800788e-25	HSPC	Pcyox1l
Spi1	4.92955267837915e-29	-0.537121901904557	0.558	0.809	8.98953226429222e-25	HSPC	Spi1
Mrpl42	5.13616728291045e-29	-0.514473707161617	0.444	0.777	9.3663146571155e-25	HSPC	Mrpl42
Cnrip1	5.19746271648994e-29	2.58689997250659	0.201	0.086	9.47809300979106e-25	HSPC	Cnrip1
Rpl26	5.34694683035295e-29	0.216309949529946	0.999	0.999	9.75069223983163e-25	HSPC	Rpl26
Anapc5	5.61683296291534e-29	-0.464279487323319	0.477	0.836	1.02428565911724e-24	HSPC	Anapc5
Rbbp8	5.96828970290082e-29	-0.546981118506684	0.147	0.417	1.08837731022099e-24	HSPC	Rbbp8
Faim	6.09706853664994e-29	-0.326121177382681	0.186	0.491	1.11186141834348e-24	HSPC	Faim
Rufy1	6.11541026305901e-29	-0.778031923129094	0.105	0.343	1.11520621557144e-24	HSPC	Rufy1
Nynrin	6.28415928658572e-29	2.76116879729046	0.171	0.066	1.14597928750177e-24	HSPC	Nynrin
Gmppb	6.61569835359983e-29	-1.15050223081701	0.051	0.254	1.20643875176247e-24	HSPC	Gmppb
Faap24	6.63578908064719e-29	-1.25702286623893	0.037	0.231	1.21010249674682e-24	HSPC	Faap24
Lrwd1	6.79850318165687e-29	-0.355642769997387	0.19	0.493	1.23977504020695e-24	HSPC	Lrwd1
Gtf2h4	7.50881464357171e-29	-0.488162015013225	0.135	0.398	1.36930743840174e-24	HSPC	Gtf2h4
Col16a1	7.56573994258575e-29	4.00018944347243	0.054	0.008	1.37968833592994e-24	HSPC	Col16a1
Ssu72	7.6827900349839e-29	-0.432458950531937	0.481	0.825	1.40103359077966e-24	HSPC	Ssu72
Aldh1b1	7.80415617783612e-29	-1.46789946469123	0.034	0.225	1.4231659205902e-24	HSPC	Aldh1b1
Smpdl3a	8.00335625053308e-29	2.0110885499616	0.397	0.284	1.45949204584721e-24	HSPC	Smpdl3a
Usf2	8.2732087073483e-29	-0.403942611514022	0.283	0.641	1.50870233987204e-24	HSPC	Usf2
Luc7l3	8.45065840206791e-29	-0.440373452063938	0.528	0.863	1.5410620662011e-24	HSPC	Luc7l3
Siglech	8.55739311480205e-29	-7.48693261999199	0.001	0.162	1.5605262084153e-24	HSPC	Siglech
Coq2	8.98670068838007e-29	-0.371455385437577	0.265	0.61	1.63881473753299e-24	HSPC	Coq2
Tmem192	9.33406729416026e-29	-0.55384964552968	0.1	0.339	1.70216051176307e-24	HSPC	Tmem192
Suz12	9.44461224325247e-29	-0.504176619355069	0.387	0.76	1.72231948867952e-24	HSPC	Suz12
Abcb1b	9.55060637069791e-29	-0.541023429782906	0.114	0.362	1.74164857776047e-24	HSPC	Abcb1b
Shmt1	9.82552282178083e-29	-0.564538559189149	0.151	0.421	1.79178234177995e-24	HSPC	Shmt1
Wdr3	9.92757763510541e-29	-0.40104279838161	0.202	0.513	1.81039305753782e-24	HSPC	Wdr3
Nwd1	9.96996158297702e-29	3.06161571734834	0.133	0.044	1.81812219427169e-24	HSPC	Nwd1
Kcnk12	1.04623612861379e-28	-0.52905887788383	0.145	0.414	1.9079162041401e-24	HSPC	Kcnk12
Kntc1	1.07697372526084e-28	-1.56591336735125	0.034	0.223	1.96396928538567e-24	HSPC	Kntc1
Fancd2	1.08387511816539e-28	-2.58593243286571	0.015	0.187	1.97655466548641e-24	HSPC	Fancd2
Kmo	1.09135250999823e-28	-5.53446868101561	0.004	0.166	1.99019043723276e-24	HSPC	Kmo
Ndufa8	1.18517410725548e-28	-0.42514405855026	0.621	0.897	2.1612835019911e-24	HSPC	Ndufa8
Usp5	1.27212061062397e-28	-0.443597051930972	0.124	0.383	2.31983914553387e-24	HSPC	Usp5
Il15	1.32117579206285e-28	2.65151870864208	0.241	0.12	2.40929617440581e-24	HSPC	Il15
Eri3	1.3446448561357e-28	-0.633794466912654	0.078	0.302	2.45209435964907e-24	HSPC	Eri3
Gna11	1.47282239818695e-28	-0.69773896621884	0.102	0.338	2.68583892533371e-24	HSPC	Gna11
Vps26a	1.49463719792027e-28	-0.339179762041966	0.157	0.437	2.72562039412741e-24	HSPC	Vps26a
Rbmx2	1.52851311152698e-28	-0.453816748021173	0.111	0.358	2.78739651018059e-24	HSPC	Rbmx2
Mrpl46	1.54778501381858e-28	-0.37023694002782	0.169	0.457	2.82254075119957e-24	HSPC	Mrpl46
Nol10	1.5582182142151e-28	-0.697569315748688	0.085	0.313	2.84156673544266e-24	HSPC	Nol10
Chchd3	1.55893044040857e-28	-0.419527348947265	0.3	0.653	2.84286555112907e-24	HSPC	Chchd3
Rce1	1.58440202727143e-28	-0.422853697341835	0.142	0.411	2.88931553693217e-24	HSPC	Rce1
Pes1	1.64546900728311e-28	-0.399429133742841	0.192	0.492	3.00067728168148e-24	HSPC	Pes1
Polr2i	1.68111618005026e-28	-0.385693721725	0.22	0.54	3.06568346593965e-24	HSPC	Polr2i
Plekha1	1.77023522355204e-28	-1.30982080180896	0.043	0.238	3.2282009536695e-24	HSPC	Plekha1
Iars	1.82515938156508e-28	-0.289204877593192	0.168	0.455	3.32836064822208e-24	HSPC	Iars
Ndufs4	1.89389417310484e-28	-0.474325918059019	0.343	0.707	3.45370541407399e-24	HSPC	Ndufs4
Sap30bp	1.92474891104547e-28	-0.596301794864019	0.112	0.358	3.50997211418252e-24	HSPC	Sap30bp
Gspt1	1.99253093403785e-28	-0.441236100455302	0.61	0.88	3.63357941131143e-24	HSPC	Gspt1
Pdia5	2.04166629101448e-28	-1.3299671084199	0.039	0.23	3.72318264829401e-24	HSPC	Pdia5
Cuta	2.1023389367413e-28	-0.450207169594881	0.328	0.689	3.83382528504144e-24	HSPC	Cuta
Gm8186	2.1203250150787e-28	-0.217509198175504	0.18	0.477	3.86662469749753e-24	HSPC	Gm8186
Cdc25b	2.27704159561224e-28	-2.11232092020368	0.018	0.191	4.15241305375848e-24	HSPC	Cdc25b
1110008P14Rik	2.36147071585124e-28	-1.73597715781522	0.025	0.206	4.30637799742632e-24	HSPC	1110008P14Rik
Rab37	2.38455891439977e-28	1.8218322332924	0.331	0.196	4.34848163629943e-24	HSPC	Rab37
Gen1	2.47781437651854e-28	-2.2677583323413	0.013	0.183	4.51854229701922e-24	HSPC	Gen1
Parg	2.58234503690958e-28	-0.369941268667961	0.162	0.443	4.7091644093083e-24	HSPC	Parg
Bcl2l11	2.70214231791394e-28	-0.781499975941383	0.184	0.454	4.92762673094786e-24	HSPC	Bcl2l11
Rab1b	2.74621194408942e-28	-0.262751536385197	0.196	0.506	5.00799210124147e-24	HSPC	Rab1b
Lurap1	2.75478220711073e-28	5.4791504470964	0.022	0.001	5.02362083288712e-24	HSPC	Lurap1
Mrpl15	2.7640512518663e-28	-0.47834490687272	0.408	0.759	5.04052386290339e-24	HSPC	Mrpl15
Snrpa	2.82961581052446e-28	-0.515935429840667	0.426	0.776	5.1600873920724e-24	HSPC	Snrpa
Gfm1	2.84042155585506e-28	-0.607456945080223	0.114	0.36	5.17979274925729e-24	HSPC	Gfm1
Slc31a1	2.94381643285071e-28	-0.986366202045736	0.055	0.259	5.36834364694655e-24	HSPC	Slc31a1
Vdac1	2.96456360526954e-28	-0.415839449243421	0.639	0.879	5.40617819056954e-24	HSPC	Vdac1
Tmx1	3.02181275808049e-28	-0.35354133052819	0.259	0.601	5.51057774563559e-24	HSPC	Tmx1
Ebna1bp2	3.09060138888463e-28	-0.496981256298069	0.477	0.781	5.63602069277002e-24	HSPC	Ebna1bp2
Ssrp1	3.11547770302869e-28	-0.473898489086182	0.552	0.87	5.68138513924311e-24	HSPC	Ssrp1
Npepl1	3.21747670199427e-28	-0.39900394370147	0.238	0.561	5.86739051375676e-24	HSPC	Npepl1
Rhog	3.33154673093757e-28	-0.338019641096901	0.156	0.43	6.07540861853775e-24	HSPC	Rhog
Bsg	3.43090374919773e-28	-0.375193410824343	0.681	0.917	6.25659607703698e-24	HSPC	Bsg
Ube2w	3.98792874180347e-28	-0.461398755439874	0.165	0.445	7.2723868535528e-24	HSPC	Ube2w
Tbrg4	4.06697110722102e-28	-0.770430437253163	0.051	0.252	7.41652851112825e-24	HSPC	Tbrg4
Hsd17b4	4.0959174927225e-28	-0.308215240861016	0.148	0.418	7.46931513972874e-24	HSPC	Hsd17b4
Ssbp4	4.09815841102227e-28	-0.474027065046329	0.307	0.656	7.47340167834021e-24	HSPC	Ssbp4
Scand1	4.13703439514389e-28	-0.476716266580879	0.634	0.919	7.5442959229844e-24	HSPC	Scand1
Mpv17l2	4.69385755738184e-28	-0.451900058749612	0.133	0.393	8.55971864164153e-24	HSPC	Mpv17l2
Atp6v1c1	4.71643232152095e-28	-0.373984721541651	0.16	0.442	8.60088598152561e-24	HSPC	Atp6v1c1
Il4	4.89957546899911e-28	5.83627806002299	0.024	0.001	8.93486582526677e-24	HSPC	Il4
Trabd	5.20349186077274e-28	-0.338232108255311	0.229	0.555	9.48908775730517e-24	HSPC	Trabd
Nup35	5.41380486563961e-28	-0.88831710120063	0.051	0.251	9.8726145529804e-24	HSPC	Nup35
Eif2b5	5.50595497748292e-28	-0.430970105811866	0.157	0.433	1.00406594969379e-23	HSPC	Eif2b5
Ppp1r9a	5.53865948882167e-28	2.35252054452693	0.246	0.122	1.01002994438152e-23	HSPC	Ppp1r9a
Znhit2	5.6998186810773e-28	-1.0307619244323	0.045	0.239	1.03941893468126e-23	HSPC	Znhit2
Emc3	5.74569468986603e-28	-0.426944382940291	0.256	0.586	1.04778488364397e-23	HSPC	Emc3
Cyb5r4	5.76158031017357e-28	-0.335626993040497	0.22	0.539	1.05068178536325e-23	HSPC	Cyb5r4
Mrps18a	5.76200896421927e-28	-0.400883601911124	0.261	0.598	1.05075995471503e-23	HSPC	Mrps18a
Satb1	5.82421504617877e-28	-0.618957257370033	0.288	0.6	1.06210385582116e-23	HSPC	Satb1
Rrp8	5.86051110870719e-28	-0.431150500200452	0.102	0.341	1.06872280578384e-23	HSPC	Rrp8
E130309D02Rik	6.31114825053238e-28	-0.542070960572314	0.114	0.359	1.15090099496708e-23	HSPC	E130309D02Rik
Triqk	6.37685337501765e-28	4.03806262230683	0.055	0.009	1.16288298146822e-23	HSPC	Triqk
Adk	6.55336317949991e-28	-0.409504370452699	0.225	0.543	1.1950713094136e-23	HSPC	Adk
Nrros	6.83684248841198e-28	-0.435105795957315	0.375	0.74	1.24676659618681e-23	HSPC	Nrros
Cd53	7.07066790936175e-28	-0.467564735812384	0.391	0.746	1.28940699995121e-23	HSPC	Cd53
Smpd4	7.18665589406684e-28	-0.648221022598566	0.078	0.296	1.31055856884203e-23	HSPC	Smpd4
Dcaf12	7.28998708586483e-28	-0.449784389336032	0.169	0.451	1.32940204497831e-23	HSPC	Dcaf12
Ly6e	7.39130154166444e-28	-0.438849193658231	0.792	0.951	1.34787774913793e-23	HSPC	Ly6e
Nudcd1	7.51545061450537e-28	-0.463264194253874	0.123	0.373	1.3705175740612e-23	HSPC	Nudcd1
Mgmt	7.59365931782132e-28	-0.443616098460974	0.192	0.476	1.38477971319789e-23	HSPC	Mgmt
Ccdc32	7.76564037569768e-28	-0.420499910586168	0.133	0.394	1.41614217891223e-23	HSPC	Ccdc32
Rgs12	7.78755310822214e-28	-0.940669465522113	0.088	0.31	1.42013818481539e-23	HSPC	Rgs12
Fasn	8.20308960127035e-28	-0.369848303415408	0.136	0.396	1.49591541968766e-23	HSPC	Fasn
Ifi211	8.48631582314374e-28	-3.05956103108024	0.013	0.179	1.54756455350849e-23	HSPC	Ifi211
Drc7	8.6747136842737e-28	-4.32942171889138	0.004	0.163	1.58192078746415e-23	HSPC	Drc7
Pdcd1lg2	8.84048956125489e-28	4.10087190488296	0.048	0.007	1.61215167639044e-23	HSPC	Pdcd1lg2
Mettl16	9.55802805379141e-28	-0.460718454614717	0.226	0.539	1.7430019958894e-23	HSPC	Mettl16
Skiv2l2	9.56334425070859e-28	-0.317156482344114	0.22	0.533	1.74397145755922e-23	HSPC	Skiv2l2
Brms1	9.58603198769858e-28	-0.26513093134392	0.147	0.418	1.74810879327671e-23	HSPC	Brms1
Hist1h3i	9.76738036941184e-28	-2.81871821060334	0.013	0.179	1.78117948416594e-23	HSPC	Hist1h3i
Pam16	9.9384838615972e-28	-0.340818363141142	0.279	0.626	1.81238191700087e-23	HSPC	Pam16
Cherp	1.02251161490552e-27	-0.354185101732071	0.162	0.44	1.8646521809417e-23	HSPC	Cherp
Mrpl38	1.07558104104505e-27	-0.371043048929993	0.202	0.507	1.96142958644975e-23	HSPC	Mrpl38
BC017643	1.09044580853232e-27	-0.506920813549318	0.156	0.425	1.98853697643954e-23	HSPC	BC017643
Eif4e	1.11721383761916e-27	-0.47167917514699	0.402	0.753	2.03735115428231e-23	HSPC	Eif4e
Hax1	1.17864209150303e-27	-0.463277890569716	0.109	0.35	2.14937171806493e-23	HSPC	Hax1
Tcirg1	1.21446292769673e-27	-0.903868899904835	0.081	0.297	2.21469459494776e-23	HSPC	Tcirg1
Cd320	1.25698455731259e-27	-0.514583736631938	0.117	0.362	2.29223703871524e-23	HSPC	Cd320
Safb	1.30265234061451e-27	-0.26532754529977	0.255	0.59	2.37551680834461e-23	HSPC	Safb
Cdk8	1.34977820348284e-27	-0.325583614308669	0.15	0.417	2.46145553187131e-23	HSPC	Cdk8
Xpnpep1	1.41325946321623e-27	-0.637425859320979	0.129	0.378	2.57721995712111e-23	HSPC	Xpnpep1
Inip	1.42376042450917e-27	-0.551795578941379	0.159	0.427	2.59636951013492e-23	HSPC	Inip
Adrm1	1.55364890665127e-27	-0.415596849950715	0.198	0.501	2.83323414616925e-23	HSPC	Adrm1
Dynlt1f	1.57622447248476e-27	-0.312576329039883	0.193	0.489	2.87440294802321e-23	HSPC	Dynlt1f
Cd274	1.58240412853734e-27	3.03931571814826	0.153	0.056	2.88567216880069e-23	HSPC	Cd274
Znrf2	1.70650987282241e-27	-0.317239055070576	0.244	0.568	3.11199140407895e-23	HSPC	Znrf2
Tamm41	1.79845866467068e-27	-0.627089094413227	0.084	0.303	3.27966922089345e-23	HSPC	Tamm41
Cep164	1.80673004639674e-27	-0.606906737716772	0.091	0.318	3.29475291260909e-23	HSPC	Cep164
Ddb1	1.82229121008645e-27	-0.427579260047832	0.307	0.66	3.32313025071365e-23	HSPC	Ddb1
Hdgfl2	2.03720506864258e-27	-0.417936252786937	0.178	0.464	3.71504716317662e-23	HSPC	Hdgfl2
Blvra	2.05588029683756e-27	-0.505694272759097	0.097	0.328	3.74910330931298e-23	HSPC	Blvra
Chchd6	2.06561455415702e-27	-0.436174725667551	0.154	0.422	3.76685470096074e-23	HSPC	Chchd6
Tecr	2.22887505953918e-27	-0.450050286768026	0.384	0.758	4.06457655857565e-23	HSPC	Tecr
Pwp1	2.36368461570244e-27	-0.311659469209929	0.172	0.457	4.31041526519497e-23	HSPC	Pwp1
Wdr77	2.3716025563439e-27	-0.274864382595913	0.186	0.476	4.32485442174875e-23	HSPC	Wdr77
Trmt61a	2.38389336802795e-27	-1.25651738935066	0.04	0.227	4.34726794593577e-23	HSPC	Trmt61a
Klrk1	2.39339025791566e-27	-4.38616104947292	0.003	0.158	4.36458647433499e-23	HSPC	Klrk1
Mrpl10	2.3981213054116e-27	-0.47709486081665	0.102	0.336	4.37321401254859e-23	HSPC	Mrpl10
Mrps27	2.41851625019416e-27	-0.756704367933759	0.075	0.288	4.41040623385407e-23	HSPC	Mrps27
Vps29	2.42612245487369e-27	-0.405515685531261	0.364	0.725	4.42427690870766e-23	HSPC	Vps29
Btbd1	2.52160340841726e-27	-0.317516678566284	0.217	0.532	4.59839597558972e-23	HSPC	Btbd1
Mbd2	2.61430003472385e-27	-0.391678570611559	0.358	0.723	4.76743754332241e-23	HSPC	Mbd2
Ddx52	2.71584042524666e-27	-0.435570760931723	0.165	0.443	4.95260659947982e-23	HSPC	Ddx52
Tbl3	2.78558557460937e-27	-0.684422195163843	0.075	0.289	5.07979385385764e-23	HSPC	Tbl3
Alg5	2.88006704578709e-27	-0.418577438492795	0.267	0.601	5.25209026469733e-23	HSPC	Alg5
Ptcd2	2.93663871322195e-27	-0.333884393117106	0.186	0.479	5.35525435743154e-23	HSPC	Ptcd2
Ssbp2	2.96572050390009e-27	0.962989652781481	0.636	0.652	5.40828791091221e-23	HSPC	Ssbp2
Sdad1	2.99467731694087e-27	-0.366411156051953	0.202	0.501	5.46109355517337e-23	HSPC	Sdad1
Itgb7	3.05061688585612e-27	-1.29515145746415	0.082	0.29	5.56310495304722e-23	HSPC	Itgb7
Psmd12	3.35492777693201e-27	-0.456240024076208	0.448	0.792	6.11804629401322e-23	HSPC	Psmd12
Hspa12b	3.35645506773821e-27	4.71072849250689	0.03	0.003	6.1208314615274e-23	HSPC	Hspa12b
Med29	3.40386293223927e-27	-0.340875896750193	0.165	0.443	6.20728444323153e-23	HSPC	Med29
Pkmyt1	3.41897441148092e-27	-1.15426494954614	0.054	0.25	6.23484173677661e-23	HSPC	Pkmyt1
Ctnnbl1	3.43306075941046e-27	-0.300966136311082	0.219	0.536	6.26052960086091e-23	HSPC	Ctnnbl1
Pdcd5	3.52081184411976e-27	-0.473316736370469	0.444	0.783	6.4205524789368e-23	HSPC	Pdcd5
Polr2a	3.67669898272935e-27	-0.448848203781826	0.414	0.777	6.70482826490525e-23	HSPC	Polr2a
Cox17	3.68663248518958e-27	-0.323527618299526	0.139	0.4	6.72294299999171e-23	HSPC	Cox17
Mgat1	3.69983030687871e-27	-0.344998686490129	0.292	0.645	6.74701054762402e-23	HSPC	Mgat1
Kat2a	3.73669641494979e-27	-0.350541587835637	0.126	0.377	6.81423958230244e-23	HSPC	Kat2a
Snx5	3.77258341641372e-27	-0.41532609099191	0.441	0.808	6.87968311817206e-23	HSPC	Snx5
Arl2	3.91029544537308e-27	-0.399979526597801	0.117	0.36	7.13081477418235e-23	HSPC	Arl2
Plrg1	4.16551345230803e-27	-0.938780121773993	0.064	0.268	7.59623033162893e-23	HSPC	Plrg1
Tmem256	4.17972050590859e-27	-0.454349539576222	0.445	0.792	7.62213831457491e-23	HSPC	Tmem256
Crnkl1	4.18813234801279e-27	-0.334133630794635	0.177	0.462	7.63747814983613e-23	HSPC	Crnkl1
Mthfd1l	4.54438518665787e-27	-0.385764830099159	0.151	0.418	8.28714082638929e-23	HSPC	Mthfd1l
Becn1	4.62131753050782e-27	-0.361774370608488	0.253	0.581	8.42743464863407e-23	HSPC	Becn1
Cdkn2aipnl	4.6559850360174e-27	-0.37104976216866	0.157	0.427	8.49065431168133e-23	HSPC	Cdkn2aipnl
Gm16140	4.77633922711598e-27	2.9954572476341	0.087	0.021	8.71013221456871e-23	HSPC	Gm16140
Troap	4.82441573771059e-27	-2.83165323726187	0.013	0.176	8.79780453928903e-23	HSPC	Troap
Ctnnbip1	4.83656221712603e-27	-0.618030590326186	0.135	0.384	8.81995485915103e-23	HSPC	Ctnnbip1
Stx18	4.8549738561559e-27	-0.609557204316721	0.084	0.304	8.85353032408589e-23	HSPC	Stx18
Mb21d1	5.03039514325809e-27	-0.506377673543743	0.192	0.468	9.17342858324545e-23	HSPC	Mb21d1
Psmb7	5.0765492033977e-27	-0.44533001752351	0.361	0.72	9.25759512731605e-23	HSPC	Psmb7
Sephs1	5.13796852318208e-27	-0.652284779201539	0.099	0.328	9.36959939887484e-23	HSPC	Sephs1
Crlf3	5.23831718348609e-27	1.02163368959602	0.658	0.724	9.55259521580524e-23	HSPC	Crlf3
Brca2	5.48616470232645e-27	-0.351546473899864	0.177	0.453	1.00045699511625e-22	HSPC	Brca2
Sgms1	5.80878256655444e-27	2.17149098570591	0.309	0.185	1.05928958883687e-22	HSPC	Sgms1
Baz1b	6.29120020869456e-27	-0.426856691660682	0.408	0.775	1.14726327005754e-22	HSPC	Baz1b
Cdca7	6.39681717651476e-27	-0.39114689097009	0.348	0.697	1.16652358030923e-22	HSPC	Cdca7
Orc2	6.57055118736735e-27	-0.406069232235343	0.187	0.476	1.19820571452831e-22	HSPC	Orc2
Nfkbib	6.75526998475624e-27	-0.450483803661373	0.093	0.319	1.23189103442015e-22	HSPC	Nfkbib
Ppa2	7.0353073038829e-27	-0.316154327955098	0.192	0.487	1.28295863993609e-22	HSPC	Ppa2
Prkrip1	7.14211869129555e-27	-0.620602237224787	0.091	0.314	1.30243676454466e-22	HSPC	Prkrip1
Mrps35	7.32088435383491e-27	-0.338952974838477	0.216	0.523	1.33503647076533e-22	HSPC	Mrps35
Mrpl13	7.33451148023715e-27	-0.357279582384926	0.304	0.656	1.33752151353605e-22	HSPC	Mrpl13
Lnpk	7.36531979718047e-27	-0.357546722309555	0.145	0.405	1.34313971821383e-22	HSPC	Lnpk
Gbf1	7.47810562257168e-27	-0.402127224777557	0.109	0.346	1.36370734133217e-22	HSPC	Gbf1
Thop1	7.79598008197682e-27	-0.725532122303041	0.064	0.269	1.42167492774929e-22	HSPC	Thop1
Dhps	8.04362392062693e-27	-0.348525468942308	0.196	0.489	1.46683525816553e-22	HSPC	Dhps
Acad8	8.07183662072974e-27	-0.663466147592114	0.07	0.278	1.47198012615627e-22	HSPC	Acad8
Anxa6	8.07253733423489e-27	-0.787235687274201	0.099	0.32	1.47210790827108e-22	HSPC	Anxa6
Snx1	8.10002683551103e-27	-0.339354999590018	0.184	0.47	1.47712089372379e-22	HSPC	Snx1
Upf1	8.13222406454505e-27	-0.301263770711183	0.219	0.53	1.48299238041044e-22	HSPC	Upf1
Lgals3	8.24144153762546e-27	-4.43421909107631	0.015	0.174	1.50290927880138e-22	HSPC	Lgals3
Psph	8.72014642437039e-27	-0.331401112328599	0.246	0.568	1.59020590194818e-22	HSPC	Psph
Ndufb2	8.97200378578197e-27	-0.429314222232442	0.318	0.664	1.6361346103752e-22	HSPC	Ndufb2
Stk16	8.97333773356024e-27	-0.292080748847249	0.282	0.619	1.63637786909205e-22	HSPC	Stk16
Tnfsf4	9.23906849098581e-27	-1.51376917337943	0.028	0.202	1.68483653001617e-22	HSPC	Tnfsf4
Mrps34	9.5170191664116e-27	-0.46321908995499	0.324	0.674	1.73552361518682e-22	HSPC	Mrps34
Immt	9.89259985141226e-27	-0.415180572345767	0.39	0.738	1.80401450890354e-22	HSPC	Immt
Brip1	1.00385030121187e-26	-0.970243584609642	0.084	0.294	1.83062140928996e-22	HSPC	Brip1
Eif2d	1.01194228156274e-26	-0.536316906553904	0.096	0.322	1.84537794465781e-22	HSPC	Eif2d
Psmd9	1.05699235526515e-26	-0.228137074775329	0.231	0.553	1.92753125906153e-22	HSPC	Psmd9
Elovl1	1.06784290570173e-26	-0.417180995189812	0.096	0.323	1.94731832283768e-22	HSPC	Elovl1
Slc25a12	1.08496490024178e-26	-0.521744363960144	0.117	0.357	1.97854199208091e-22	HSPC	Slc25a12
Rrn3	1.09313509700138e-26	-0.467393273963099	0.096	0.322	1.99344116289172e-22	HSPC	Rrn3
Rogdi	1.10619291542971e-26	-1.73107494607709	0.025	0.197	2.01725340057762e-22	HSPC	Rogdi
Fam207a	1.11077738365273e-26	-0.615044292579213	0.082	0.298	2.02561363682911e-22	HSPC	Fam207a
Mrpl43	1.19129914061553e-26	-0.449222764641052	0.382	0.745	2.17245311282647e-22	HSPC	Mrpl43
Etfa	1.19797656401091e-26	-0.386101108125756	0.382	0.739	2.18463006213029e-22	HSPC	Etfa
Cox10	1.21289364978445e-26	-0.662876248766938	0.069	0.273	2.21183285974693e-22	HSPC	Cox10
Gatm	1.22469013950333e-26	-0.577228514615673	0.169	0.428	2.23334493839828e-22	HSPC	Gatm
Tufm	1.26646252925546e-26	-0.428774462735386	0.109	0.346	2.30952106835026e-22	HSPC	Tufm
H3f3a	1.37771631725147e-26	-0.252246957175583	0.996	1	2.51240347613979e-22	HSPC	H3f3a
Cbfa2t3	1.48162641550576e-26	0.982514020373664	0.664	0.696	2.70189393131631e-22	HSPC	Cbfa2t3
Map3k7	1.48659873723548e-26	-0.44083613146422	0.145	0.402	2.71096145722262e-22	HSPC	Map3k7
Htra2	1.48663203269708e-26	-0.446811820250183	0.177	0.451	2.71102217482639e-22	HSPC	Htra2
Il6st	1.54730826239126e-26	-0.712023199361294	0.066	0.268	2.82167134729671e-22	HSPC	Il6st
Timp2	1.55008899591895e-26	2.9049486467265	0.132	0.045	2.82674229295779e-22	HSPC	Timp2
Cdc6	1.61534114409385e-26	-0.681686878865636	0.115	0.346	2.94573611036954e-22	HSPC	Cdc6
Letm1	1.63142673393169e-26	-0.396046245628288	0.121	0.364	2.97506979199783e-22	HSPC	Letm1
Prkcd	1.75886086772969e-26	-0.419239398858064	0.144	0.399	3.20745867839187e-22	HSPC	Prkcd
Prpsap1	1.91377141774239e-26	-0.247678872365598	0.171	0.45	3.48995355739503e-22	HSPC	Prpsap1
Bcap31	1.95980219256095e-26	-0.38985875663027	0.604	0.891	3.57389527835415e-22	HSPC	Bcap31
Srp72	2.03319080843036e-26	-0.371212066011201	0.429	0.778	3.7077267582536e-22	HSPC	Srp72
Enpp5	2.05841873787318e-26	3.2681499960122	0.096	0.026	3.75373241038553e-22	HSPC	Enpp5
2510039O18Rik	2.14431986851951e-26	-0.420568924679905	0.129	0.377	3.91038171223218e-22	HSPC	2510039O18Rik
B4galt1	2.16903862877551e-26	-0.43357980255616	0.13	0.378	3.95545884343502e-22	HSPC	B4galt1
Ube2k	2.21873586234694e-26	-0.44216992863467	0.453	0.812	4.04608671857588e-22	HSPC	Ube2k
Mrpl19	2.22151258961291e-26	-0.389057005613089	0.205	0.501	4.05115035841811e-22	HSPC	Mrpl19
Snx18	2.24020768758439e-26	-0.451931992169813	0.159	0.421	4.08524273907889e-22	HSPC	Snx18
Emc6	2.28904147653541e-26	-0.442466528228346	0.549	0.851	4.17429603660997e-22	HSPC	Emc6
Nmt1	2.30846127960179e-26	-0.301449309976882	0.165	0.438	4.20970998948182e-22	HSPC	Nmt1
Slc15a4	2.31280081169999e-26	-0.789364292282632	0.07	0.273	4.2176235602161e-22	HSPC	Slc15a4
Acot9	2.3228297725745e-26	-0.390429496099043	0.13	0.379	4.23591237326685e-22	HSPC	Acot9
Txndc11	2.32767884170057e-26	-0.437763923896334	0.09	0.309	4.24475513572517e-22	HSPC	Txndc11
Bud31	2.34500528145475e-26	-0.356358092406373	0.223	0.531	4.27635163126088e-22	HSPC	Bud31
Mcts1	2.35672004451068e-26	-0.347802814197237	0.316	0.668	4.29771467316968e-22	HSPC	Mcts1
Adprhl2	2.37709995724001e-26	-0.231090989403949	0.165	0.441	4.33487948202288e-22	HSPC	Adprhl2
Nrf1	2.39105977943836e-26	-0.470003343110426	0.133	0.38	4.36033661378379e-22	HSPC	Nrf1
Dmkn	2.39361888495263e-26	-4.33914484448207	0.003	0.153	4.36500339859962e-22	HSPC	Dmkn
Foxa3	2.46984726853658e-26	6.88655782416933	0.012	0	4.50401347890332e-22	HSPC	Foxa3
Elp5	2.58605049301628e-26	-0.398523114215725	0.109	0.344	4.71592167906449e-22	HSPC	Elp5
Gcsh	2.60437175075649e-26	-0.439600693082361	0.225	0.525	4.74933232467954e-22	HSPC	Gcsh
Phb	2.66674896057437e-26	-0.28226143324497	0.156	0.426	4.86308340450342e-22	HSPC	Phb
Impdh2	2.76958555538753e-26	-0.408491603316756	0.639	0.886	5.05061621880469e-22	HSPC	Impdh2
Tubb2a	2.80826240113163e-26	-1.6921630086344	0.028	0.2	5.12114731470364e-22	HSPC	Tubb2a
Myo1g	2.81865331011506e-26	-0.306330903607529	0.15	0.412	5.14009617632582e-22	HSPC	Myo1g
Tomm7	2.86399458729364e-26	-0.417320646865037	0.583	0.873	5.22278052938867e-22	HSPC	Tomm7
Imp4	2.8664134785305e-26	-0.34781510224767	0.277	0.612	5.22719161944822e-22	HSPC	Imp4
Api5	2.89349122620257e-26	-0.434987488969207	0.361	0.706	5.276570600103e-22	HSPC	Api5
Yars	3.07850123553476e-26	-0.757647681947122	0.063	0.261	5.61395485312118e-22	HSPC	Yars
Sgce	3.1269150293161e-26	2.75175299866269	0.127	0.042	5.70224224746084e-22	HSPC	Sgce
Lin9	3.26298782335415e-26	-0.595423752348347	0.105	0.33	5.95038459466862e-22	HSPC	Lin9
Clec5a	3.58212369218783e-26	-3.57264451316926	0.006	0.157	6.53236076507372e-22	HSPC	Clec5a
Hspa4	3.60721214038922e-26	-0.403340252505057	0.642	0.879	6.57811205921378e-22	HSPC	Hspa4
Myb	3.65181611232734e-26	0.669110361076044	0.804	0.871	6.65945186244013e-22	HSPC	Myb
Slc29a1	3.71271682510764e-26	-0.478166524411324	0.202	0.487	6.7705104022663e-22	HSPC	Slc29a1
Rpp40	3.73979562301036e-26	-0.488323153585112	0.088	0.306	6.81989129812169e-22	HSPC	Rpp40
Anapc11	3.91632727304901e-26	-0.430064080283197	0.321	0.671	7.14181441513217e-22	HSPC	Anapc11
2310009B15Rik	3.97771525823737e-26	-0.260578492989571	0.222	0.528	7.25376154492167e-22	HSPC	2310009B15Rik
Ddx18	3.98378276530392e-26	-0.408942634920941	0.298	0.632	7.26482625080824e-22	HSPC	Ddx18
Ndufa12	4.12334649640518e-26	-0.393084070251958	0.468	0.796	7.51933467084449e-22	HSPC	Ndufa12
Eif3j1	4.19345891762388e-26	-0.373950113046075	0.276	0.602	7.6471916821789e-22	HSPC	Eif3j1
Cpsf1	4.20312408442808e-26	-0.645778701662462	0.067	0.27	7.66481708036304e-22	HSPC	Cpsf1
Mastl	4.33454390523319e-26	-2.05504288815314	0.019	0.182	7.90447426558325e-22	HSPC	Mastl
Ddx20	4.58686148508817e-26	-0.884832007973002	0.055	0.247	8.36460060420679e-22	HSPC	Ddx20
Nrm	4.91152740384505e-26	-0.504594520705731	0.187	0.457	8.95666137365183e-22	HSPC	Nrm
Rnf141	5.02161662325704e-26	-0.866258907870803	0.087	0.297	9.15742007417154e-22	HSPC	Rnf141
Chsy1	5.07671273662499e-26	-0.602424406362043	0.076	0.285	9.25789334650933e-22	HSPC	Chsy1
Sart1	5.31566344860515e-26	-0.308338137937888	0.186	0.468	9.69364386487635e-22	HSPC	Sart1
Ptrhd1	5.34019164002034e-26	-0.358360942845048	0.145	0.404	9.73837347474109e-22	HSPC	Ptrhd1
Timm44	5.42975652299407e-26	-0.304358041925585	0.237	0.56	9.90170399533199e-22	HSPC	Timm44
Raly	5.46572461843126e-26	-0.433602580237765	0.544	0.882	9.96729541417124e-22	HSPC	Raly
Cdc7	5.71259007893499e-26	-0.591453464647113	0.12	0.351	1.04174792679458e-21	HSPC	Cdc7
B930036N10Rik	5.7292887217998e-26	-0.494850287926391	0.103	0.33	1.04479309130741e-21	HSPC	B930036N10Rik
Arhgap17	5.82179273446876e-26	-0.670635541994094	0.514	0.84	1.06166212305772e-21	HSPC	Arhgap17
Dcun1d5	6.01381855911017e-26	-0.355826650096909	0.472	0.809	1.09667995243933e-21	HSPC	Dcun1d5
Nup214	6.440901353148e-26	-0.272990015705679	0.237	0.549	1.17456277076007e-21	HSPC	Nup214
Lars	6.65510125228315e-26	-0.390025799157445	0.336	0.682	1.21362426436636e-21	HSPC	Lars
Sfrp1	7.29690124732854e-26	6.40430488780846	0.019	0.001	1.33066291146283e-21	HSPC	Sfrp1
Mef2d	7.30034832577865e-26	-0.352317598149043	0.274	0.6	1.33129152068899e-21	HSPC	Mef2d
Dnlz	7.37488798047658e-26	-0.22377611872835	0.144	0.398	1.34488457211971e-21	HSPC	Dnlz
Pabpc4l	7.37979316791657e-26	4.24806676289762	0.031	0.003	1.34577908210127e-21	HSPC	Pabpc4l
Gm26740	7.45680571413554e-26	-3.45998354504869	0.012	0.166	1.35982309002976e-21	HSPC	Gm26740
Commd2	7.81118450001923e-26	-0.326268795155973	0.315	0.678	1.42444760542351e-21	HSPC	Commd2
Ccne1	8.09012651593129e-26	-2.18161634985822	0.031	0.199	1.47531547144523e-21	HSPC	Ccne1
Ift57	8.1602389206781e-26	-0.374683916091153	0.168	0.435	1.48810116957486e-21	HSPC	Ift57
Itgb1bp1	8.52082819366628e-26	-0.411475424454891	0.118	0.356	1.55385822939698e-21	HSPC	Itgb1bp1
Ydjc	8.76203099700291e-26	-0.558142650949371	0.166	0.423	1.59784397261345e-21	HSPC	Ydjc
Ankrd54	8.77025387055868e-26	-0.365397856440383	0.136	0.386	1.59934349583508e-21	HSPC	Ankrd54
Saraf	8.96893638357006e-26	0.998252811065601	0.645	0.717	1.63557523890784e-21	HSPC	Saraf
Hypk	9.03418643589867e-26	-0.340075516588149	0.328	0.686	1.64747423845048e-21	HSPC	Hypk
Themis2	9.15998696660738e-26	-3.30385603836431	0.007	0.158	1.67041522323052e-21	HSPC	Themis2
Gnb1	9.42098844665904e-26	-0.407138646935093	0.484	0.834	1.71801145313274e-21	HSPC	Gnb1
Obsl1	9.68977875883913e-26	4.03649735861977	0.045	0.007	1.7670280544619e-21	HSPC	Obsl1
Cenpl	9.73580758876203e-26	-1.10177293234596	0.058	0.248	1.77542187188664e-21	HSPC	Cenpl
Fxn	1.0386707003566e-25	-0.393699725464116	0.18	0.452	1.8941198891703e-21	HSPC	Fxn
Acer3	1.04127825314142e-25	-0.320874624703469	0.159	0.419	1.89887502242869e-21	HSPC	Acer3
Dhrs4	1.04535995321937e-25	-0.283962266413604	0.187	0.472	1.90631841069084e-21	HSPC	Dhrs4
Eef1akmt1	1.05229064862814e-25	-0.363919335814563	0.186	0.467	1.91895722683828e-21	HSPC	Eef1akmt1
Utp4	1.06433919933773e-25	-0.328816749849772	0.127	0.372	1.94092896391229e-21	HSPC	Utp4
Ddx1	1.08879395884944e-25	-0.343025701157143	0.244	0.561	1.98552466335785e-21	HSPC	Ddx1
Eme1	1.13187757530857e-25	-1.86362367098023	0.018	0.178	2.06409194633271e-21	HSPC	Eme1
Ucp2	1.25955638526102e-25	-0.493542033268354	0.586	0.896	2.29692702416199e-21	HSPC	Ucp2
Itm2b	1.27214212957272e-25	0.309225325032916	0.979	0.994	2.31987838748881e-21	HSPC	Itm2b
Ldhd	1.30797305864436e-25	3.91589307890705	0.04	0.005	2.38521966974385e-21	HSPC	Ldhd
Polr2b	1.31984118644077e-25	-0.245071339010392	0.249	0.573	2.40686238759338e-21	HSPC	Polr2b
Aimp2	1.37720920237442e-25	-0.263762455054501	0.129	0.376	2.51147870144998e-21	HSPC	Aimp2
Elof1	1.39640301838333e-25	-0.440393418658142	0.369	0.734	2.54648054432383e-21	HSPC	Elof1
Nup188	1.41564648691995e-25	-0.454742984540367	0.102	0.324	2.58157293354723e-21	HSPC	Nup188
Lcp1	1.46910156585495e-25	-0.429736431706499	0.708	0.891	2.67905361549309e-21	HSPC	Lcp1
Gpaa1	1.4837803948491e-25	-0.386139125398779	0.114	0.348	2.70582192804681e-21	HSPC	Gpaa1
Vav1	1.49784967354031e-25	-0.316923527608447	0.141	0.394	2.7314786646681e-21	HSPC	Vav1
Uba5	1.51435174441048e-25	-0.300095558890022	0.15	0.41	2.76157184110695e-21	HSPC	Uba5
Gltp	1.55087173200332e-25	-0.519681295132546	0.373	0.718	2.82816969048126e-21	HSPC	Gltp
Igkc	1.55302087750954e-25	-2.45270451008683	0.102	0.323	2.8320888722264e-21	HSPC	Igkc
Fam173b	1.58063248593064e-25	-0.473274750870217	0.103	0.328	2.88244140134311e-21	HSPC	Fam173b
Atpif1	1.6025105318958e-25	-0.36175285431975	0.787	0.932	2.92233820596519e-21	HSPC	Atpif1
Seh1l	1.73040997833033e-25	-0.343610508094601	0.244	0.559	3.15557563648318e-21	HSPC	Seh1l
Plekho1	1.73917780006696e-25	-0.493724076693299	0.196	0.472	3.1715646362021e-21	HSPC	Plekho1
Gpn1	1.75588062224487e-25	-0.331652300437705	0.123	0.363	3.20202390272574e-21	HSPC	Gpn1
Endod1	1.77029354697449e-25	-1.37271838430003	0.04	0.217	3.22830731226268e-21	HSPC	Endod1
Josd2	2.00049579090858e-25	-0.277205073418984	0.162	0.431	3.64810412430088e-21	HSPC	Josd2
Thoc3	2.02792484771057e-25	-0.399596773973877	0.292	0.628	3.698123752285e-21	HSPC	Thoc3
Abhd11	2.07972472175557e-25	-0.460986214225853	0.186	0.456	3.79258600259345e-21	HSPC	Abhd11
Tiam1	2.08487738853153e-25	-0.415637387130317	0.132	0.373	3.8019824057261e-21	HSPC	Tiam1
Hist1h2be	2.09111860962654e-25	-1.17683364830459	0.045	0.224	3.81336389651496e-21	HSPC	Hist1h2be
Fam110c	2.14271165249714e-25	4.05182381897546	0.048	0.008	3.90744896949378e-21	HSPC	Fam110c
Romo1	2.16946636552242e-25	-0.408012356877699	0.429	0.768	3.95623886416668e-21	HSPC	Romo1
Dyrk3	2.27824741717562e-25	-0.248106197618472	0.138	0.383	4.15461198996146e-21	HSPC	Dyrk3
Fdxr	2.4845825919285e-25	-0.466364176563907	0.096	0.313	4.53088481464081e-21	HSPC	Fdxr
Aup1	2.60249184920143e-25	-0.30691079311058	0.187	0.47	4.74590413620372e-21	HSPC	Aup1
Dad1	2.64057819763605e-25	-0.436047074106774	0.55	0.866	4.8153584012091e-21	HSPC	Dad1
[truncated: 30,919 more rows]
