# Supplementary material for: In Silico Perturbation Identifies Transcription Factors as Protective Targets in HSPCs After Irradiation
Source: Int J Mol Sci. 2026 Apr 15;27(8):3522. doi: 10.3390/ijms27083522 (PMC13116119; doi:10.3390/ijms27083522)
Supplement: Supplementary file 1 [file ijms-27-03522-s001.zip › supple_table/TableS10.csv]

primer	sequence(5'-3')
β-actin-qPCR-F	CTAAGGCCAACCGTGAAAAG
β-actin-qPCR-R	ACCAGAGGCATACAGGGACA
Rag1-qPCR-F	TCCCAGCACACTTTGTGAAA
Rag1-qPCR-R	GGGATCAGCCAGAATGTGTT
IL7r-qPCR-F	CGAAACTCCAGAACCCAAGA
IL7r-qPCR-R	AATGGTGACACTTGGCAAGAC
Blnk-qPCR-F	TCCCATTTAATTCGACGTTTG
Blnk-qPCR-R	AGCATACCAGGGCTTACCG
Ly6d-qPCR-F	TCTGCTCGTCCTCCTTGTCT
Ly6d-qPCR-R	GTGCACACGTGACATCGAA
Tcf7l2-qPCR-F	AGTACCACAGCAAGGTCAGC
Tcf7l2-qPCR-R	CTTGACTGTCGGTGTGACGA
Hsf1-qPCR-F	TTCTAAAAGGCCACCCCAGC
Hsf1-qPCR-R	CTGGTCAAACACGTGGAAGC
shCtrl	CCTAAGGTTAAGTCGCCCTCG
shHsf1	GGAACAGCTTCCACGTGTTTG
