# Supplementary material for: In Silico Perturbation Identifies Transcription Factors as Protective Targets in HSPCs After Irradiation
Source: Int J Mol Sci. 2026 Apr 15;27(8):3522. doi: 10.3390/ijms27083522 (PMC13116119; doi:10.3390/ijms27083522)
Supplement: Supplementary file 1 [file ijms-27-03522-s001.zip › supple_table/TableS2.csv]

TF	target	importance
Fosb	Il1rl1	0.5915905238301709
Fosb	Jun	2.81965861551145
Fosb	Mdm2	1.2577370462096344
Fosb	Cxcl3	0.2498839672621098
Fosb	Spin4	1.4499338453699075
Fosb	Tob2	0.8378699471527251
Fosb	Rap2b	0.003341591204142
Fosb	Dnajb1	0.9449888861907892
Fosb	Slc6a4	0.1061232862691718
Fosb	Perp	1.860247219939661
Fosb	P3h2	1.3030447067029571
Fosb	Smpd3	0.0151379716310497
Fosb	Rrad	0.6296470787730593
Fosb	Egr2	0.7884335867926213
Fosb	Nacc2	0.5429377690562385
Fosb	Tmem64	0.9583027286877026
Fosb	Fosl2	0.2937991536710428
Fosb	Maf	0.5925613028544731
Fosb	Adora2b	0.8365014225874565
Fosb	Bcl11a	0.107990197573596
Fosb	Klf2	1.092214325427255
Fosb	Rtn1	1.9727941358113037
Fosb	Pde3a	2.6616890580794887
Fosb	Hspa1b	0.9283093002682766
Fosb	Sik1	1.0796386335356016
Fosb	Csf1	0.5467033061784439
Fosb	Inpp4b	0.3395419512986624
Fosb	Nr4a2	0.0919014737743995
Fosb	Gfod1	0.1020706251599371
Fosb	Bcl11b	0.0003233575450941
Fosb	Gas2l1	1.4903643549904544
Fosb	Klf4	5.338051942028983
Fosb	Zbtb16	0.0097031066809765
Fosb	Ldlr	1.2020139866853743
Fosb	Ptgs2	0.1242999270991348
Fosb	Ddit4	0.6593825067765031
Fosb	Cdkn1a	0.4661452481074672
Fosb	Mcl1	2.7715018766262776
Fosb	Rab27b	0.0441273561963137
Fosb	Nfil3	0.7082871835603722
Fosb	Dusp10	1.9513264858208976
Fosb	Tnfaip3	1.592921778876814
Fosb	S100a4	1.5320546532136936
Fosb	Mest	1.2311980356871146
Fosb	Irf2bp2	0.0404364890221198
Fosb	Sept8	0.0212650582788508
Fosb	Slc14a1	0.5838130288487752
Fosb	Tmem88	1.1615280555722252
Fosb	Cbfa2t3	1.436360700688887
Fosb	Lbh	0.4797648185313173
Fosb	Maff	0.8918416853940899
Fosb	Rgs2	1.5645679076823995
Fosb	Skap1	0.8960316129842302
Fosb	Cd55	0.4182012980240876
Fosb	Pmp22	0.1873117882110486
Fosb	Sh3bgrl2	2.434567234685077
Fosb	Ciita	0.0214235424468465
Fosb	Ier5	1.8232273166769228
Fosb	Zfp36	0.3391150596084878
Fosb	Tiparp	1.5016039145792397
Fosb	Mrvi1	0.7653804826149868
Fosb	Meis1	0.0219966378502151
Fosb	Palld	0.1838422106648623
Fosb	Slc44a1	0.8995411118774777
Fosb	Batf3	0.0967842021048329
Fosb	Lhfp	0.6962333423433582
Fosb	Slc15a3	0.0967719191401741
Fosb	Nfatc1	0.0803857627586291
Fosb	Spry1	0.9777592347642298
Fosb	Wisp1	2.523782091207039
Fosb	Espn	0.7746320849630067
Fosb	Kbtbd11	0.225656302580792
Fosb	Tubb2a	0.0729033818109519
Fosb	Nr4a1	3.1952203242247545
Fosb	Irf1	0.1375423013534062
Fosb	Jak2	0.0876687044536886
Fosb	Osm	0.0465970271222858
Fosb	Tsc22d1	0.025802828479625
Fosb	Gpm6b	1.5195484169837254
Fosb	Loxl3	0.7361410941643005
Fosb	Ehd3	0.7745049052233668
Fosb	Cd300c	1.3203928430598242
Fosb	Col18a1	0.8633187990045849
Fosb	Crip1	0.875688534418839
Fosb	Gsn	0.0037026461165899
Fosb	Klf10	0.0717666841804968
Fosb	Ccrl2	0.518416911821526
Fosb	Mki67	0.3899048209309829
Fosb	Gstt1	0.464941284359993
Fosb	Egr1	2.594518158610295
Fosb	Arap2	0.170531165085622
Fosb	Myadm	0.5762477027507877
Fosb	Cpeb4	0.2613960601338252
Fosb	Bcl2l1	1.640799456469395
Fosb	Cttn	0.2350204597850349
Fosb	Gramd1c	0.4027777074425542
Fosb	Mns1	0.0710560064094577
Fosb	Socs3	0.7305627305811206
Fosb	Rhob	0.5159132731929205
Fosb	Grasp	0.0469279514991979
Fosb	Lifr	0.0208913479734431
Fosb	Clec1b	0.9824390103832906
Fosb	Zc3h12a	0.7847410738729083
Fosb	Lpp	0.1250485492750239
Fosb	Sema4c	0.1006399940966088
Fosb	Nfkbid	1.7706398141303696
Fosb	Junb	1.373441402174106
Fosb	Nr4a3	0.0770631502469011
Fosb	Bhlhe40	0.1509553401679676
Fosb	Frmd4b	0.8087447494877339
Fosb	Pou3f1	1.1247119053120571
Fosb	Neat1	2.7389833971838087
Fosb	Itgb3	0.5045222869141305
Fosb	Rgs18	0.094466245275443
Fosb	Coq10b	0.1062216838695561
Fosb	Satb1	0.1503237590301105
Fosb	Ahr	0.2400763483190581
Fosb	Dusp1	1.5268122622498173
Fosb	Adamts1	0.085455624916517
Fosb	Btg2	1.781274291242571
Fosb	Ipcef1	0.7866464014559222
Fosb	Grap2	1.37369191970398
Fosb	Fhl1	0.2979090607102825
Fosb	Pim3	0.1424825404753931
Fosb	Atf3	2.639468783056718
Fosb	Fosb	1.0
Fosb	Klf6	4.012559651692361
Fosb	Cdk14	0.1415079812488933
Bach2	Snn	0.4819911945821915
Bach2	Olfm1	2.0789138171290547
Bach2	Rtn1	1.2409228500291762
Bach2	Eps8	1.976652464415798
Bach2	Slamf7	2.88198575492385
Bach2	Il7r	1.3184010928338974
Bach2	Fbn1	0.5395733350090011
Bach2	Lef1	0.5365100492870253
Bach2	Spry4	0.4683041063043932
Bach2	Ebf1	0.4443282844028021
Bach2	Rab7b	0.8905603885878766
Bach2	Arap2	0.6322765149193037
Bach2	Ppfia4	0.8193239220262587
Bach2	Sytl3	0.5026391400682378
Bach2	Cd79a	0.2759310393954609
Bach2	Ifi204	0.8504899151949886
Bach2	Il18rap	1.211337386472246
Bach2	Bfsp2	1.8326414128805408
Bach2	Gxylt2	0.6198663586099524
Bach2	Txk	0.792111020853167
Bach2	Vpreb1	0.1104828640251347
Bach2	Bmp1	0.6901838914092229
Bach2	Mzb1	0.2472611245043265
Bach2	Trim2	0.7338223170557094
Bach2	Ifit3	0.3047322142972493
Bach2	Ifi209	2.926649817521144
Bach2	Spib	0.7362912220843731
Bach2	Ank3	0.6571345884076644
Bach2	Ablim1	0.5347097943079788
Bach2	Gpr183	0.5654292906954674
Bach2	Hepacam2	1.4876399864051872
Ets2	Ltb4r1	0.0504480333690215
Ets2	F630028O10Rik	0.0160324982029436
Ets2	Syne1	0.3377684293885784
Ets2	Reck	0.0727228638595456
Ets2	Rnf128	0.0548263044391554
Ets2	Ubash3b	0.2521202616538655
Ets2	Lima1	0.1428448921182091
Ets2	Serpinb1a	0.0726289299293312
Ets2	Pram1	1.0184379087166846
Ets2	Ptgs1	0.3096112286836439
Ets2	Pi16	0.1205816451523252
Ets2	Ctsl	0.0374831465643552
Ets2	Hsp90aa1	0.0120890297151308
Ets2	Ets2	1.0
Ets2	Btnl9	0.8603498298162273
Ets2	Dhrs7	0.0359972919547696
Ets2	Pde7a	0.2225279762175926
Ets2	Gpr141	0.0985437845274554
Ets2	Hck	0.0799852720462631
Ets2	Nhsl2	0.0819801465156747
Ets2	Rflnb	0.3192199914155649
Ets2	Wfdc21	0.0139412074961071
Ets2	Mreg	2.015010373805943
Ets2	Arhgdib	0.0232069346079005
Ets2	C5ar2	0.0713806801431396
Ets2	Ceacam1	0.1852772912289251
Ets2	AB124611	0.2840770610340838
Ets2	Fcgr4	0.3344779275008582
Ets2	Il18rap	0.1994683888634874
Ets2	F5	0.0557330529121538
Ets2	Cystm1	0.2569533240849453
Ets2	Ptgir	0.6066299572071918
Ets2	Pclaf	0.0304010669779193
Ets2	Atp2b1	0.070956073419592
Ets2	Evi2a	0.2215543812536003
Ets2	Cd33	0.2991267411890042
Ets2	Klf7	0.1652404596358474
Ets2	Chst15	0.1906685983677047
Ets2	Cxcr2	0.1749834249595041
Ets2	Tpm3	0.0279515757976782
Ets2	C5ar1	0.5564700414026134
Ets2	App	0.0209083729834424
Ets2	Slfn4	0.3517165406766048
Ets2	Ppt1	0.0373002667855381
Ets2	Clec2i	0.0503414588928801
Ets2	Ube2o	0.1216184922949234
Ets2	Cd96	0.5894922911948519
Ets2	Cd300c2	0.2122493337496964
Ets2	C3	0.0407465346140168
Ets2	Cyth1	0.1021611610374477
Ets2	Tmsb4x	0.0108469033077142
Ets2	S100a8	0.0828183445703576
Ets2	Lyz2	0.0884863448858899
Ets2	Rasgrp3	0.1842583793714392
Ets2	Dusp10	0.1592415606867889
Ets2	G0s2	0.1949153670651712
Ets2	Npnt	0.8474420628353301
Ets2	Lcp1	0.066536472258506
Ets2	Rell1	0.1335090077745074
Ets2	Lgmn	0.0590451224910116
Ets2	Vsir	0.1622031311344905
Ets2	Ptgs2	0.8293335926289874
Ets2	Ncam1	0.082726696909246
Ets2	Cxcl10	1.542023330059892
Ets2	Bcl2a1b	0.3570685187193882
Ets2	Cmpk2	0.2040194106606083
Ets2	Pilrb2	0.3986424527586397
Ets2	Spty2d1	0.0451026381617248
Ets2	Fcer1g	0.0632442650580632
Ets2	Xlr4c	0.3063202348385047
Ets2	Cnst	0.1657342589087377
Ets2	Ptprj	0.1578041908485754
Ets2	Serpinb2	0.2630835340031108
Ets2	Prdx6	0.0019910725491338
Ets2	Itgal	0.3711884448543648
Ets2	Gda	0.1013665972471431
Ets2	Skap1	0.2559695516545366
Ets2	Edem1	0.2928181643725254
Ets2	Tfeb	0.0726370643915733
Ets2	Gsn	0.2412694983637803
Ets2	Pglyrp1	0.4333775341020853
Ets2	Cybb	0.8353932915635314
Ets2	Tesc	0.4055969272452515
Ets2	Havcr2	0.1198450098123984
Ets2	Pou2f2	0.0413896083931397
Ets2	Rep15	0.966461663127916
Ets2	Flt1	0.116007498075222
Ets2	Hmgn2	0.0772510936043943
Ets2	Apobr	0.0845612971762982
Ets2	Cd86	0.1928443975242602
Ets2	Jchain	1.402332773759482
Ets2	Zmpste24	0.1874493930767793
Ets2	Cass4	0.1967744458720542
Ets2	Plk3	0.1543998058149038
Ets2	Ncf4	0.0449953675191467
Ets2	Nr3c1	0.0657859802218941
Ets2	Fosl2	0.0788923223183968
Ets2	Thbs1	0.0410113049311328
Ets2	Ngp	0.6010911236393407
Ets2	Adgre1	0.4557442171388707
Ets2	Csf1	0.0453463973782581
Ets2	Clec4a2	0.1909452186713984
Ets2	Ankrd28	0.1149467694196123
Ets2	Hp	0.0037458369665677
Ets2	Zbtb10	0.086739213569342
Ets2	Mt2	1.526091183284698
Ets2	Baiap2	0.0911270244175942
Ets2	Rbms1	0.8904508198014952
Ets2	Mcemp1	0.399640170551571
Ets2	Mgst1	0.1362180911290682
Ets2	Bcl11b	1.4932156038695734
Ets2	March1	0.0069830999250873
Ets2	Slc2a3	0.5677934953008482
Ets2	Plp2	0.0588279287860293
Ets2	Vasp	0.1141066341728578
Ets2	Filip1l	0.3704682492173366
Ets2	Il1b	0.1908842689059132
Ets2	Antxr2	0.1832579731241492
Ets2	Dnajb1	0.0252917247772763
Ets2	Rrm2	0.0160618354324883
Ets2	Mctp1	0.0835350787608537
Ets2	Trpm2	0.7556190745657761
Ets2	Fgl2	0.0117677055248087
Ets2	Iqgap1	0.1502632549721977
Ets2	Pygl	0.1137981988474653
Ets2	Poln	0.0548277765777391
Ets2	Plk4	0.0491750685035407
Ets2	Sh3bgrl3	0.0482201659474444
Ets2	Atp2a3	0.1604689575762785
Ets2	Bex4	0.547015707686889
Ets2	Hist1h1b	0.0186488676290402
Ets2	Rdh12	0.0972212520372983
Ets2	Actn1	0.1068468025193418
Ets2	S100a9	0.0478439448026387
Ets2	Sat1	0.0855419059592049
Ets2	Rin3	0.0049410373646938
Ets2	Ldlr	0.0910411858246478
Ets2	Camk1d	0.1273946857842332
Ets2	Slc6a4	0.0263507318929888
Ets2	Ifitm6	0.0499717349197058
Ets2	Rhbdf2	0.0752944738323887
Ets2	Alox8	3.5048713066906814
Ets2	Ipcef1	0.4128067411357743
Ets2	Maff	0.2031936501308784
Ets2	Siglece	0.0125456805865966
Ets2	Cd38	0.6263278375359669
Ets2	Rasgrp4	1.0532850238483482
Ets2	Tmem80	0.068717914916521
Ets2	Hmox1	0.5716190553797793
Ets2	Fcgrt	1.1488113981992083
Ets2	Pkm	0.0407381120542214
Ets2	Dmkn	0.0137333475214587
Ets2	Rrm2b	0.7053449251348826
Ets2	Mmp8	0.0066052147059911
Ets2	Trps1	0.1150248573248896
Ets2	Ptprc	0.1157600612688605
Ets2	Fam20c	0.1212243417083486
Ets2	AA467197	0.0995810090085344
Ets2	Hk3	0.0066608801037718
Ets2	Itgb2	0.3985829484764609
Ets2	Dok2	0.3054833824245564
Ets2	Nlrc5	0.0850727625901555
Ets2	Rap1gap2	0.1562230065893099
Ets2	Trem3	0.0228125028767887
Ets2	Derl3	0.039487637225772
Ets2	Gimap6	0.0384192405512201
Ets2	Xpo7	0.0507058844948647
Ets2	Slc40a1	0.406918716907811
Ets2	Pfkp	0.0422787110286401
Ets2	Atad2	0.030563465671833
Ets2	Sirpa	0.036229522933368
Ets2	Hotairm1	0.31494950628405
Ets2	Col11a2	0.1222936246021389
Ets2	Dgat2	0.1526891244111079
Ets2	Mefv	0.0129336896253791
Ets2	Id2	0.0892103395303713
Ets2	Susd6	0.2298931596312121
Ets2	Errfi1	0.2912966962047744
Ets2	Cmtm7	0.0072234317142285
Ets2	1810058I24Rik	0.007426028132354
Ets2	Stk39	0.1189647189157587
Ets2	Lars2	0.052839493201385
Ets2	Olr1	0.02191919919225
Ets2	Sh3bp5	0.0930988094879516
Ets2	Bin1	0.0060754460873015
Ets2	Map3k8	0.1932584397555348
Ets2	Grap	0.2790206261014357
Ets2	Ubl3	0.1168898795641136
Ets2	Wdcp	0.0593927587187031
Ets2	Rab11fip1	0.6674309353423138
Ets2	Chd7	0.0471395095551904
Ets2	Slc7a11	0.1600268841108662
Ets2	Col1a2	0.1922380917120962
Ets2	Plbd1	8.788308541622311e-06
Ets2	Mapk13	1.0845886723393456
Ets2	Tcn2	0.0533380297875687
Ets2	Itgav	0.3672210878680031
Ets2	Alox5	0.8882039836776592
Ets2	Rnd3	0.0586293586598872
Ets2	Ptafr	0.0731868304235149
Ets2	Trem1	0.6523218733155611
Ets2	Nprl3	0.1025878576575981
Ets2	Lgals3	0.9942191451929084
Ets2	Uhrf1	0.0357050087451686
Ets2	Ldhc	0.0633369707027898
Ets2	Csf2ra	0.1003704767878231
Ets2	S100a4	0.2711583704736959
Ets2	Entpd1	0.3188919938076988
Ets2	Adpgk	1.4744032275857173
Ets2	Jaml	0.0423999965804917
Ets2	Fmo5	0.0542941351422539
Ets2	Dgat1	0.5073877624458992
Ets2	Fbxl5	0.1580430427892352
Ets2	Tle1	0.0765621712093369
Ets2	Snai1	0.1783093632842256
Ets2	Snx18	0.0763381715510001
Ets2	Bcl2a1a	0.0445770186412009
Ets2	Lpl	0.7213972344916642
Ets2	Lilrb4a	0.0828651651805639
Ets2	Myl6	0.0208206744114159
Ets2	Lcn2	0.1490249403642262
Ets2	Mtus1	0.0315449536937421
Ets2	Ssr4	0.000872968736723
Ets2	Dse	0.1549089957686802
Ets2	Lyst	0.1454678464814692
Ets2	Alox12	0.1117286318223022
Ets2	Pilra	0.5877198119786408
Ets2	Adora2b	0.5445392366160213
Ets2	Arrb2	0.3147477110259352
Ets2	Cpeb4	0.0913192491939075
Ets2	Ccr1	0.0904755698756998
Ets2	Il1r2	0.1146329614212972
Ets2	Lst1	0.0262065886410845
Ets2	Tnfrsf1b	0.0588545744196603
Ets2	Vcl	0.2007542324822913
Ets2	Cebpe	0.0078146592205715
Ets2	Anxa5	0.0116451262399747
Ets2	Fam107b	0.1308553174411206
Ets2	Gimap9	0.1693784749612895
Ets2	Mt1	0.0593934679124227
Ets2	Ncoa1	0.1832803022331049
Ets2	Calca	0.068140056335551
Ets2	Ncf2	0.0356415412612076
Ets2	Dab2	0.3005854325901656
Ets2	Mdfic	0.1296469329365703
Ets2	Pag1	0.1648614045701226
Ets2	Inhba	0.0477572119716924
Ets2	Cd3d	0.0176682209104298
Ets2	Lamb3	0.0208797438225853
Ets2	Nr4a2	0.0550518155030629
Ets2	Lilr4b	0.2074735455244034
Ets2	Ero1l	0.0506534904301224
Ets2	Aldh2	0.04693145575999
Ets2	F10	0.0284649679892382
Ets2	Nlrx1	0.2270993589603931
Ets2	Il7r	0.3714195386503705
Ets2	Hsd11b1	0.019258936195239
Ets2	Klf5	0.2352397432121099
Ets2	Slfn2	0.0539861074981871
Ets2	Racgap1	0.0835797985050998
Ets2	Utrn	0.0473293840946067
Ets2	Glrx	0.1318725687672093
Ets2	Pirb	0.571271157071277
Ets2	Stx11	0.2538346098955319
Ets2	Ctsh	0.1038573857152764
Ets2	Fcnb	0.2106300761855311
Ets2	Slc16a3	0.1010165606879514
Ets2	S100a6	0.2184008900707576
Ets2	Adam8	0.1399420817439777
Ets2	Hip1r	0.0993164094654239
Ets2	Zfp715	0.1897202131621354
Hsf1	Mfap3l	0.325442727121993
Hsf1	Srm	0.1574683089210406
Hsf1	Fn1	0.3966459346288454
Hsf1	H2afz	0.1687921502826268
Hsf1	Pard3b	0.4935479858980184
Hsf1	Nr1d1	1.186202415807432
Hsf1	Slc20a1	0.0758650504469496
Hsf1	Tjp1	0.1161553092439281
Hsf1	Ptma	0.2654733852090912
Hsf1	Prickle1	0.6751917311714397
Hsf1	Hoxa5	0.1544043718014402
Hsf1	Fkbp11	0.001061351506361
Hsf1	Hcar2	0.0534876370966215
Hsf1	Arpc1b	0.1535859547767268
Hsf1	Gng12	0.0098390222092354
Hsf1	Prdx4	0.0697891592341689
Hsf1	Cmtm7	0.056052831510817
Hsf1	Pdcd4	0.0118167155074093
Hsf1	Atf7ip	0.0493733990640714
Hsf1	Pfkp	0.0109292064907063
Hsf1	Ipo11	0.038113668157197
Hsf1	Npm1	0.1843267822781463
Hsf1	Lsm12	0.0164963509257909
Hsf1	Cdh2	1.914994312705044
Hsf1	Arhgap6	0.1786401409288974
Hsf1	Ppp3cc	0.164692206901765
Relb	Cdkn1a	0.0397232641581934
Relb	Crem	0.1733592820574963
Relb	Adora2b	0.3355913568961189
Relb	Zfp715	0.3523803504893574
Relb	Smim3	0.0858928864540842
Relb	Tuba1a	0.0367571974373474
Relb	Nrip1	0.0158323567722306
Relb	Adgrg6	0.5286882305540502
Relb	Gprin3	0.8373233984939806
Relb	Lpin2	0.3746161232091066
Relb	Serpine1	0.5410685883291083
Relb	Ndrg1	0.0571612338888695
Relb	Plec	0.1185123769756126
Relb	Etv3	0.1052274200678011
Relb	Lilrb4a	0.13489445231369
Relb	Serpinh1	0.0503416836242016
Relb	Slc7a8	0.4361795187695962
Relb	Cd69	0.0215271419622043
Relb	Sh3pxd2a	0.2569717371373066
Relb	Myadm	0.1474672129435684
Relb	Odc1	0.0461495010241515
Relb	Neurl3	0.4700634512591825
Relb	Traf1	1.0776012361640823
Relb	Rap2b	0.0092796326880097
Relb	Msrb3	1.0965655725041483
Relb	Tle1	0.0609281623535086
Relb	Bex4	0.4366762770552499
Relb	Zcwpw1	0.1723761884268013
Relb	Rara	0.0461085601193004
Relb	Coq10b	0.0911982090645673
Relb	Fam46c	0.136902391881826
Relb	Tlr3	0.5053296961012377
Relb	Serpinb6b	0.3279958434787307
Relb	Ltb	0.8920155716654246
Relb	Itpkb	0.0734889873314086
Relb	Map3k8	0.1178761614878181
Relb	Selp	0.0394436273453721
Relb	Adora2a	0.1324432361710228
Relb	Tinagl1	0.3430988548586819
Relb	Ank3	0.7729497410428237
Relb	Cxcl9	1.923827412431496
Relb	Il12a	0.2236617119796941
Relb	Csf1	0.0134534838112176
Relb	Zc3h12a	1.5811663886252545
Relb	Slc25a21	0.511254621234086
Relb	Gbp2	0.0503538139438919
Relb	Gadd45b	0.3195547464031861
Relb	Nfkbia	2.454143200748162
Relb	Serpina3f	0.2413671523786278
Relb	Mef2a	0.0411283633114763
Relb	Ier2	0.0307988775342476
Relb	Tpbg	0.3807465224106725
Relb	Cish	0.1018040198443911
Relb	Bach2	0.1006530380703975
Relb	Birc3	0.7610926636012235
Relb	Col4a1	0.1527811447429823
Relb	Smpd3	0.5544896357083736
Relb	Timp3	0.634780393030916
Relb	Tpm1	0.3318505005123437
Relb	Cxcl10	3.0602576531843466
Relb	Furin	0.0255128450993287
Relb	Mmp14	0.4421722290468982
Relb	Pou2f2	0.0584813528717294
Relb	Vamp2	0.408184332761294
Relb	Havcr2	0.3095226821068427
Relb	Tnf	0.1557713246973391
Relb	Clec1b	3.1269611754193664e-07
Relb	Rrad	0.3923543513960894
Relb	Eva1b	0.0895312625050403
Relb	Nfkbiz	1.08481590590734
Relb	Cdk6	0.0253501608703048
Relb	Scin	0.1276946140194504
Relb	Atxn1	0.0948054365661811
Relb	Tnfaip3	0.0759861501664826
Relb	Acod1	0.1479426869968535
Relb	Il23a	1.0308137726482944
Relb	Relb	1.0
Relb	Ccdc92	0.2687475989802996
Relb	Fam184a	0.1980018664106729
Relb	Slc45a4	0.2550385488669942
Relb	Slc6a4	0.4698401493210135
Relb	Nacc2	0.1720245207705156
Relb	Sox6	0.3671061847528891
Relb	Tnip3	0.2776661134700779
Relb	Icam1	0.2552613883772807
Relb	Lif	0.2428097638798596
Relb	Tanc2	0.0503902545095576
Relb	Sytl4	0.648560705773301
Relb	Ccr9	0.3145348318930607
Relb	Smox	0.2254710073702742
Relb	Bhlhe40	2.057382684062221
Relb	Map4k4	0.1921046159906669
Relb	Nuak1	0.0376333924360734
Relb	Zfp503	0.6877267973785041
Relb	Tppp3	0.2878364673630815
Relb	Adrb2	0.1933365610533605
Relb	Mef2c	0.0213143182053063
Relb	H2-Aa	0.1065222345497112
Relb	Inpp4b	0.1369508076268485
Relb	Cxcl2	0.096429740187468
Relb	Pdgfb	0.9149825293347332
Relb	Blnk	0.0238259383960956
Relb	Nfkb1	0.3633795501844852
Relb	Tmcc2	0.0086243959199397
Relb	Ahnak	0.2070872973631446
Relb	Cxcl5	0.1159259116515428
Relb	Fam129a	0.0486147534956865
Relb	Syn3	0.7753246582926433
Relb	Ube2h	0.0344767480690051
Relb	Il17re	0.3656154649006083
Relb	Fyn	0.0435630897854025
Relb	Tagap	0.1146835655205268
Cebpb	Anxa5	1.1535971737036743
Cebpb	Bin1	1.3461627122798108
Cebpb	Rell1	0.1477578462254745
Cebpb	Rrm2b	0.1391730727924878
Cebpb	F13a1	0.2867908767182196
Cebpb	Ccna2	0.2572816581326765
Cebpb	Ctsc	1.5119019766755222
Cebpb	Fam43a	0.443988366658818
Cebpb	BC035044	0.3585914107581003
Cebpb	Grap	0.2186259227600475
Cebpb	Entpd1	0.0928629168785479
Cebpb	Tmsb10	0.00528715499064
Cebpb	Arsb	1.3871754800396143
Cebpb	Stap1	0.2222074118284048
Cebpb	Slfn2	0.3908575789349112
Cebpb	Lyn	0.4415725912276498
Cebpb	Limd2	2.474390915390259
Cebpb	Ctsz	0.6470230442414904
Cebpb	Osm	0.3895795026582493
Cebpb	Fdps	3.016915528197334
Cebpb	Mxi1	0.6938847422105725
Cebpb	1810011H11Rik	1.1554170760030196
Cebpb	Vasp	0.9114460126853942
Cebpb	Cd63	1.7003989857346609
Cebpb	Nhsl2	0.3444793894004964
Cebpb	Cd24a	1.4849172023667776
Cebpb	Klf3	0.1740373023256275
Cebpb	Osbpl5	0.1966818743905865
Cebpb	Cenpa	0.0182416966949924
Cebpb	Ero1l	1.359513936952783
Cebpb	H2-DMa	0.1249006741105029
Cebpb	Fam110a	0.7398094499525079
Cebpb	Col11a2	1.8225059604070208
Cebpb	Mgst2	1.182152873117298
Cebpb	Tuba8	0.389193020489012
Cebpb	Nedd9	0.5806169304252309
Cebpb	Ckap4	0.2105128811875896
Cebpb	Rab7b	0.0860922027968965
Cebpb	Ifitm6	1.1250711525169863
Cebpb	Rpl41	1.2432251752749817
Cebpb	Tmx4	1.2889567712802017
Cebpb	Cebpe	2.4917759573138865
Cebpb	Lrg1	0.5561071145243012
Cebpb	Ptgir	0.175182625599715
Cebpb	Tubb4b	0.1756227089723284
Cebpb	Arid5b	0.3504091599719641
Cebpb	Ahcyl2	0.2021975723473299
Cebpb	Isg20	0.2556721475095532
Cebpb	Epsti1	0.0722981097859875
Cebpb	Uhrf1	0.2077171162017282
Cebpb	Edem1	1.304697982188231
Cebpb	Prss57	2.845014257775212
Cebpb	Vsir	0.8296442344432939
Cebpb	Mras	0.9366136379297794
Cebpb	Olfr889	0.0456476303685513
Cebpb	Cd82	0.5043572889758715
Cebpb	Rps24	5.366985521363857
Cebpb	Acp5	0.1719076835050413
Cebpb	Dhcr24	0.206389213429363
Cebpb	Igf2bp2	0.6650839724432697
Cebpb	Pld3	0.9308567991258934
Cebpb	Csf1	0.0535787912601975
Cebpb	Msrb1	4.50390123576499
Cebpb	Bst2	0.6359036332755282
Cebpb	Rap1b	0.904281795981755
Cebpb	Ctsh	0.054667061452025
Cebpb	Lst1	1.3298367105338258
Cebpb	Tnfrsf1b	0.2968074090222039
Cebpb	Atad2	0.0728398758264199
Cebpb	Rtp4	0.2491709848619888
Cebpb	Rida	1.5074869191172997
Cebpb	S100a1	1.670412186333938
Cebpb	Tmem40	0.5422276293784078
Cebpb	Ppt1	0.7022707027838818
Cebpb	Tspo	2.1143334369375664
Cebpb	Adrb2	0.0365558553121485
Cebpb	Trib1	0.8183288616005145
Cebpb	Tcn2	0.7078316636413328
Cebpb	Sdf2l1	3.850812421314047
Cebpb	Manf	2.3730999285642675
Cebpb	Grn	0.8667049789724379
Cebpb	Angptl4	0.5427417346644011
Cebpb	Pygl	0.2278385420446323
Cebpb	Nrp2	0.0097456325533551
Cebpb	Nfkbid	0.1850933905117665
Cebpb	Cnn3	0.0704659866127862
Cebpb	Ifi47	0.033729982323924
Cebpb	Ccr1	0.3305601868752856
Cebpb	Zmpste24	0.0642115758337552
Cebpb	Mreg	0.082102511895799
Cebpb	Uba7	0.0929575584397393
Cebpb	Serpinb1a	2.7768231733496567
Cebpb	Flt1	0.3325146783383408
Cebpb	Cxcl9	0.202140440553295
Cebpb	Slco4a1	1.1094162686897189
Cebpb	Anxa1	1.1709952757810331
Cebpb	Rps27	1.4458141633229282
Cebpb	Itgal	0.0748012661965546
Cebpb	Lyl1	0.8753183053910912
Cebpb	Selenop	0.079316401752521
Cebpb	Fxyd5	0.9912524013924228
Cebpb	Ly6c2	1.8920657026903511
Cebpb	H2afx	0.100366854529261
Cebpb	Jag1	0.0119671130251142
Cebpb	Sla	1.1013839677529196
Cebpb	Xaf1	0.2029391793640927
Cebpb	Cnp	0.0628114194513122
Cebpb	Clec4e	1.1156057876127503
Cebpb	Creb3l1	0.6344374894898195
Cebpb	Hist1h4i	0.6181602783133886
Cebpb	Tapbpl	0.63327060923939
Cebpb	Ncf1	1.2992380582823635
Cebpb	Ecm1	0.8732873937674595
Cebpb	Hsd11b1	0.5735879215658566
Cebpb	Hebp1	1.6346381466538698
Cebpb	Lamb3	1.3385725118694547
Cebpb	Dnaja1	0.4818693017803556
Cebpb	Lta4h	1.4667753823319447
Cebpb	Rcsd1	0.7103420205548912
Cebpb	Unc93b1	1.4698154267511334
Cebpb	Arhgap31	0.3274971325320286
Cebpb	Ccnb2	0.3840252177228264
Cebpb	Hist1h1c	0.1749791546547603
Cebpb	Nxpe2	0.434277664690243
Cebpb	Cd200r1	1.378564800499496
Cebpb	Tbc1d10c	0.425789265823164
Cebpb	Csf3r	0.8109040114113101
Cebpb	Samhd1	0.3541134680332399
Cebpb	Myl6	2.4315413623463904
Cebpb	Rasgrp2	1.1623001116665026
Cebpb	Fam105a	1.1667941740895047
Cebpb	Rnase4	0.3059869277442664
Cebpb	Plscr1	0.1421441500338483
Cebpb	Arid5a	0.2452208514603914
Cebpb	Cited2	2.030744319902333
Cebpb	Ctsg	1.648027904464364
Cebpb	Id1	1.1381837855168249
Cebpb	Prdx2	0.1199880676672357
Cebpb	Hip1r	0.1272329190977773
Cebpb	Tagln2	2.972401181793214
Cebpb	Prtn3	3.734553817840922
Cebpb	Mgst1	1.3550639103930011
Cebpb	Alas1	3.2473737114854218
Cebpb	Dmkn	0.4674726856898162
Cebpb	Pkib	0.0412799017964967
Cebpb	Gpsm3	1.069046794134428
Cebpb	App	0.8138736308659695
Cebpb	Ctsb	0.8324551684365435
Cebpb	Rerg	0.6556238616655413
Cebpb	Fam174b	0.155317918300912
Cebpb	Ddx60	0.4041264728513892
Cebpb	Hist1h1b	0.0930043518239365
Cebpb	Snap23	0.401053088476446
Cebpb	Klf9	0.0667236191411599
Cebpb	Napsa	1.3655744018915073
Cebpb	Hcar2	0.8771259668649719
Cebpb	Fcgr4	0.5646888223888225
Cebpb	Gramd3	0.6435537318057044
Cebpb	Cebpa	1.5173740092901282
Cebpb	Abcb10	0.0597007679560554
Cebpb	Cd52	0.6889171310461933
Cebpb	Tec	0.5382332646711933
Cebpb	Stab1	0.2769471047260508
Cebpb	Fkbp11	0.5244164483105768
Cebpb	Slc36a2	0.5914988626871714
Cebpb	Sun2	0.6822925586969363
Cebpb	Myl12b	2.768782916223544
Cebpb	Slc16a3	0.0581424326415255
Cebpb	Lgals3	0.3053400006595757
Cebpb	Mctp1	0.1355747666318428
Cebpb	Gatad1	0.4106924528303626
Cebpb	Birc5	0.1416901168431111
Cebpb	Chchd10	0.6718768803812538
Cebpb	Klf2	0.0892597473062073
Cebpb	Padi4	1.1109047836371349
Cebpb	Unc119	0.5903384331583038
Cebpb	Pdcd4	0.2742140586760886
Cebpb	Rnf11	0.4568460413432907
Cebpb	Arrb1	0.3904429824697175
Cebpb	Rps2	5.151561097141023
Cebpb	Ms4a6d	1.642754663745844
Cebpb	Ubl3	0.1586789317232302
Cebpb	Cap1	0.3437734357742282
Cebpb	Rapgef5	0.0349782117616487
Cebpb	Klf6	0.0201969314626614
Cebpb	Hif1a	0.3954990280811505
Cebpb	Cxcr4	0.5801229838573267
Cebpb	Herpud1	0.5074006435713434
Cebpb	Tnfaip2	0.0836513939657365
Cebpb	Lbp	2.087273282084204
Cebpb	Tyrobp	0.8940443734190103
Cebpb	H2-DMb1	0.3271210562649227
Cebpb	Slpi	1.2362367282442892
Cebpb	Ptprcap	0.0119273951226401
Cebpb	Stxbp6	0.1393885102891911
Cebpb	Tgif1	0.539028759684544
Cebpb	Cds2	0.3957328296187605
Cebpb	S1pr3	0.0173056833217498
Cebpb	Rock2	0.079154802446722
Cebpb	Dbi	2.4046527069298755
Cebpb	Gchfr	0.3365584963067497
Cebpb	Ptgs1	0.6494950844319044
Cebpb	Isg15	0.227634596664673
Cebpb	Gclm	0.3465292526056916
Cebpb	Klrb1f	0.2567587096540909
Cebpb	Mcpt8	0.338913105936009
Cebpb	Irgm1	0.0363764203436995
Cebpb	Dusp6	0.2098525814099657
Cebpb	Odc1	0.90977734560187
Cebpb	Dlg2	0.323489535929545
Cebpb	Selenom	0.4162256758147507
Cebpb	Mtus1	0.3379740415820733
Cebpb	Ier3	0.103506003262076
Cebpb	Pcp4l1	0.8979011099223604
Cebpb	Rasgrp4	0.0855494151610875
Cebpb	Cxcr2	0.3910548945402363
Cebpb	Ramp1	3.006170222424814
Cebpb	Ly6a	0.4786749472820224
Cebpb	Txndc5	0.089031404136739
Cebpb	Ubb	0.8127411804617121
Cebpb	Fth1	2.4052878260815094
Cebpb	Ifitm3	1.2363652564847991
Cebpb	Actn1	0.2830750978633561
Cebpb	Arhgap15	0.3548788680441672
Cebpb	Cmtm7	3.630003238754573
Cebpb	Ncoa1	0.37760275577154
Cebpb	Ubap1	0.4082626232057108
Cebpb	AW112010	1.1719008331304466
Cebpb	Eef1a1	2.0842179323950214
Cebpb	Pi16	1.358388356021007
Cebpb	Slc7a11	0.1191343275863905
Cebpb	Dusp2	0.1514899662030046
Cebpb	Gda	0.2453065916466462
Cebpb	Itga1	0.051473205351751
Cebpb	G0s2	1.6117340477703408
Cebpb	Clu	1.270735851939417
Cebpb	Esd	0.2537818799089912
Cebpb	Ifi27	0.9134660345482056
Cebpb	Ifi204	0.0424924834941562
Cebpb	Ncf2	0.3711130467810037
Cebpb	Klf5	0.1925370184231989
Cebpb	Csf2ra	2.3063585872351173
Cebpb	Rflnb	0.253709815187111
Cebpb	Pdlim7	0.2419506010997245
Cebpb	Lmo2	1.547490147953137
Cebpb	Mxd1	0.7934873006048083
Cebpb	Itk	0.2159850530494165
Cebpb	Prdx6	0.9966370041941076
Cebpb	Calr	1.14431504154915
Cebpb	Lyz2	0.2610293856379242
Cebpb	Hsp90aa1	0.4455317452604824
Cebpb	Cfp	0.1063479121681054
Cebpb	Slc40a1	0.2754574158321972
Cebpb	Rps8	3.845197484280472
Cebpb	Tpd52	0.2399077663115899
Cebpb	Asap1	0.087765744987109
Cebpb	Trem3	1.3265967620256465
Cebpb	Ssr4	6.096586861124959
Cebpb	Actg1	0.8068011215805384
Cebpb	Mmp8	0.3802918176080459
Cebpb	Atpif1	1.49873065003729
Cebpb	Cd53	0.5605971426145112
Cebpb	Mcur1	1.1513086238270445
Cebpb	Rab11a	0.5558865067902019
Cebpb	Clec11a	0.8764770396282529
Cebpb	Rassf4	0.0237671046033662
Cebpb	Lmo4	0.9339948002535822
Cebpb	Glrx	0.6541278572483
Cebpb	Cdo1	0.2168100767273173
Cebpb	Tfpi	1.0189765136088749
Cebpb	Nprl3	0.6325825623865903
Cebpb	Naaa	0.2790972749281963
Cebpb	Cyth1	0.2672065712922327
Cebpb	Lilrb4a	0.2947903606816516
Cebpb	Slc29a1	0.0574530029159932
Cebpb	1700025G04Rik	0.1838268763574716
Cebpb	Ly6e	0.0373482698659874
Cebpb	H2-K1	0.502261140293713
Cebpb	Hist1h2ac	0.6491168520955548
Cebpb	Gnas	0.6548229063720115
Cebpb	Mgst3	0.8216873395159595
Cebpb	Cyba	3.5124089617554
Cebpb	Alox8	0.6253439004332478
Cebpb	Chd7	0.9745574914378924
Cebpb	Rassf5	0.4067937335978137
Cebpb	Itm2c	1.0044350419782035
Cebpb	Sptbn1	0.4793023598670802
Cebpb	Ptma	1.903479735923596
Cebpb	H2-D1	2.242129745170461
Cebpb	Xlr4c	0.2436990788130583
Cebpb	Nlrx1	0.3252396434676625
Cebpb	Hk3	2.109474086988421
Cebpb	Cebpb	1.0
Cebpb	Mt1	1.7412614870633063
Cebpb	Bcl2a1d	0.0347696974936901
Cebpb	Gadd45a	0.4772867686662934
Cebpb	Nptn	0.5962315720592006
Cebpb	Ccnd3	0.1657961256569575
Cebpb	Pgam1	2.5604295113859763
Cebpb	Chpt1	0.8955107093801343
Cebpb	Igfbp7	0.0176667979722122
Cebpb	Hcst	0.4962097107364926
Cebpb	Rac1	0.837754247094419
Cebpb	Ifitm2	2.2765865268649623
Cebpb	Anxa3	2.8578146941389546
Cebpb	Pdia4	0.8293118095908668
Cebpb	Gpc1	0.5000203996780965
Cebpb	Hist1h2bc	0.3886633955091752
Cebpb	Dock10	0.0736007591961985
Cebpb	Plaur	3.230137658084739
Cebpb	Ifrd1	0.3102484997043815
Cebpb	Tcp11l2	0.3886833005887752
Cebpb	Nbeal2	0.3444353666252162
Cebpb	Trim30a	0.1726523393508664
Cebpb	Plac8	3.61851258776152
Cebpb	Junb	0.0462904616446106
Cebpb	Sel1l	0.6025560158155235
Cebpb	Fcgr2b	1.2210058659930805
Cebpb	Sat1	0.9433947480630248
Cebpb	Dgat1	0.2289268433184123
Cebpb	Rrm2	1.2509400584907095
Cebpb	Gmfg	1.367163556296089
Cebpb	Cited4	1.3660614378980895
Cebpb	Fam46a	0.1528706720978929
Cebpb	Selenon	1.0929541404685392
Cebpb	Ifngr1	0.8573419920828403
Cebpb	Ptpn18	2.352370752671753
Cebpb	Spata13	0.2351613240773816
Cebpb	Cmpk2	0.1661465953354421
Cebpb	P4hb	0.7838643955338784
Cebpb	Srgn	3.002910649246021
Cebpb	Rpl32	3.806472637669892
Cebpb	Lrrk2	0.1294781095951696
Cebpb	Pilra	0.1956565304174567
Cebpb	Cass4	0.556635373581924
Cebpb	Fkbp7	0.4129255075443417
Cebpb	1700020I14Rik	0.060705130137106
Cebpb	Nkg7	1.733662400115724
Cebpb	Ehd4	0.0700663085840177
Cebpb	Dab2	0.401553193972473
Cebpb	Ms4a3	3.0424165208279845
Cebpb	Mrgpra2b	0.8168270792199559
Cebpb	Stat1	0.1458463883543137
Cebpb	Rps12	4.281374047481305
Cebpb	Cks2	0.8903677604023784
Cebpb	Ass1	0.6932278048432874
Cebpb	Mefv	0.5687407280696422
Cebpb	Ctsl	0.6960861294040026
Cebpb	Nfe2	0.065881023202152
Cebpb	Spp1	0.663524749363244
Cebpb	Zfp715	0.1546074044872043
Cebpb	Hck	0.6173296663519895
Cebpb	Marcksl1	0.1949991346819209
Cebpb	Wfdc21	0.0218626729132337
Cebpb	Gpx1	2.03153307072348
Cebpb	Dek	0.3164372483103377
Cebpb	Hk2	1.0362719109808705
Cebpb	Ccrl2	0.0421417323278374
Cebpb	Dut	1.325256276098798
Cebpb	Lims1	0.171518726460471
Cebpb	Cpne2	0.3156824534084385
Cebpb	Ftl1	0.6182966149760876
Cebpb	Snx18	0.9924800439319856
Cebpb	Scd2	0.2074789617480744
Cebpb	Cd81	1.0858280140926464
Cebpb	Srm	1.9640717748577203
Cebpb	Thbd	0.4679216151131604
Cebpb	Ccl5	0.6603871597861655
Cebpb	Reck	0.8352935243311767
Cebpb	Tle1	0.4018248882415585
Cebpb	Mcl1	0.9045411665487642
Cebpb	Ncam1	0.0932960886161996
Cebpb	Gbp7	0.9705880241457002
Cebpb	C5ar1	0.9990458190854804
Cebpb	Gsn	0.117454062316122
Cebpb	Dhrs7	0.0993286659624443
Cebpb	Clec4a2	1.0585646030074165
Cebpb	Csf2rb	0.0780620003751004
Cebpb	Ccl6	0.5713496777697934
Cebpb	Arhgdib	3.894511195985324
Cebpb	Igfbp4	2.6040150573448404
Cebpb	Ltb4r1	1.2894036448614743
Cebpb	C3	0.0285904695979212
Cebpb	Il3ra	0.5857388966115754
Cebpb	Shisa5	0.0572564312387544
Cebpb	Pclaf	0.2760985387368561
Cebpb	Hspa5	2.463367960524826
Cebpb	Npm1	0.983885033688942
Cebpb	Cyb5a	1.059963832105298
Cebpb	Adgre1	1.344560095515756
Cebpb	Pim3	1.4902751105427614
Cebpb	Trem1	1.0381043245222237
Cebpb	Agl	0.9954535682045262
Cebpb	Gpr141	0.1662639395459532
Cebpb	Cd300c2	0.3377393469812155
Cebpb	Ms4a6c	0.2523491291967046
Cebpb	Dnajb9	0.4541408913100634
Cebpb	Stard10	0.5891581995693738
Cebpb	Tmem119	0.6349121158595985
Cebpb	Alox5ap	1.5037273446780948
Cebpb	Vegfa	0.0580924574355183
Cebpb	Laptm5	0.2370324643215064
Cebpb	S100a11	2.4194917583770548
Cebpb	Tmem86a	0.5283441212928559
Cebpb	Psmb8	1.6184133067600015
Cebpb	Ifi211	0.0788305132089904
Cebpb	Xpo7	0.069879236298665
Cebpb	F630028O10Rik	0.3785745486926211
Cebpb	Sgk1	1.7305360518735189
Cebpb	Mpo	2.7459990631569244
Cebpb	Arap1	0.0708871051399563
Cebpb	Cysltr1	0.5200297621294965
Cebpb	Rnf128	0.3419037200163588
Cebpb	Dstn	1.762521671590278
Cebpb	Cd3d	0.0063044063873948
Cebpb	Sgms2	1.708488939794614
Cebpb	Acvrl1	0.4551534625496918
Cebpb	Coro1a	3.188603874251213
Cebpb	Dgat2	1.2846471373977248
Cebpb	Skap2	0.1762228064933137
Cebpb	Tnfaip8	1.7219027109790752
Cebpb	Trf	0.3801493105295611
Cebpb	Lsm12	0.0358776833508993
Cebpb	Rgcc	1.0490757414878735
Cebpb	Irf7	0.4444473834895243
Cebpb	Wdr89	3.140901303937633
Cebpb	Comt	0.4735985829825123
Cebpb	Ppp1r18	1.088083829003377
Cebpb	Ppif	0.0562888622207886
Cebpb	Cst7	0.8205193612261293
Cebpb	Fam20c	0.8171459071345345
Cebpb	Copz2	2.212667131988208
Cebpb	Serpina3f	0.32592297702747
Cebpb	Lpar6	1.186541886820546
Cebpb	Cd48	0.0980543550362566
Cebpb	Fgl2	0.4241461498332142
Cebpb	Nucb2	0.188029374892519
Cebpb	Adpgk	0.0017848077515335
Cebpb	Pram1	0.2344660534174239
Cebpb	Cotl1	0.4313371209953563
Cebpb	Gpr65	1.3353276609633096
Cebpb	Arpc1b	2.398797999070596
Cebpb	Egfl7	0.2166388845096601
Cebpb	AB124611	0.3481478304726139
Cebpb	Cnn2	1.0753118396142485
Cebpb	Sirpa	0.3239848464700841
Cebpb	Dusp1	0.109431837332385
Cebpb	H3f3b	0.0574773720589288
Cebpb	Mxd4	0.0490737718536904
Cebpb	Mfap3l	0.09688806699179
Cebpb	Fabp5	0.1024840749301802
Cebpb	Sorl1	0.2646660015589993
Cebpb	Hmbs	0.6650245129392597
Cebpb	S100a6	0.506947254295264
Cebpb	Stat3	0.1863621611548089
Cebpb	Ccl4	0.0685410440795609
Cebpb	Gng12	0.8128799229921508
Cebpb	Dusp23	2.049937217504919
Cebpb	Nfil3	0.2838246090959996
Cebpb	Tmem176a	0.9138540206942288
Cebpb	Gpx3	0.2494023449368364
Cebpb	Spry1	0.2248145500257184
Cebpb	Parp8	0.1548710309918675
Cebpb	Cxadr	0.77709483645094
Cebpb	Slain2	0.7494914967218422
Cebpb	Lgalsl	0.3175258139625097
Cebpb	Cebpd	2.3763338315107165
Cebpb	Taldo1	2.661130617648963
Cebpb	Emp3	0.4775237069498211
Cebpb	Il21r	1.8924430444560283
Cebpb	B4galt6	1.013761372787244
Cebpb	Hmgn2	0.9074202095722816
Cebpb	Flna	0.1510409817507466
Cebpb	Slco3a1	0.6908567624405353
Cebpb	Bpgm	0.1149487270103069
Cebpb	Pmaip1	0.636132278767633
Cebpb	Fkbp9	0.1004792771260909
Cebpb	Plxnd1	0.6769894035427738
Cebpb	Ckm	0.0193298809471004
Cebpb	Rbms1	2.119745988147582
Cebpb	Klf7	0.3539556246040051
Cebpb	Sept1	0.2447893982192893
Cebpb	Ldlr	0.0815476959579751
Cebpb	Siglece	0.7007205833792931
Cebpb	Ms4a6b	0.3055634906293055
Cebpb	Prr13	0.340764931170922
Cebpb	Gadd45b	0.4082822103875109
Cebpb	Prss34	0.750239573446773
Cebpb	D16Ertd472e	1.8304000328589776
Cebpb	Rnf144b	0.2220009188365216
Cebpb	Ppp1r3b	0.0848053466265439
Cebpb	Slfn4	0.7072144819865125
Cebpb	Rabgap1l	0.130344611758901
Cebpb	Csrnp1	0.0404444674668253
Cebpb	Mt2	0.0375036518748093
Cebpb	Cela1	0.0591613655365714
Cebpb	Mdm2	0.596472807217516
Cebpb	Ilk	0.0444601564493832
Cebpb	Sh3bgrl3	3.146867225347195
Cebpb	Anxa2	0.4897862904112653
Cebpb	C130026I21Rik	0.4712202655552142
Cebpb	Gsr	2.025698707653586
Cebpb	Tfeb	1.1402259623685316
Cebpb	Fermt3	0.0420823939843405
Cebpb	Tspan9	0.9176213737152212
Cebpb	Jund	0.0290365577446228
Cebpb	Rhob	1.2990147660008609
Cebpb	Atp1b1	0.4448075288273072
Cebpb	Aldh1a3	0.7655108184322434
Cebpb	B4galnt1	1.1160418311909333
Cebpb	Itgb2	0.524633029829862
Cebpb	Rplp1	1.768176511992696
Cebpb	Gmpr	0.3768350789875545
Cebpb	F10	0.8470924992033682
Cebpb	Mmp19	0.3752172889538497
Cebpb	Serpine2	0.053241678708957
Cebpb	Vim	0.0975445429869815
Cebpb	Bin2	0.2414994318960766
Cebpb	Plk4	0.5074160226785421
Cebpb	Spi1	2.941369236427725
Cebpb	Stx11	0.6795516582569125
Cebpb	S100a8	0.0563229373616706
Cebpb	Tlr2	0.5264665802105132
Cebpb	Ccl3	0.7770996515636879
Cebpb	Ap3s1	1.4901974621597205
Cebpb	Pilrb2	0.1015163691168739
Cebpb	Fcer1g	0.0815701199111681
Cebpb	Gatm	0.1785610177662209
Cebpb	Lpcat2	0.7963446411214431
Cebpb	Sema4a	0.46969057359687
Cebpb	Fcgr3	0.8565047576267097
Cebpb	Derl3	0.4743007525040421
Cebpb	Elane	0.8967326176006832
Cebpb	Fcnb	0.2920323385250896
Cebpb	Igsf6	0.919314970445264
Cebpb	R3hdm4	0.4050875230020478
Cebpb	Cyth4	0.099416620420237
Cebpb	Hp	1.928436843066452
Cebpb	H2afz	3.589805870605641
Cebpb	Gm6377	0.2903973308310857
Cebpb	Arl6ip1	0.0417693021396522
Cebpb	Ywhah	0.6528814818843669
Cebpb	Prc1	0.0534239816208395
Cebpb	Litaf	2.135112761075141
Cebpb	Clec12a	0.8416688482018772
Cebpb	Smtn	0.1536536541090027
Cebpb	Xbp1	1.7651577133006022
Cebpb	Rdh12	0.1024683754940797
Cebpb	Ceacam1	0.7688619178204691
Cebpb	Ppic	0.6480014994079467
Cebpb	Sec11c	1.3722085622903246
Cebpb	Tfrc	0.1815519938152937
Cebpb	Cst3	1.1893081935354974
Cebpb	Lilr4b	0.0554691457624965
Cebpb	Tuba1b	0.532422862938465
Cebpb	Ncf4	1.6171086453580572
Cebpb	Gstm1	2.8982643031876534
Cebpb	Arrb2	0.1714119184118519
Cebpb	Ptpn1	0.3576384819982796
Cebpb	Ctsd	0.6238343362613711
Cebpb	Hotairm1	0.2446475748369993
Cebpb	H2afy	1.5060288807828122
Cebpb	Nfam1	0.9301142757059048
Cebpb	Pkm	5.633998920417657
Cebpb	Cd14	1.4674705320567778
Cebpb	Psap	0.7344038644189996
Cebpb	Lcp1	0.9591773573766228
Cebpb	Pdia6	3.591666642256509
Cebpb	Tuba4a	0.1713248866190336
Cebpb	Cables1	0.1475272337071244
Cebpb	Xlr	1.6632671758507789
Cebpb	Tmsb4x	2.6128254573808407
Cebpb	Mif	2.564269291832398
Cebpb	Rhoj	0.8564318330800658
Cebpb	Ubc	0.0277748666214274
Cebpb	Chac2	0.175885487914444
Cebpb	Cdkn2d	0.1256706873929655
Cebpb	Fbxl5	0.3857038612648826
Cebpb	Fbxo5	0.1013625908972969
Cebpb	Mcemp1	0.2329962088038404
Cebpb	Pglyrp1	0.9426462687395772
Cebpb	Fut8	0.0556682189713672
Cebpb	Anxa6	0.6897019378815676
Cebpb	Dio2	0.516930958714418
Cebpb	Itm2b	4.619032929664018
Cebpb	Gpx4	1.9333437963034676
Cebpb	Adgre5	0.1182682109648806
Cebpb	Lcn2	0.3443923785083714
Sox6	Sptb	0.6590618715625685
Sox6	Sh2d3c	1.4862309620058265
Sox6	Vdr	0.87381267898786
Sox6	Zbtb4	0.61037957423598
Sox6	Mest	0.5868903914482905
Sox6	Tmcc2	3.984793241724994
Sox6	Csf2rb2	0.7069733655213514
Sox6	Gm527	0.767089154936131
Sox6	Arhgap28	0.5606691438466914
Sox6	Tdrp	0.4692663692324483
Sox6	Sox6	1.0
Fli1	Jak2	0.6629579141976126
Fli1	Tmcc3	1.0174242596860703
Fli1	Pdlim7	0.4214709953893255
Fli1	Mmd	0.0802095077336919
Fli1	Daam1	0.5576406734654044
Fli1	Ank3	0.2873323298941004
Fli1	Cish	0.3839489278948197
Fli1	Ddit4	0.2879229092767191
Fli1	Dennd5b	0.8323636052350609
Fli1	Slc14a1	2.9029111064326507
Fli1	Zfand5	0.5672977311955909
Fli1	Atp8a1	3.045970842834381
Fli1	Ldlrap1	0.3351536561104985
Fli1	Zeb2	0.0660168506676554
Fli1	Irf2bpl	0.0211659763821738
Fli1	Peg10	1.3599753173409952
Fli1	Cd81	0.0521437508196213
Fli1	Slc20a1	3.045719684440217
Fli1	Rab44	0.1175565844792649
Fli1	Sel1l	0.0501632648407506
Fli1	Spata13	0.567130391311427
Fli1	Nhsl2	0.0707624060709969
Fli1	Ankrd28	0.6437689074857232
Fli1	Tubb2a	0.1182739871681053
Fli1	Vcl	2.3455839213557885
Fli1	Lta4h	0.0122165557916082
Fli1	Myo1e	0.6924223469467486
Fli1	Ccnl1	0.4954139047057241
Fli1	Gsn	0.4338230600838863
Fli1	Prc1	0.2354568942942502
Fli1	Inf2	1.5349682479582685
Fli1	Tpm1	0.2729126666288026
Fli1	Jag1	10.995947385541188
Fli1	Lims1	2.867819222634281
Fli1	Ncoa1	0.5249675391902804
Fli1	Gpm6b	0.2460123552266632
Fli1	Adpgk	0.2011914966988707
Fli1	Tal1	1.3633298072028974
Fli1	Mmp2	0.6562238009504532
Fli1	Dmkn	0.0349700510809318
Fli1	Ypel2	0.5803660474643237
Fli1	Pls1	1.3834207614360832
Fli1	Pdgfb	0.5456803114444707
Fli1	Snai1	0.1109007311701363
Fli1	Aebp2	0.2428184616672835
Fli1	Lyn	0.8198489412823524
Fli1	Top2a	1.399701498131748
Fli1	Cdk6	1.051038444945339
Fli1	Tubb5	0.114714925139009
Fli1	Atp2c1	0.6988422632440353
Fli1	Atad2	0.9531770063960094
Fli1	Trove2	1.72071639267259
Fli1	Creb3l1	0.2175177316307985
Fli1	Mctp2	0.0224787169452213
Fli1	Mfap3l	1.4812593567810317
Fli1	Pdcd4	1.901918340008533
Fli1	Mapk13	0.0062319391204877
Fli1	Prickle1	0.3940237599563134
Fli1	Perp	0.4077369378248498
Fli1	P4hb	0.0023118953299539
Fli1	Mycn	0.2306226173063201
Fli1	Sh2b3	0.0667615453900014
Fli1	F11r	1.1938501463982265
Fli1	Mast4	0.0338195900616285
Fli1	Mink1	0.6387658223438473
Fli1	Mxi1	0.1654584771273243
Fli1	Abcc5	1.4943033659812552
Fli1	Tlk1	1.8295786308785027
Fli1	Hacd4	0.0979216429955192
Fli1	Rasa3	0.1951315340210271
Fli1	Ube2h	0.14366381318941
Fli1	Lbh	1.012653038359103
Fli1	Syn3	0.3668422906590224
Fli1	Ptgs2	0.5305586845594212
Fli1	Hivep3	0.0594488493687619
Fli1	Cd14	0.0991824498287396
Fli1	Dapk1	0.4502406630688335
Fli1	Pam	0.5514968514806114
Fli1	Mylip	0.0320614701819418
Fli1	Prokr1	0.966864608090462
Fli1	Degs1	0.3258679266627624
Fli1	Tmem64	0.2568510308791142
Fli1	Dgkh	0.5398124956750874
Fli1	Prkcb	0.1827600627174276
Fli1	Bmp2k	3.83910114578736
Fli1	Asap1	0.2419524165126851
Fli1	Serpine2	1.73962635498158
Fli1	Itga6	0.3057692523601339
Fli1	Rab27b	1.6621750424140862
Fli1	Trpc6	1.0602707411379593
Fli1	Cpne2	0.0639376689607703
Fli1	Rgs10	0.7619760962931538
Fli1	Rhoj	0.6324688864248623
Fli1	Nlk	1.826982131273256
Fli1	Tob2	0.1313525018997495
Fli1	Serpinb6a	0.5327877449902886
Fli1	Itm2b	0.002758748588836
Fli1	Xbp1	0.031833831946524
Fli1	Rabgap1l	1.0864133041862072
Fli1	Ero1l	0.0665110610398086
Fli1	Ehd3	0.5075909467007574
Fli1	Fli1	1.0
Fli1	Tfrc	0.0679450575839779
Fli1	Trim8	1.957751622745881
Fli1	Ptprj	1.0490837750549964
Fli1	Parp8	0.0862641334030437
Fli1	Suco	0.2996964600728333
Fli1	Abcg1	0.0674094273269007
Fli1	Slain2	1.155322780123468
Fli1	Gng11	1.1539107983946273
Fli1	Lancl3	0.2129058349048565
Fli1	Pgm2l1	0.4778851157150146
Fli1	Rell1	0.0774548826305309
Fli1	Tanc1	0.749762000536475
Fli1	Psmb8	0.0088990320846138
Fli1	Itgav	0.1508581612270437
Fli1	Serpinb9	0.7175994450360798
Fli1	Ralgapa2	1.4642355620425114
Fli1	Sparc	1.3436352468756927
Fli1	Slain1	0.1673972544794461
Fli1	Igf1r	1.7552825477171
Fli1	C130026I21Rik	0.0856846047696171
Fli1	Snca	0.0739122949446429
Fli1	Dio2	0.1662138522714362
Fli1	Aldh1a1	0.6924333657924722
Fli1	Pbx1	1.550956262970809
Fli1	Arap1	1.9812547058656425
Fli1	Mum1l1	0.0218995862613147
Fli1	Tjp2	0.5834674214834927
Fli1	Rhob	0.0174091125615117
Fli1	Thbs1	0.0168043621956007
Fli1	Atxn1	0.5623605932246887
Fli1	Dennd4a	0.0870969727683137
Fli1	Spry2	1.6301336047049677
Fli1	Txnip	0.4964760398544344
Fli1	Fyb	0.0984514354685729
Fli1	Chd7	0.234030128751665
Fli1	Trp53inp1	0.0771567833354628
Fli1	Birc2	0.0674886715026796
Fli1	Gimap3	0.2686149882499019
Fli1	Spin4	0.2199398738864992
Fli1	AA467197	0.086491130813524
Fli1	Klf7	0.2396616868163212
Fli1	Vwf	1.575141297191222
Fli1	Pgam1	0.0051681209640211
Fli1	Phlda3	0.6201675790986347
Fli1	Copz2	0.4125502349093231
Fli1	Proser2	0.5345870833977447
Fli1	Lhfp	0.7598072300220947
Fli1	Bcl2l1	2.3390380434193325
Fli1	Samd9l	0.1318755726400214
Fli1	Hist1h1e	0.6167553790452989
Fli1	Myh9	0.6458644752654454
Fli1	Nlrx1	0.103385452843802
Fli1	Ncl	0.0306558009762715
Fli1	Gna13	0.21565952115929
Fli1	Clec11a	0.1056668434216892
Fli1	Arap2	0.5017923226278955
Fli1	Klf9	0.4406597842509323
Fli1	Pitpnc1	0.2065137226881408
Fli1	Nck2	0.0853258931453675
Fli1	Cpeb4	1.4919290578729938
Fli1	Src	0.1220163348030677
Fli1	Serp1	0.0228465044384899
Fli1	Ccna2	0.0460807167968312
Fli1	Rbms1	0.0501637086972289
Fli1	Rnf19b	0.7354973494939432
Fli1	Prkar2b	0.6151918910551495
Fli1	Ankrd44	0.0809843388743238
Fli1	Hepacam2	1.1505838212022776
Fli1	Myo6	1.003411756849748
Fli1	Zc3hav1	1.1484659039815657
Fli1	Ubap1	0.0814116436871844
Fli1	Nedd4	0.0474030940548147
Fli1	Slfn5	0.0205487834949068
Fli1	Tbc1d4	0.4165750787153113
Fli1	Tbxas1	1.33692354955217
Fli1	Tmcc1	0.4746179727238955
Fli1	Sun2	0.0339066455748263
Fli1	Btg2	0.1717205649867231
Fli1	Sgms2	0.2641200410855844
Fli1	Itgb3	0.8070460228753662
Fli1	Pttg1ip	1.4590975476410677
Fli1	Rasgrp4	0.8524107678791736
Fli1	F2r	2.3019395114123458
Fli1	Plk4	0.6519814511089204
Fli1	Gclm	0.0384048207557662
Fli1	Plekha2	0.2075816375480343
Fli1	Clic4	1.3061514323236791
Fli1	Cttn	1.2590849004722005
Fli1	Smarca2	0.358361585204527
Fli1	Hif1a	0.183822570738623
Fli1	Irak3	0.0124767389180442
Fli1	Gatad1	0.709389037989965
Fli1	Rasgef1b	0.189739595666058
Fli1	Ncam1	2.99556201087928
Fli1	Cass4	1.0382552788557342e-08
Fli1	Inhba	0.0491825275993521
Fli1	App	0.4483696527460913
Fli1	Socs2	0.0283783875176871
Fli1	Dhrs3	0.1897131129503261
Fli1	Col18a1	0.530122813235809
Fli1	Jarid2	2.139688757788068
Fli1	Rap2b	0.466555440981484
Fli1	Mob1b	2.007774612701326
Fli1	Mest	0.886587290249953
Fli1	Plp2	0.0430706058878996
Fli1	Furin	0.9424414576710738
Fli1	Rap1b	0.7578802881992227
Fli1	Fn1	0.2527178931931055
Fli1	Prkca	1.592769547251042
Fli1	Grap2	0.9387246271999722
Fli1	Ccng2	0.1110597851177362
Fli1	Fam110a	0.0448864352299436
Fli1	Foxp1	0.0561842534718114
Fli1	Atp2a3	3.321342312235325
Fli1	Rrm2	0.024154545627491
Fli1	Tnfsf14	0.1217028689946658
Fli1	Gcnt1	0.2230309948462865
Fli1	Itgb1	0.7177761252311369
Fli1	AI504432	0.4068089215344785
Fli1	Timp3	1.5350308688864711
Fli1	Pros1	0.6540410433195087
Fli1	Dst	0.1925615402635414
Fli1	Pard3b	0.0889824485444549
Fli1	Mxd1	0.5479187876778397
Fli1	Trpc1	0.5502858133967874
Fli1	Fmo5	0.3508913535470452
Fli1	Arhgef40	0.6204213985468514
Fli1	Ppfibp1	0.1392876424737129
Fli1	Mtss1	0.9032940076689538
Fli1	Nckap1	1.1112378660779567
Fli1	Runx1	0.2384850624787213
Fli1	Dstn	0.0110796536793288
Fli1	Itga2b	2.3257593236948444
Fli1	Rflnb	0.0065660407609297
Fli1	Sord	0.2187720101967936
Fli1	Mbnl1	0.9510662929337412
Fli1	Chka	0.7863533321246716
Fli1	Sox6	1.077414268366939
Fli1	Car2	0.0490370071130872
Fli1	Plod2	0.4509409014691193
Fli1	Reck	0.5575648957418091
Fli1	Slc5a3	0.4872141800488502
Fli1	Itpkb	0.2114559952837276
Fli1	Plekha5	0.499848895670192
Fli1	Prkcq	0.6620427124560083
Fli1	Lrrk2	0.2107880932583082
Fli1	Twf1	1.494126127678028
Fli1	Flna	0.0907492787800652
Fli1	Smad7	0.0826727903359833
Fli1	Palld	0.0345324875399985
Fli1	Dact1	0.2744024133189393
Fli1	Col1a2	1.3893303843806712
Fli1	Sptb	0.7568557532316655
Fli1	Cpne3	0.1050361635444565
Fli1	Ptpn1	0.2631513601481919
Fli1	Cdkn2d	0.0685267900690064
Fli1	Enah	0.8211799084294142
Fli1	Tec	0.1029725175740119
Fli1	Egr1	0.7035201930234315
Fli1	Ophn1	0.6335957482182472
Fli1	Cdc42ep2	1.1285361824587203
Fli1	Slfn4	0.0550431642664795
Fli1	Wnk1	0.539510698466527
Fli1	Rbpms2	2.455723393130799
Fli1	Vps37b	0.2645058037339479
Fli1	Dusp3	1.6100514400246402
Fli1	Cxadr	0.7747711391235438
Fli1	Celf2	0.4831673186456859
Fli1	Cenpf	0.3469030660101277
Fli1	Unc119	0.0698293156453522
Fli1	Skil	0.9730468926932568
Fli1	Rnf144b	0.9298182220729424
Fli1	Tmem119	0.094733215186752
Fli1	Hgf	0.808258641395903
Fli1	Ptma	0.0595323316860338
Fli1	Cryab	0.0919772254601271
Fli1	Synm	0.4683378445960263
Fli1	Hivep2	0.623302543409927
Fli1	Fyn	0.8419963086258844
Fli1	Abcb10	0.1335098668303524
Fli1	Fam107b	0.0514248596839482
Fli1	Fhl3	0.1664760289530478
Fli1	Dlc1	0.1573286821655955
Fli1	Sorl1	0.3602322198188875
Fli1	Ubash3b	3.278912015232563
Fli1	Slc35d3	3.6053705082248206
Fli1	Tnfaip8	0.3187471902552829
Fli1	A330069E16Rik	0.0354670418795153
Fli1	Pde5a	1.832917309721633
Fli1	Zmpste24	0.2333204187150204
Fli1	Tgfbr3	0.9197278989040004
Fli1	Fndc3b	0.2685579528633174
Fli1	Klf5	0.8662414609443472
Fli1	Ctsb	0.0219191155442168
Fli1	Lyst	0.4181702601203556
Fli1	Cysltr2	0.5563633336611611
Fli1	Cdkn1b	0.6872673921589612
Fli1	Gmcl1	0.1996680808961517
Fli1	Psap	0.1437353391779823
Fli1	Fkbp9	0.2619698848300742
Fli1	Plek	1.2075106539648657
Fli1	Ltbp1	1.784149072631327
Fli1	H1f0	0.1210165533586576
Fli1	Cybb	1.180479208569179
Fli1	Myo10	0.8648917008959722
Fli1	Dhcr24	0.0465083899550363
Fli1	Kif2a	0.9585640115823012
Fli1	Mdm2	0.732796163153791
Fli1	Arhgap45	0.0292613482486054
Fli1	Mreg	0.0023315018948573
Fli1	Cpz	1.2966572960563367
Fli1	Mdk	0.1278003722133402
Fli1	Klf13	0.166782961995625
Fli1	Ddx60	0.3599758041031354
Fli1	Nav2	0.3121908730026362
Fli1	Vps13a	0.8630352062284429
Fli1	Gp1ba	1.4659821351590223
Gata2	Igf2bp2	0.0438784467523643
Gata2	Epb42	0.9681002546910368
Gata2	Arrb2	0.0457924851068174
Gata2	Pkp3	0.7740619475028013
Gata2	Gata1	2.740753235476672
Gata2	Ubb	0.0157767468499052
Gata2	Rap1b	0.0119176862508908
Gata2	Parvb	0.0828716187744547
Gata2	Tnfaip3	0.2178455462993079
Gata2	Lmo2	0.0734789096863781
Gata2	Rab4a	2.084100179270135
Gata2	Stx11	0.6443864982047169
Gata2	Rcn3	0.5936917748068901
Gata2	Smpd3	0.0688215557551582
Gata2	Sord	0.7000975763099457
Gata2	Slc38a5	0.6782608256830847
Gata2	Selenop	0.0442081654993875
Gata2	Slfn5	0.5114012050989145
Gata2	Angpt1	1.641568492251291
Gata2	Dyrk3	1.2076130795249425
Gata2	Fgf3	2.141266491246643
Gata2	Tmem64	4.168096821354783
Gata2	C530008M17Rik	2.1185792275710456
Gata2	Ccdc92	0.0147126261177172
Gata2	Furin	0.0098996203472887
Gata2	Neat1	0.0283961854598446
Gata2	Meis1	1.409338886038194
Gata2	Isg15	0.2020234332333335
Gata2	Hist1h1c	0.2639764553605738
Gata2	Tsc22d1	0.0275288104368262
Gata2	Spta1	0.3181128656243622
Gata2	Tpm1	1.4621649229940217
Gata2	Galnt6	1.8176749709402893
Gata2	Gcnt2	0.0145894199066508
Gata2	Dennd2c	0.2866786073520802
Gata2	Gata3	0.0369242662882651
Gata2	Tmcc2	0.3164649877209092
Gata2	Hemgn	1.3469485097723255
Gata2	Scin	0.4336345181555348
Gata2	Gp5	2.022015825483701
Gata2	Igf1r	0.2528661977276794
Gata2	Alad	0.1902109729417182
Gata2	H1fx	0.5356803880533606
Gata2	Atxn1	0.1632132526858931
Gata2	Gbp4	1.018600368930208
Gata2	Il4	1.142489837486485
Gata2	Pdlim1	0.5231812318420183
Gata2	Irgm1	0.648014271174453
Gata2	Ppfibp1	0.554776821562295
Gata2	Rai14	0.3591745191396351
Gata2	Pdzk1ip1	1.4533570500686075
Gata2	Racgap1	0.0432056284773161
Gata2	Tuba1a	0.1982528228099287
Gata2	Muc13	1.6253519744195042
Gata2	Fyb	2.0882851765772257
Gata2	Tgfb1	0.0763769294603609
Gata2	Hgf	1.0335922908509632
Gata2	Ubash3b	0.4716392270540256
Gata2	Gclm	0.055517443950808
Gata2	Irf2bpl	0.0563255545957472
Gata2	Bmp2k	0.0653718522127587
Gata2	Ehd3	0.0592925785799512
Gata2	Arl6ip1	0.0505156929599793
Gata2	Dlc1	0.5129612396945193
Gata2	Dgkh	0.0750988735089707
Gata2	Atp1b2	0.1986230809815488
Gata2	Clec2d	2.012597065789075
Gata2	Src	0.1459804105040704
Gata2	Unc119	0.2154479682184639
Gata2	Txnip	1.8456067725973635
Gata2	Tubb2a	0.1595020665413418
Gata2	Sorbs1	0.1601381574447521
Gata2	Nacc2	0.766192693142476
Gata2	Dapp1	2.5107999524416624
Gata2	Sdsl	2.486838856054379
Gata2	Ugcg	0.6963337444203566
Gata2	Rabgap1l	0.0443150671315869
Gata2	Per1	0.0709925260908234
Gata2	Sfrp4	0.0289604167858745
Gata2	Ipo11	0.0881990598915947
Gata2	Atf3	0.0198431685903764
Gata2	Rab37	2.8213156624089977
Gata2	Rtp4	0.0571483895901332
Gata2	Tgfbr3	3.3189061810575256
Gata2	Chst15	0.3100321867456395
Gata2	Plvap	1.948563448412128
Gata2	Fosb	0.124193695888721
Gata2	Jak2	0.5499824012517139
Gata2	Gstt1	1.3252688516837885
Gata2	F2r	1.1490747929860117
Gata2	Rab11fip1	1.0056394268082347
Gata2	Rsad2	0.0295886882082556
Gata2	Camk2n1	0.514963389242196
Gata2	Snap23	0.4177822964507922
Gata2	Kctd14	0.2391022800832801
Gata2	Epdr1	2.230075285038163
Gata2	Tmem246	1.3007064107577206
Gata2	Trpm2	0.6996220524927587
Gata2	Prkar2b	0.2613043307959367
Gata2	Ltbp1	1.1470147070096806
Gata2	Prss34	3.2099474086103807
Gata2	Ormdl3	2.3641176539571123
Gata2	Itgb7	0.442804154555019
Gata2	Kalrn	1.1279606497369374
Gata2	Cplx2	0.1477799915308629
Gata2	Stat1	0.109746067939427
Gata2	Fcer1a	2.480204253266171
Gata2	Itga6	0.2912622398444822
Gata2	Mycn	0.2523070998035933
Gata2	Plxna4	0.3366358306205857
Gata2	Rhoh	1.1725434326446726
Gata2	Poln	1.3298786139373395
Gata2	Pdgfb	0.0744540624250586
Gata2	Gbp7	0.2209939181693912
Gata2	Ccng2	0.1610404541112386
Gata2	Sox4	0.3001442691290727
Gata2	Adgre5	0.0797376434464769
Gata2	Btnl9	0.7123115132445098
Gata2	Plekha5	0.0732543575746352
Gata2	Abcc5	1.2573125117371369
Gata2	Arhgef12	0.1686243075274505
Gata2	Tiparp	0.0988987728179458
Gata2	Irs2	0.192934741880889
Gata2	Slfn14	2.508720118647682
Gata2	Rbpms	2.434135385124277
Gata2	Tjp1	1.4376189588963169
Gata2	Rhob	0.0225587783885712
Gata2	Ralgps2	1.4572173720524677
Gata2	Prdx4	0.8946278098547089
Gata2	Ank1	0.0680973762548755
Gata2	Sept4	0.1369397268720448
Gata2	Dusp10	0.3171545594590951
Gata2	Abca1	0.1199955598015431
Gata2	Vmp1	0.2950764086108719
Gata2	Il6	5.446988335181239
Gata2	Klf1	1.8616696557155443
Gata2	Ccrl2	0.1772774924819626
Gata2	Arhgap6	0.5721872432855163
Gata2	Otud7b	0.20038830377083
Gata2	Tax1bp1	0.4826896021083204
Gata2	Il1rl1	2.549675966587971
Gata2	Nipal3	0.8489138711575734
Gata2	Sept8	1.7914067061110006
Gata2	Egr2	0.3839741491758646
Gata2	Mllt3	0.3286791638720155
Gata2	Spin4	0.1424011055143342
Gata2	Nck2	0.7609802421986293
Gata2	Gch1	0.9292704731187534
Gata2	Plod2	0.8240584826348984
Gata2	Cdkn1b	0.1389927263979863
Gata2	Cyp11a1	1.9617463648466928
Gata2	Fosl2	0.1415658192183733
Gata2	Cd55	2.047391267292132
Gata2	Tmem158	0.0697450950150545
Gata2	Sox6	1.3279704202424074
Gata2	Cd59b	0.7951889542059328
Gata2	Plxdc2	0.1964845937054014
Gata2	Emilin2	0.4238840523889597
Gata2	Igtp	0.0518429888161296
Gata2	Snca	0.5180013637645151
Gata2	Stx3	3.595223560916481
Gata2	Rab27b	0.1591334928348038
Gata2	Ifi47	0.1083864267295703
Gata2	Fam214a	0.0505350050308231
Gata2	Pde5a	0.2065449771762517
Gata2	Tsc22d3	0.7295258308193429
Gata2	Ache	0.994366317836921
Gata2	H1f0	2.3691587826982863
Gata2	Rgs18	0.0836975291808378
Gata2	Peg10	0.4669774236072712
Gata2	Tfdp2	0.0678260420498069
Gata2	Optn	1.6170167264125526
Gata2	Gm4951	0.023524185873589
Gata2	Slc18a2	2.794375187275774
Gata2	Hbegf	0.0491596534015533
Gata2	Zeb2	0.0378727740243945
Gata2	Phlda1	0.915614325342879
Gata2	Fn1	7.492014548704154e-08
Gata2	Ifit1	0.1210814855868062
Gata2	Il1b	0.0693948912741956
Gata2	Trpc6	0.1023711876371088
Gata2	Tnik	3.766278199527693
Gata2	Mast4	0.0726551632983701
Gata2	Nuak1	0.5122404858704818
Gata2	Iigp1	0.3884427672133233
Gata2	Ikzf2	1.530308461186106
Gata2	Nckap1	0.4723999620945271
Gata2	Aqp1	3.312683322362047
Gata2	Fbxo5	0.082150722515331
Gata2	Ifitm2	0.1215397309650468
Gata2	Adora2a	0.1137970700833646
Gata2	Lhfp	2.249419558890036
Gata2	Fyn	0.2911386149596358
Gata2	Xaf1	0.0499019205488217
Gata2	Lmna	0.1105820310393264
Gata2	Zfp36l2	1.1927707357839636
Gata2	Bpgm	0.1415360910005501
Gata2	Cpa3	1.1814518031760746
Gata2	Slc22a3	2.379751163065672
Gata2	Id3	0.3751443278041448
Gata2	Trim8	0.655621619038193
Gata2	Ptms	0.3637691820233805
Gata2	Itsn1	0.1833876912779178
Gata2	Ccl2	3.889131594215909
Gata2	Pgm2l1	0.3686900920922992
Gata2	Aff3	0.0568773557565411
Gata2	Glul	1.1585627160695997
Gata2	Ptprs	0.5587107353294146
Gata2	Gadd45g	1.8152468731959548
Gata2	Gbp2	0.410094120518124
Gata2	Itgb3	0.2838605734063487
Gata2	Msi2	0.00357839978249
Gata2	Mink1	0.5896688874237029
Gata2	Tspan8	0.0862650773880708
Gata2	Lancl3	2.51688067621418e-05
Gata2	Prkcq	1.0168754261467057
Gata2	Hhex	0.0988658536329455
Gata2	Tspan33	1.491031907921294
Gata2	Efnb1	1.4148212295576643
Gata2	Fgfr1	0.0511376700261613
Gata2	Cdc42ep2	0.9036462472994644
Gata2	Zc3h12a	0.0839743300535015
Gata2	Col18a1	0.0415393325100422
Gata2	Cd84	0.8076290771438022
Gata2	Ube2l6	1.5330325704439212
Gata2	Car2	1.6580910383369636
Gata2	Irf1	0.7641330523124614
Gata2	Gfi1b	4.225104251589381
Gata2	Prkca	0.109186858065183
Gata2	Ddit4	1.802463522170204
Gata2	S100a10	0.0917984198070192
Gata2	Ppif	0.3127162040556783
Gata2	Fam46c	1.3380972799749635
Gata2	Gstm5	1.4549474975414896
Gata2	Samd14	1.6082339890342348
Gata2	Prkab2	0.8034229108676259
Gata2	Igsf3	1.1939352710371105
Gata2	Tspan17	0.0891070408498268
Gata2	Gypa	0.3968475377354594
Gata2	Skil	0.2017173991647633
Gata2	Cyyr1	0.1080546546627825
Gata2	Bcar1	0.7420876142654791
Gata2	Slc22a23	0.2799987641016897
Gata2	Zfpm1	3.916803202746771
Gata2	Hist3h2a	0.0253497790981303
Gata2	Atf7ip	1.8696972988348068
Gata2	Slc7a8	1.4011723436706427
Gata2	Ifitm3	0.073456659460202
Gata2	Col5a1	0.1301629308105139
Gata2	Dapk1	0.8785620262972179
Gata2	Cbfa2t3	2.2304854332665784
Gata2	Aldh1a1	2.0742820285578207
Gata2	Smad7	0.6944942652327256
Gata2	Egr3	0.0752405599405843
Gata2	Cpne2	0.1449865717586505
Gata2	Arhgap10	0.0262942511107133
Gata2	Gata2	1.0
Gata2	Plscr1	0.0628729097837338
Gata2	Btg2	0.1251007997147986
Gata2	Rap1gap2	0.3843394278868182
Gata2	Car3	0.1866733639188525
Gata2	Csf2rb2	4.666123083232852
Gata2	Nrip1	0.5875307276740523
Gata2	Rasl11a	3.228223378546548
Gata2	Gem	0.1416677650255791
Gata2	Lmo4	0.2751111536636298
Gata2	Tspan13	0.1405105373676604
Gata2	Bcl11a	3.554043335561218
Gata2	P2ry1	2.432245457002564
Gata2	Cd59a	3.5740571329770434
Gata2	Sorbs2	0.1384860081826217
Gata2	Tmem140	0.3797134911340131
Gata2	Gp9	1.0785478581862178
Gata2	Gnb4	4.457354790074654
Gata2	H2-T23	0.7045909457960671
Gata2	Vamp5	1.6911428211644972
Gata2	Treml1	0.6305355233788941
Gata2	Ms4a2	1.7898333096357193
Gata2	Abcg1	0.2799612093222172
Gata2	Mob1b	1.3086284651515403
Gata2	Isg20	0.3017171643225518
Gata2	Casp3	1.508206995871523
Gata2	Aqp9	1.5729008529545003
Gata2	Dact1	0.2849801461589887
Gata2	Ddx60	0.074209277388995
Gata2	Kit	0.1508189412086503
Gata2	Pitpnc1	2.313574002585697
Gata2	Rbpms2	0.7333028504815632
Gata2	Rnase6	1.7887186072594567
Gata2	Pros1	0.1944831823974814
Gata2	Tal1	1.8521913149664344
Gata2	Csrp3	2.806375338725952
Gata2	Bcl2l1	0.1434227431654137
Cebpa	Tcp11l2	0.0819100827891382
Cebpa	Myc	0.9265223231131842
Cebpa	Rps2	2.496283946475113
Cebpa	Spi1	0.5336804278525158
Cebpa	Asap1	0.315631131252297
Cebpa	Pth1r	0.1140113951604271
Cebpa	Mxi1	0.1578711278642028
Cebpa	Ypel2	0.6419973603592102
Cebpa	Thbs1	0.1686317583835447
Cebpa	Ncf2	0.1651520389585818
Cebpa	Nfe2	0.3217091204003724
Cebpa	Pkm	1.402114830192198
Cebpa	Pdia4	0.4301837157991577
Cebpa	Clec4e	4.229808960339182
Cebpa	Ctsc	0.0983630775431761
Cebpa	Bst2	0.3020853494251978
Cebpa	Tlr2	0.0775981325369462
Cebpa	Hk3	0.8850767802359212
Cebpa	Hcar2	0.1737200808706353
Cebpa	Ptma	1.2582191434456922
Cebpa	Nck2	0.6200163118291557
Cebpa	Creld2	0.0494750584098161
Cebpa	Rgcc	0.0539517980072286
Cebpa	Sell	0.8802923627559954
Cebpa	Nfil3	0.5710643483835601
Cebpa	Ltb4r1	0.0253977084581633
Cebpa	Irak3	0.2817678923393933
Cebpa	Esd	0.1489714504478895
Cebpa	Unc119	0.1453545743307646
Cebpa	Pecam1	0.0968033598635589
Cebpa	Cebpd	0.2167443170713309
Cebpa	Mmd	0.0745184258155939
Cebpa	Dmxl2	0.1671333595382421
Cebpa	Rbms1	0.1055929780075758
Cebpa	Ms4a6b	0.9935924295240623
Cebpa	Lcp1	0.5013089439521651
Cebpa	Parp8	1.674215929849997
Cebpa	Mctp1	0.7852345452603604
Cebpa	Nlrc3	0.6667141139428001
Cebpa	Rps12	1.7199645897827902
Cebpa	Ccdc80	1.1593113470791971
Cebpa	Mras	2.1123850698987274
Cebpa	Slc29a1	0.738085776319265
Cebpa	Oasl1	0.0169879625682197
Cebpa	Arap2	0.1141560773078514
Cebpa	St8sia4	0.141673275899812
Cebpa	H2-D1	1.278144855251297
Cebpa	Gpr65	1.1019382551208796
Cebpa	Serpinf1	0.560286606423285
Cebpa	Hp	0.1432061025781613
Cebpa	Cd3g	4.826724878122632
Cebpa	Slfn2	0.0443792056513976
Cebpa	Unc93b1	0.0433189800178169
Cebpa	Tnfaip8	0.0300768621109933
Cebpa	Trps1	0.1620375767667652
Cebpa	Osbpl5	0.0938133501752626
Cebpa	Cpne2	0.0278963989459285
Cebpa	Csf1	1.2569355879276405
Cebpa	Igsf6	0.0633198486709031
Cebpa	S1pr3	0.0982163910609158
Cebpa	Nucb2	0.0101433127774628
Cebpa	Ccl5	1.7171556301880058
Cebpa	Hmgn2	0.1699175134000763
Cebpa	Clec4d	0.3946318825179285
Cebpa	Ssr4	2.786029504857941
Cebpa	Fut8	0.1523597304180286
Cebpa	Eef1a1	1.394025569432209
Cebpa	Fcgr2b	0.9879586490657322
Cebpa	Gng12	0.4693265010670572
Cebpa	Lbp	0.1820004337522365
Cebpa	Dab2	0.097466704489614
Cebpa	Rnase4	0.1709533048232855
Cebpa	Fam105a	0.111884060440399
Cebpa	F13a1	0.3713821683564434
Cebpa	Cd82	0.123427840179458
Cebpa	H2-Q4	0.0360874151899826
Cebpa	Mif	0.1674900093440181
Cebpa	Igfbp4	0.9209381608764372
Cebpa	Ero1l	0.0123048746606617
Cebpa	Itga1	0.2340906321267776
Cebpa	Cxcr2	0.6536732366280522
Cebpa	Cd53	0.2266781533317527
Cebpa	Vps13a	0.0446744215349066
Cebpa	Tmem80	0.0485885831296652
Cebpa	Myb	0.0878967472471126
Cebpa	Trem1	0.0776414179303433
Cebpa	Irf2bp2	0.3520059375694598
Cebpa	Skap2	0.1223086949544965
Cebpa	Fkbp11	0.022520120322767
Cebpa	Cst3	0.0263717437732055
Cebpa	F5	0.625857308437551
Cebpa	Hist1h1b	0.1537090188453298
Cebpa	BC035044	1.3126394124528435
Cebpa	Fam107b	1.101466896547329
Cebpa	Lmo2	0.2062710706306788
Cebpa	Calr	1.3808017159037993
Cebpa	Fndc3b	1.2256976188565576
Cebpa	Mtus1	0.1816717985301677
Cebpa	Pdcd4	0.2910738280954948
Cebpa	Gm6377	0.1629838678706937
Cebpa	Tfeb	0.1103779956750584
Cebpa	Flnb	0.901267096719921
Cebpa	Rdh12	0.0749370379006444
Cebpa	Ifngr1	0.8209393496721498
Cebpa	Tspan3	0.009229750132695
Cebpa	F630028O10Rik	0.3783017881808134
Cebpa	Msrb1	0.4280074354293803
Cebpa	C130026I21Rik	0.1141858181310046
Cebpa	H2-K1	0.0389754245665581
Cebpa	Gmfg	0.2619072707641582
Cebpa	Ncf4	0.0323787648854172
Cebpa	Rpl41	0.3614872388537593
Cebpa	Cysltr1	0.0921879965350578
Cebpa	Slain1	0.0848803499094203
Cebpa	Tagln2	0.8836768665215825
Cebpa	Mgst1	0.0595198237097107
Cebpa	Apoc1	1.825313134821792
Cebpa	Gnas	0.5126161202423741
Cebpa	C2	0.0509802126806466
Cebpa	Xbp1	0.3273744808988428
Cebpa	Hist1h2bc	0.0626178361211033
Cebpa	Hgf	0.8468147090459907
Cebpa	Gatad1	0.0424249328495212
Cebpa	Cd300lb	0.1419268110731252
Cebpa	Arhgdib	0.516660756495807
Cebpa	Rpl32	1.7509762032140443
Cebpa	Cd63	0.4483230131312519
Cebpa	Fdps	0.0513322191802317
Cebpa	Tle1	0.3580510527360871
Cebpa	Clec12a	0.1384630281538409
Cebpa	Pkib	0.0399087124016451
Cebpa	Alas1	0.0402396394779592
Cebpa	Dnajb9	0.055778946117368
Cebpa	Ly6e	0.3226855440322287
Cebpa	Fcgr3	0.0693854417450187
Cebpa	Rnase12	0.0206799200087933
Cebpa	Arpc1b	1.9035347154150408
Cebpa	Rin3	0.4170675723028176
Cebpa	Lpcat2	1.808503614479095
Cebpa	Ctsl	0.0775541223524041
Cebpa	Sec11c	0.1587169705448086
Cebpa	Hspe1	0.1233898521846118
Cebpa	Cnn2	0.1201147813470538
Cebpa	Slpi	0.2268263790161906
Cebpa	Birc5	0.0030879581062376
Cebpa	Sun2	0.1163621488825649
Cebpa	Rhoj	0.0421205307492554
Cebpa	Agl	0.900932711038276
Cebpa	Col11a2	0.2411746989805047
Cebpa	Lmo4	1.2822348183857846
Cebpa	Il15	1.0965944004234214
Cebpa	Rab38	0.0368463949732534
Cebpa	Cmtm7	1.0926281451917057
Cebpa	Rab7b	0.362839879281906
Cebpa	Dstn	0.0264192842001074
Cebpa	Tpm3	0.226208020916637
Cebpa	Ccl3	0.0038079274453815
Cebpa	Tmsb10	0.0111536732048392
Cebpa	Csf3r	0.2421885847970254
Cebpa	Taldo1	0.701922486682598
Cebpa	Mrgpra2b	0.3401991059177441
Cebpa	Ramp1	2.3985638519936203
Cebpa	Itm2b	0.736729000062385
Cebpa	Pilrb2	0.3323288109234281
Cebpa	Txndc5	1.2623332285450104
Cebpa	Mpo	3.253894626268383
Cebpa	Gmpr	0.4621959075668467
Cebpa	Ms4a6c	0.0380254972142649
Cebpa	Cd226	0.2128480830178011
Cebpa	Dmkn	0.4546724203976636
Cebpa	Ifi47	0.0628395547975797
Cebpa	Il3ra	0.655949359516904
Cebpa	Zeb2	0.0628707788438616
Cebpa	Sorl1	0.2046189281578832
Cebpa	Chd7	0.1902623196862993
Cebpa	Lpar6	0.0686759859835008
Cebpa	Coro1a	0.080680892607116
Cebpa	Klrb1f	0.2375601946178139
Cebpa	B4galnt1	1.245906748441697
Hoxa5	Pcolce	1.1603993760102025
Hoxa5	Procr	0.1407903904351413
Hoxa5	Snn	0.0142090799433736
Hoxa5	Nrarp	0.1797233802080104
Hoxa5	Bend4	0.0448646161161173
Hoxa5	Pecam1	0.04189045631936
Hoxa5	Mmp2	0.1353367425946136
Hoxa5	Btg2	0.0865744844025798
Hoxa5	Maff	0.425693807312198
Hoxa5	Syn3	0.7615016024316905
Hoxa5	Cd59a	0.0513258375970869
Hoxa5	Fhl1	0.0645303487531029
Hoxa5	Sorbs2	0.6834132775363285
Hoxa5	Cgref1	0.510159886979083
Hoxa5	Tal1	0.0471774884233955
Hoxa5	Crem	0.0751566720429365
Hoxa5	Ly6a	0.1559230680402027
Hoxa5	Mpl	0.0546387631530891
Hoxa5	Tecpr1	0.1310048388088371
Hoxa5	Fam214a	0.0943241253486997
Hoxa5	Ttll11	0.002604484931115
Hoxa5	Jag1	0.324050953914523
Hoxa5	Vdr	0.8394584034260573
Hoxa5	Akap12	0.8216347062073468
Hoxa5	Fscn1	0.2333545008118646
Hoxa5	Hmox1	1.0099449504015094
Hoxa5	Gnaz	0.2935667690693975
Hoxa5	Cald1	0.5830828645093981
Hoxa5	Eps8	0.5234276162685604
Hoxa5	Cdc42ep5	0.097317093334557
Hoxa5	Cdk14	0.4150696769706289
Hoxa5	Nbea	0.7056584551171051
Hoxa5	Pmp22	0.0520937683298742
Hoxa5	Itga4	0.3355518856629251
Hoxa5	Fzd4	1.8532610127819809
Hoxa5	Klf4	0.3787941031366407
Hoxa5	Pkib	0.0921441537063454
Hoxa5	Ctsd	0.4399019583560957
Hoxa5	Dntt	0.2817425479949314
Hoxa5	Mmrn1	0.0967225454241958
Hoxa5	Dusp2	0.0084589641302888
[truncated: 14,205 more rows]
