# Supplementary material for: In Silico Perturbation Identifies Transcription Factors as Protective Targets in HSPCs After Irradiation
Source: Int J Mol Sci. 2026 Apr 15;27(8):3522. doi: 10.3390/ijms27083522 (PMC13116119; doi:10.3390/ijms27083522)
Supplement: Supplementary file 1 [file ijms-27-03522-s001.zip › supple_table/TableS3.csv]

TF	target	importance	class
Relb	Cdkn1a	0.0397232641581934	0
Relb	Crem	0.1733592820574963	0
Relb	Adora2b	0.3355913568961189	0
Relb	Zfp715	0.3523803504893574	0
Relb	Smim3	0.0858928864540842	0
Relb	Tuba1a	0.0367571974373474	0
Relb	Nrip1	0.0158323567722306	0
Relb	Adgrg6	0.5286882305540502	1
Relb	Gprin3	0.8373233984939806	1
Relb	Lpin2	0.3746161232091066	0
Relb	Serpine1	0.5410685883291083	1
Relb	Ndrg1	0.0571612338888695	0
Relb	Plec	0.1185123769756126	0
Relb	Etv3	0.1052274200678011	0
Relb	Lilrb4a	0.13489445231369	0
Relb	Serpinh1	0.0503416836242016	0
Relb	Slc7a8	0.4361795187695962	0
Relb	Cd69	0.0215271419622043	0
Relb	Sh3pxd2a	0.2569717371373066	0
Relb	Myadm	0.1474672129435684	0
Relb	Odc1	0.0461495010241515	0
Relb	Neurl3	0.4700634512591825	0
Relb	Traf1	1.0776012361640823	1
Relb	Rap2b	0.0092796326880097	0
Relb	Msrb3	1.0965655725041483	1
Relb	Tle1	0.0609281623535086	0
Relb	Bex4	0.4366762770552499	0
Relb	Zcwpw1	0.1723761884268013	0
Relb	Rara	0.0461085601193004	0
Relb	Coq10b	0.0911982090645673	0
Relb	Fam46c	0.136902391881826	0
Relb	Tlr3	0.5053296961012377	0
Relb	Serpinb6b	0.3279958434787307	0
Relb	Ltb	0.8920155716654246	1
Relb	Itpkb	0.0734889873314086	0
Relb	Map3k8	0.1178761614878181	0
Relb	Selp	0.0394436273453721	0
Relb	Adora2a	0.1324432361710228	0
Relb	Tinagl1	0.3430988548586819	0
Relb	Ank3	0.7729497410428237	1
Relb	Cxcl9	1.923827412431496	1
Relb	Il12a	0.2236617119796941	0
Relb	Csf1	0.0134534838112176	0
Relb	Zc3h12a	1.5811663886252545	1
Relb	Slc25a21	0.511254621234086	0
Relb	Gbp2	0.0503538139438919	0
Relb	Gadd45b	0.3195547464031861	0
Relb	Nfkbia	2.454143200748162	1
Relb	Serpina3f	0.2413671523786278	0
Relb	Mef2a	0.0411283633114763	0
Relb	Ier2	0.0307988775342476	0
Relb	Tpbg	0.3807465224106725	0
Relb	Cish	0.1018040198443911	0
Relb	Bach2	0.1006530380703975	0
Relb	Birc3	0.7610926636012235	1
Relb	Col4a1	0.1527811447429823	0
Relb	Smpd3	0.5544896357083736	1
Relb	Timp3	0.634780393030916	1
Relb	Tpm1	0.3318505005123437	0
Relb	Cxcl10	3.0602576531843466	1
Relb	Furin	0.0255128450993287	0
Relb	Mmp14	0.4421722290468982	0
Relb	Pou2f2	0.0584813528717294	0
Relb	Vamp2	0.408184332761294	0
Relb	Havcr2	0.3095226821068427	0
Relb	Tnf	0.1557713246973391	0
Relb	Clec1b	3.1269611754193664e-07	0
Relb	Rrad	0.3923543513960894	0
Relb	Eva1b	0.0895312625050403	0
Relb	Nfkbiz	1.08481590590734	1
Relb	Cdk6	0.0253501608703048	0
Relb	Scin	0.1276946140194504	0
Relb	Atxn1	0.0948054365661811	0
Relb	Tnfaip3	0.0759861501664826	0
Relb	Acod1	0.1479426869968535	0
Relb	Il23a	1.0308137726482944	1
Relb	Relb	1.0	1
Relb	Ccdc92	0.2687475989802996	0
Relb	Fam184a	0.1980018664106729	0
Relb	Slc45a4	0.2550385488669942	0
Relb	Slc6a4	0.4698401493210135	0
Relb	Nacc2	0.1720245207705156	0
Relb	Sox6	0.3671061847528891	0
Relb	Tnip3	0.2776661134700779	0
Relb	Icam1	0.2552613883772807	0
Relb	Lif	0.2428097638798596	0
Relb	Tanc2	0.0503902545095576	0
Relb	Sytl4	0.648560705773301	1
Relb	Ccr9	0.3145348318930607	0
Relb	Smox	0.2254710073702742	0
Relb	Bhlhe40	2.057382684062221	1
Relb	Map4k4	0.1921046159906669	0
Relb	Nuak1	0.0376333924360734	0
Relb	Zfp503	0.6877267973785041	1
Relb	Tppp3	0.2878364673630815	0
Relb	Adrb2	0.1933365610533605	0
Relb	Mef2c	0.0213143182053063	0
Relb	H2-Aa	0.1065222345497112	0
Relb	Inpp4b	0.1369508076268485	0
Relb	Cxcl2	0.096429740187468	0
Relb	Pdgfb	0.9149825293347332	1
Relb	Blnk	0.0238259383960956	0
Relb	Nfkb1	0.3633795501844852	0
Relb	Tmcc2	0.0086243959199397	0
Relb	Ahnak	0.2070872973631446	0
Relb	Cxcl5	0.1159259116515428	0
Relb	Fam129a	0.0486147534956865	0
Relb	Syn3	0.7753246582926433	1
Relb	Ube2h	0.0344767480690051	0
Relb	Il17re	0.3656154649006083	0
Relb	Fyn	0.0435630897854025	0
Relb	Tagap	0.1146835655205268	0
Gata2	Igf2bp2	0.0438784467523643	0
Gata2	Epb42	0.9681002546910368	1
Gata2	Arrb2	0.0457924851068174	0
Gata2	Pkp3	0.7740619475028013	1
Gata2	Gata1	2.740753235476672	1
Gata2	Ubb	0.0157767468499052	0
Gata2	Rap1b	0.0119176862508908	0
Gata2	Parvb	0.0828716187744547	0
Gata2	Tnfaip3	0.2178455462993079	0
Gata2	Lmo2	0.0734789096863781	0
Gata2	Rab4a	2.084100179270135	1
Gata2	Stx11	0.6443864982047169	1
Gata2	Rcn3	0.5936917748068901	1
Gata2	Smpd3	0.0688215557551582	0
Gata2	Sord	0.7000975763099457	1
Gata2	Slc38a5	0.6782608256830847	1
Gata2	Selenop	0.0442081654993875	0
Gata2	Slfn5	0.5114012050989145	0
Gata2	Angpt1	1.641568492251291	1
Gata2	Dyrk3	1.2076130795249425	1
Gata2	Fgf3	2.141266491246643	1
Gata2	Tmem64	4.168096821354783	1
Gata2	C530008M17Rik	2.1185792275710456	1
Gata2	Ccdc92	0.0147126261177172	0
Gata2	Furin	0.0098996203472887	0
Gata2	Neat1	0.0283961854598446	0
Gata2	Meis1	1.409338886038194	1
Gata2	Isg15	0.2020234332333335	0
Gata2	Hist1h1c	0.2639764553605738	0
Gata2	Tsc22d1	0.0275288104368262	0
Gata2	Spta1	0.3181128656243622	0
Gata2	Tpm1	1.4621649229940217	1
Gata2	Galnt6	1.8176749709402893	1
Gata2	Gcnt2	0.0145894199066508	0
Gata2	Dennd2c	0.2866786073520802	0
Gata2	Gata3	0.0369242662882651	0
Gata2	Tmcc2	0.3164649877209092	0
Gata2	Hemgn	1.3469485097723255	1
Gata2	Scin	0.4336345181555348	0
Gata2	Gp5	2.022015825483701	1
Gata2	Igf1r	0.2528661977276794	0
Gata2	Alad	0.1902109729417182	0
Gata2	H1fx	0.5356803880533606	1
Gata2	Atxn1	0.1632132526858931	0
Gata2	Gbp4	1.018600368930208	1
Gata2	Il4	1.142489837486485	1
Gata2	Pdlim1	0.5231812318420183	0
Gata2	Irgm1	0.648014271174453	1
Gata2	Ppfibp1	0.554776821562295	1
Gata2	Rai14	0.3591745191396351	0
Gata2	Pdzk1ip1	1.4533570500686075	1
Gata2	Racgap1	0.0432056284773161	0
Gata2	Tuba1a	0.1982528228099287	0
Gata2	Muc13	1.6253519744195042	1
Gata2	Fyb	2.0882851765772257	1
Gata2	Tgfb1	0.0763769294603609	0
Gata2	Hgf	1.0335922908509632	1
Gata2	Ubash3b	0.4716392270540256	0
Gata2	Gclm	0.055517443950808	0
Gata2	Irf2bpl	0.0563255545957472	0
Gata2	Bmp2k	0.0653718522127587	0
Gata2	Ehd3	0.0592925785799512	0
Gata2	Arl6ip1	0.0505156929599793	0
Gata2	Dlc1	0.5129612396945193	0
Gata2	Dgkh	0.0750988735089707	0
Gata2	Atp1b2	0.1986230809815488	0
Gata2	Clec2d	2.012597065789075	1
Gata2	Src	0.1459804105040704	0
Gata2	Unc119	0.2154479682184639	0
Gata2	Txnip	1.8456067725973635	1
Gata2	Tubb2a	0.1595020665413418	0
Gata2	Sorbs1	0.1601381574447521	0
Gata2	Nacc2	0.766192693142476	1
Gata2	Dapp1	2.5107999524416624	1
Gata2	Sdsl	2.486838856054379	1
Gata2	Ugcg	0.6963337444203566	1
Gata2	Rabgap1l	0.0443150671315869	0
Gata2	Per1	0.0709925260908234	0
Gata2	Sfrp4	0.0289604167858745	0
Gata2	Ipo11	0.0881990598915947	0
Gata2	Atf3	0.0198431685903764	0
Gata2	Rab37	2.8213156624089977	1
Gata2	Rtp4	0.0571483895901332	0
Gata2	Tgfbr3	3.3189061810575256	1
Gata2	Chst15	0.3100321867456395	0
Gata2	Plvap	1.948563448412128	1
Gata2	Fosb	0.124193695888721	0
Gata2	Jak2	0.5499824012517139	1
Gata2	Gstt1	1.3252688516837885	1
Gata2	F2r	1.1490747929860117	1
Gata2	Rab11fip1	1.0056394268082347	1
Gata2	Rsad2	0.0295886882082556	0
Gata2	Camk2n1	0.514963389242196	0
Gata2	Snap23	0.4177822964507922	0
Gata2	Kctd14	0.2391022800832801	0
Gata2	Epdr1	2.230075285038163	1
Gata2	Tmem246	1.3007064107577206	1
Gata2	Trpm2	0.6996220524927587	1
Gata2	Prkar2b	0.2613043307959367	0
Gata2	Ltbp1	1.1470147070096806	1
Gata2	Prss34	3.2099474086103807	1
Gata2	Ormdl3	2.3641176539571123	1
Gata2	Itgb7	0.442804154555019	0
Gata2	Kalrn	1.1279606497369374	1
Gata2	Cplx2	0.1477799915308629	0
Gata2	Stat1	0.109746067939427	0
Gata2	Fcer1a	2.480204253266171	1
Gata2	Itga6	0.2912622398444822	0
Gata2	Mycn	0.2523070998035933	0
Gata2	Plxna4	0.3366358306205857	0
Gata2	Rhoh	1.1725434326446726	1
Gata2	Poln	1.3298786139373395	1
Gata2	Pdgfb	0.0744540624250586	0
Gata2	Gbp7	0.2209939181693912	0
Gata2	Ccng2	0.1610404541112386	0
Gata2	Sox4	0.3001442691290727	0
Gata2	Adgre5	0.0797376434464769	0
Gata2	Btnl9	0.7123115132445098	1
Gata2	Plekha5	0.0732543575746352	0
Gata2	Abcc5	1.2573125117371369	1
Gata2	Arhgef12	0.1686243075274505	0
Gata2	Tiparp	0.0988987728179458	0
Gata2	Irs2	0.192934741880889	0
Gata2	Slfn14	2.508720118647682	1
Gata2	Rbpms	2.434135385124277	1
Gata2	Tjp1	1.4376189588963169	1
Gata2	Rhob	0.0225587783885712	0
Gata2	Ralgps2	1.4572173720524677	1
Gata2	Prdx4	0.8946278098547089	1
Gata2	Ank1	0.0680973762548755	0
Gata2	Sept4	0.1369397268720448	0
Gata2	Dusp10	0.3171545594590951	0
Gata2	Abca1	0.1199955598015431	0
Gata2	Vmp1	0.2950764086108719	0
Gata2	Il6	5.446988335181239	1
Gata2	Klf1	1.8616696557155443	1
Gata2	Ccrl2	0.1772774924819626	0
Gata2	Arhgap6	0.5721872432855163	1
Gata2	Otud7b	0.20038830377083	0
Gata2	Tax1bp1	0.4826896021083204	0
Gata2	Il1rl1	2.549675966587971	1
Gata2	Nipal3	0.8489138711575734	1
Gata2	Sept8	1.7914067061110006	1
Gata2	Egr2	0.3839741491758646	0
Gata2	Mllt3	0.3286791638720155	0
Gata2	Spin4	0.1424011055143342	0
Gata2	Nck2	0.7609802421986293	1
Gata2	Gch1	0.9292704731187534	1
Gata2	Plod2	0.8240584826348984	1
Gata2	Cdkn1b	0.1389927263979863	0
Gata2	Cyp11a1	1.9617463648466928	1
Gata2	Fosl2	0.1415658192183733	0
Gata2	Cd55	2.047391267292132	1
Gata2	Tmem158	0.0697450950150545	0
Gata2	Sox6	1.3279704202424074	1
Gata2	Cd59b	0.7951889542059328	1
Gata2	Plxdc2	0.1964845937054014	0
Gata2	Emilin2	0.4238840523889597	0
Gata2	Igtp	0.0518429888161296	0
Gata2	Snca	0.5180013637645151	0
Gata2	Stx3	3.595223560916481	1
Gata2	Rab27b	0.1591334928348038	0
Gata2	Ifi47	0.1083864267295703	0
Gata2	Fam214a	0.0505350050308231	0
Gata2	Pde5a	0.2065449771762517	0
Gata2	Tsc22d3	0.7295258308193429	1
Gata2	Ache	0.994366317836921	1
Gata2	H1f0	2.3691587826982863	1
Gata2	Rgs18	0.0836975291808378	0
Gata2	Peg10	0.4669774236072712	0
Gata2	Tfdp2	0.0678260420498069	0
Gata2	Optn	1.6170167264125526	1
Gata2	Gm4951	0.023524185873589	0
Gata2	Slc18a2	2.794375187275774	1
Gata2	Hbegf	0.0491596534015533	0
Gata2	Zeb2	0.0378727740243945	0
Gata2	Phlda1	0.915614325342879	1
Gata2	Fn1	7.492014548704154e-08	0
Gata2	Ifit1	0.1210814855868062	0
Gata2	Il1b	0.0693948912741956	0
Gata2	Trpc6	0.1023711876371088	0
Gata2	Tnik	3.766278199527693	1
Gata2	Mast4	0.0726551632983701	0
Gata2	Nuak1	0.5122404858704818	0
Gata2	Iigp1	0.3884427672133233	0
Gata2	Ikzf2	1.530308461186106	1
Gata2	Nckap1	0.4723999620945271	0
Gata2	Aqp1	3.312683322362047	1
Gata2	Fbxo5	0.082150722515331	0
Gata2	Ifitm2	0.1215397309650468	0
Gata2	Adora2a	0.1137970700833646	0
Gata2	Lhfp	2.249419558890036	1
Gata2	Fyn	0.2911386149596358	0
Gata2	Xaf1	0.0499019205488217	0
Gata2	Lmna	0.1105820310393264	0
Gata2	Zfp36l2	1.1927707357839636	1
Gata2	Bpgm	0.1415360910005501	0
Gata2	Cpa3	1.1814518031760746	1
Gata2	Slc22a3	2.379751163065672	1
Gata2	Id3	0.3751443278041448	0
Gata2	Trim8	0.655621619038193	1
Gata2	Ptms	0.3637691820233805	0
Gata2	Itsn1	0.1833876912779178	0
Gata2	Ccl2	3.889131594215909	1
Gata2	Pgm2l1	0.3686900920922992	0
Gata2	Aff3	0.0568773557565411	0
Gata2	Glul	1.1585627160695997	1
Gata2	Ptprs	0.5587107353294146	1
Gata2	Gadd45g	1.8152468731959548	1
Gata2	Gbp2	0.410094120518124	0
Gata2	Itgb3	0.2838605734063487	0
Gata2	Msi2	0.00357839978249	0
Gata2	Mink1	0.5896688874237029	1
Gata2	Tspan8	0.0862650773880708	0
Gata2	Lancl3	2.51688067621418e-05	0
Gata2	Prkcq	1.0168754261467057	1
Gata2	Hhex	0.0988658536329455	0
Gata2	Tspan33	1.491031907921294	1
Gata2	Efnb1	1.4148212295576643	1
Gata2	Fgfr1	0.0511376700261613	0
Gata2	Cdc42ep2	0.9036462472994644	1
Gata2	Zc3h12a	0.0839743300535015	0
Gata2	Col18a1	0.0415393325100422	0
Gata2	Cd84	0.8076290771438022	1
Gata2	Ube2l6	1.5330325704439212	1
Gata2	Car2	1.6580910383369636	1
Gata2	Irf1	0.7641330523124614	1
Gata2	Gfi1b	4.225104251589381	1
Gata2	Prkca	0.109186858065183	0
Gata2	Ddit4	1.802463522170204	1
Gata2	S100a10	0.0917984198070192	0
Gata2	Ppif	0.3127162040556783	0
Gata2	Fam46c	1.3380972799749635	1
Gata2	Gstm5	1.4549474975414896	1
Gata2	Samd14	1.6082339890342348	1
Gata2	Prkab2	0.8034229108676259	1
Gata2	Igsf3	1.1939352710371105	1
Gata2	Tspan17	0.0891070408498268	0
Gata2	Gypa	0.3968475377354594	0
Gata2	Skil	0.2017173991647633	0
Gata2	Cyyr1	0.1080546546627825	0
Gata2	Bcar1	0.7420876142654791	1
Gata2	Slc22a23	0.2799987641016897	0
Gata2	Zfpm1	3.916803202746771	1
Gata2	Hist3h2a	0.0253497790981303	0
Gata2	Atf7ip	1.8696972988348068	1
Gata2	Slc7a8	1.4011723436706427	1
Gata2	Ifitm3	0.073456659460202	0
Gata2	Col5a1	0.1301629308105139	0
Gata2	Dapk1	0.8785620262972179	1
Gata2	Cbfa2t3	2.2304854332665784	1
Gata2	Aldh1a1	2.0742820285578207	1
Gata2	Smad7	0.6944942652327256	1
Gata2	Egr3	0.0752405599405843	0
Gata2	Cpne2	0.1449865717586505	0
Gata2	Arhgap10	0.0262942511107133	0
Gata2	Gata2	1.0	1
Gata2	Plscr1	0.0628729097837338	0
Gata2	Btg2	0.1251007997147986	0
Gata2	Rap1gap2	0.3843394278868182	0
Gata2	Car3	0.1866733639188525	0
Gata2	Csf2rb2	4.666123083232852	1
Gata2	Nrip1	0.5875307276740523	1
Gata2	Rasl11a	3.228223378546548	1
Gata2	Gem	0.1416677650255791	0
Gata2	Lmo4	0.2751111536636298	0
Gata2	Tspan13	0.1405105373676604	0
Gata2	Bcl11a	3.554043335561218	1
Gata2	P2ry1	2.432245457002564	1
Gata2	Cd59a	3.5740571329770434	1
Gata2	Sorbs2	0.1384860081826217	0
Gata2	Tmem140	0.3797134911340131	0
Gata2	Gp9	1.0785478581862178	1
Gata2	Gnb4	4.457354790074654	1
Gata2	H2-T23	0.7045909457960671	1
Gata2	Vamp5	1.6911428211644972	1
Gata2	Treml1	0.6305355233788941	1
Gata2	Ms4a2	1.7898333096357193	1
Gata2	Abcg1	0.2799612093222172	0
Gata2	Mob1b	1.3086284651515403	1
Gata2	Isg20	0.3017171643225518	0
Gata2	Casp3	1.508206995871523	1
Gata2	Aqp9	1.5729008529545003	1
Gata2	Dact1	0.2849801461589887	0
Gata2	Ddx60	0.074209277388995	0
Gata2	Kit	0.1508189412086503	0
Gata2	Pitpnc1	2.313574002585697	1
Gata2	Rbpms2	0.7333028504815632	1
Gata2	Rnase6	1.7887186072594567	1
Gata2	Pros1	0.1944831823974814	0
Gata2	Tal1	1.8521913149664344	1
Gata2	Csrp3	2.806375338725952	1
Gata2	Bcl2l1	0.1434227431654137	0
Irf7	Oasl2	3.6112533223975634	1
Irf7	Ifi204	5.716990407474074	1
Irf7	Klf1	0.1223368107242285	0
Irf7	Frmd4b	0.3057678985821477	0
Irf7	St3gal1	0.0722311418629882	0
Irf7	Tspo2	0.556322424157152	1
Irf7	Cela1	0.252877333048798	0
Irf7	Car1	0.8229346097747057	1
Irf7	Pou2f2	0.2197044776100071	0
Irf7	Col4a1	0.2807639076275775	0
Irf7	Rtp4	3.819620490540009	1
Irf7	Apoe	0.0439341163644969	0
Irf7	Ctse	0.2486741133279424	0
Irf7	Tpbg	1.2819586767019184	1
Irf7	Mllt3	0.0393754342598163	0
Irf7	Birc3	0.0611372638598856	0
Irf7	Map3k8	0.1564470090613199	0
Irf7	Zbtb20	0.0180501170257881	0
Irf7	Tgfb1i1	0.350346788351645	0
Irf7	Fbn1	0.6336756262763761	1
Irf7	Ass1	0.0201033483633593	0
Irf7	Ank3	0.1594376498796537	0
Irf7	Btnl9	0.3141793346527501	0
Irf7	Eva1b	0.2746873222786034	0
Irf7	Gbp2	2.570096120510015	1
Irf7	Xlr	0.3550214317556964	0
Irf7	Tmem106a	1.2610360668988252	1
Irf7	P2ry14	0.0676154131708164	0
Irf7	S100a10	0.0116777896176449	0
Irf7	Susd6	0.122587733045797	0
Irf7	Prkca	0.0711360053260694	0
Irf7	Gimap4	0.4459378601993523	0
Irf7	Cd59b	0.3152655918380124	0
Irf7	Stx11	0.1437804309875217	0
Irf7	Blvrb	0.047364553712996	0
Irf7	Dusp10	0.0802261386999714	0
Irf7	Plek	0.0641345677537136	0
Irf7	Rdh12	0.0856101543698601	0
Irf7	Chd3	0.0950481824840011	0
Irf7	Gem	0.1143136627351168	0
Irf7	Irf7	1.0	1
Irf7	Gbp8	2.267825063932306	1
Irf7	Gbp4	5.380060708134182	1
Irf7	Cyr61	0.097017673053729	0
Irf7	Ifi47	0.0231269994678119	0
Irf7	P2rx4	0.0504979458250612	0
Irf7	Ogt	0.0563460032101157	0
Irf7	Cds2	0.1344446334029569	0
Irf7	Ccnl1	0.1196511155822026	0
Irf7	Cldn10	2.7183383307747246	1
Irf7	Cxcl10	0.3091409368394718	0
Irf7	Maff	0.1055930008775303	0
Irf7	Cd36	0.5828094600030548	1
Irf7	Gypa	0.0919154894416945	0
Irf7	Aldh1a1	1.9464286456443665	1
Irf7	Tlr3	2.2425590181119195	1
Irf7	S100a4	0.0856795627895011	0
Irf7	Hbegf	0.4893990488961905	0
Irf7	Slc15a3	0.0240155378683374	0
Irf7	Ctss	0.2010405878637474	0
Irf7	Apbb2	0.0570178371888613	0
Irf7	Hmox1	0.1649604212641184	0
Irf7	Isg20	1.164684735123949	1
Irf7	Gp6	0.6353116203364385	1
Irf7	Tcp11l2	0.0962595055889699	0
Irf7	Foxo1	0.0649652294277169	0
Irf7	Esam	0.218096970667033	0
Irf7	Gp9	0.0342751039851769	0
Irf7	Tapbpl	0.0355484040665097	0
Irf7	Rnase6	0.0155792786214245	0
Irf7	Hist3h2ba	0.0321494691965979	0
Irf7	Bbc3	0.1343989877211383	0
Irf7	Btg2	0.2377878246448664	0
Irf7	Lgals9	0.1207058124104162	0
Irf7	Irf1	0.2576945125561437	0
Irf7	Havcr2	0.4349557764307124	0
Irf7	Atf3	0.0431364680534048	0
Irf7	Treml2	0.0893960228343355	0
Irf7	Sdc1	0.6245217155776439	1
Irf7	Nr4a3	0.3013181059244934	0
Irf7	H2-Q6	0.0689500572626387	0
Irf7	Ifi27	0.1557541789018746	0
Irf7	Jaml	0.4822405301739627	0
Irf7	Gp1ba	0.050322357108043	0
Irf7	Mycn	0.2585232288505448	0
Irf7	AW112010	0.2633585584322504	0
Irf7	Gpr171	0.0083568557843518	0
Irf7	Csrp3	0.3760755479076512	0
Irf7	Selenop	0.1681148195330686	0
Irf7	Samhd1	1.8791148032493972	1
Irf7	Ifit3	4.963188965312952	1
Irf7	Shisa5	0.4522267912936311	0
Irf7	Gbp9	0.9470776457713972	1
Irf7	Fstl1	0.3036955735029936	0
Irf7	Aurkb	0.0231444248445996	0
Irf7	Oasl1	5.600035601653589	1
Irf7	Usp18	3.0897535746534643	1
Irf7	Isg15	3.3392307334386184	1
Irf7	Ms4a6c	0.0297300758136948	0
Irf7	H2-Q4	0.233669970665792	0
Irf7	Jun	0.0081225371123644	0
Irf7	Mx1	0.6813744990891626	1
Irf7	Sdc3	0.9082928164735908	1
Irf7	H2-Ab1	0.0551060600054763	0
Irf7	Serpina3g	0.7366073170321729	1
Irf7	Ifit1	3.0152166345154443	1
Irf7	Lck	0.0084852895059094	0
Irf7	Cd151	0.6791425189829082	1
Irf7	Capg	0.0632265690343918	0
Irf7	Cd33	0.0471387602851856	0
Irf7	Dennd1c	0.174649551099836	0
Irf7	Stk39	0.5210133891933164	0
Irf7	Gbp7	1.6446085584331718	1
Irf7	Hilpda	0.13210039948161	0
Irf7	Xaf1	4.001120274528426	1
Irf7	Gimap5	0.0422870927930209	0
Irf7	S100a6	0.5032888375990598	0
Irf7	Ly6a	1.591145146838409	1
Irf7	Fam117a	0.0263871681822222	0
Irf7	Ube2l6	3.038699846155513	1
Irf7	Lncpint	0.0938335534245875	0
Irf7	Gimap6	0.0565920933529679	0
Irf7	Cenpf	0.3125628796715849	0
Irf7	Tspan8	0.7100971259950195	1
Irf7	H1fx	0.0442783632089017	0
Irf7	Gm4841	5.85874861153428	1
Irf7	Il23a	0.9468023240162924	1
Irf7	Iigp1	3.644160964807439	1
Irf7	Slfn4	0.7451737301736102	1
Irf7	Trim30a	2.2968727248369443	1
Irf7	Ramp3	0.0332869408402562	0
Irf7	Rsad2	0.9577581669275468	1
Irf7	Nfe2	0.0315251688803003	0
Irf7	Gm4951	0.9906311492545152	1
Irf7	Adora2b	0.1005397073179015	0
Irf7	Mmp11	0.4865558650742652	0
Irf7	Tspan17	0.7451705029005405	1
Irf7	Rnf19b	0.1435535354646307	0
Irf7	Stxbp6	0.5380454718250873	1
Irf7	H2-K1	0.0214385539735238	0
Irf7	Map3k14	0.1406541369041379	0
Irf7	Pdzk1ip1	0.0152672648363568	0
Irf7	Ptpn18	0.0249788734659678	0
Irf7	Il1rl1	0.0203089966357038	0
Irf7	Arid5a	0.0781837526214867	0
Irf7	Fam184a	0.0875842033460133	0
Irf7	Yes1	0.4146463777833855	0
Irf7	Col5a1	0.7323940892586099	1
Irf7	Hes1	0.0851029387628613	0
Irf7	Adrb2	0.4961846530288964	0
Irf7	Ifi44	3.115632948940584	1
Irf7	H2-DMb1	0.041437557145135	0
Irf7	Zbtb4	0.0964326932325722	0
Irf7	Ifi27l2a	0.2321337071731216	0
Irf7	Arhgap18	0.0227782164934386	0
Irf7	Cox6a2	0.0557259867167543	0
Irf7	Igtp	1.6967875151184122	1
Irf7	Mink1	0.0788842096063845	0
Irf7	Samd9l	0.3789680583592129	0
Irf7	H2-T23	0.7489417586118071	1
Irf7	Cxcl3	0.1517718828081438	0
Irf7	Sdsl	0.0903893179321356	0
Irf7	Rara	0.064476009506893	0
Irf7	Socs3	0.084438545900106	0
Irf7	Itsn1	0.0617543758674248	0
Irf7	Prdx6	0.0012124950591474	0
Irf7	Ccrl2	0.2698260915504356	0
Irf7	Irgm1	0.8434354677332438	1
Irf7	Sh2d2a	0.042862643648636	0
Irf7	Ddx60	2.8546508335568603	1
Irf7	Ccl5	1.685891466510302	1
Irf7	Ms4a6b	0.2678258680338113	0
Irf7	Hoxa5	0.0655845650003888	0
Irf7	Dntt	0.0034723704321691	0
Irf7	Sdc4	0.4196163179974467	0
Irf7	Ciita	0.5306848198792639	1
Irf7	Clic4	0.1527546755225149	0
Irf7	Egr3	0.1967002270526156	0
Irf7	Slfn5	1.7823041069395376	1
Irf7	Ms4a4b	0.1836870256394724	0
Irf7	Lgmn	0.0802556093913949	0
Irf7	Crim1	0.1120964510764835	0
Irf7	Plpp1	0.8927027756797348	1
Irf7	Pde10a	0.2428622494304019	0
Irf7	Dapk2	0.0370521829930907	0
Irf7	Hemgn	0.0348319444328871	0
Irf7	Irf4	0.1378652777429235	0
Irf7	Hpse	0.1916411808043378	0
Irf7	Nlrc5	0.6539898639222705	1
Irf7	Cd72	0.3964830693642939	0
Irf7	Tmem108	0.0115733993007792	0
Irf7	Fkbp10	0.085519219104355	0
Irf7	Rcn3	0.0422159075647991	0
Irf7	Ifitm3	0.4646758776569558	0
Irf7	Fam214a	0.0455104834387116	0
Irf7	Phf11b	2.659620751087828	1
Irf7	Cmpk2	3.283867790685518	1
Irf7	Ltb	0.1437359809863914	0
Irf7	Rgl1	0.2983515880299014	0
Irf7	Ptk2b	0.0354825031392343	0
Irf7	Gng11	0.0486693467621835	0
Irf7	Cxcl2	0.1302165541971462	0
Irf7	Ms4a4c	6.703859944824569	1
Irf7	Timp2	0.1413977170563916	0
Irf7	Hacd4	0.3849784850956208	0
Irf7	Ifi211	2.4555274826097726	1
Irf7	Raph1	0.1028705772123926	0
Irf7	H2-Aa	0.1887902782853553	0
Irf7	Mndal	1.8396377299979092	1
Irf7	Epsti1	2.390779021326141	1
Irf7	Ifi203	0.4075410700121027	0
Irf7	Ppif	0.021812575111895	0
Irf7	Hivep2	0.0171672699113217	0
Irf7	Loxl3	0.1161813800251811	0
Irf7	Serpina3f	1.1971606309892675	1
Irf7	Zcwpw1	0.2896980330695281	0
Irf7	Uba7	0.411773221348451	0
Irf7	Stat1	3.2845843680992908	1
Irf7	Gdf15	0.006635276274412	0
Irf7	Parp14	1.156965616292727	1
Maff	Dgkh	0.976821094633966	1
Maff	Gimap6	0.0425648098374824	0
Maff	Slc44a1	0.2021909484030469	0
Maff	Sh3bgrl2	0.1618939185312026	0
Maff	Neat1	0.06966587300043	0
Maff	Msrb3	0.3612936833971353	0
Maff	Pira2	0.1896002840773445	0
Maff	Arrdc3	0.3851107184873382	0
Maff	Litaf	0.0179772558801456	0
Maff	Xpo7	0.0674978834308955	0
Maff	Csrnp1	0.7124933886391518	1
Maff	Arhgef3	0.0258651086669123	0
Maff	Pmp22	2.174562249744261e-05	0
Maff	Pkp3	0.0735226587393836	0
Maff	Smim3	0.0105919289561868	0
Maff	Sdc4	0.03716729255854	0
Maff	Gimap3	0.5666029002809845	1
Maff	Klrd1	0.9947466246071344	1
Maff	Tgfbr3	0.0453339695646706	0
Maff	Apold1	0.3343389536655598	0
Maff	Acod1	0.2346408739246259	0
Maff	Arhgef12	0.0183215658226107	0
Maff	Ccrl2	0.0745771847231252	0
Maff	Rora	0.7216750437062905	1
Maff	Tlr3	0.6361813059508518	1
Maff	Errfi1	0.0823292203035828	0
Maff	Il2rb	0.0254916850031241	0
Maff	Tsc22d1	0.0288441861437719	0
Maff	Pim1	0.1329773444758938	0
Maff	Mecom	0.0585446943402091	0
Maff	St3gal1	0.0726541959279567	0
Maff	Xcl1	1.729522578762451	1
Maff	Arl5b	0.1003582187072076	0
Maff	Cbfa2t3	0.0660679630508844	0
Maff	Cxcl2	1.353702126417328	1
Maff	Trim2	0.2023999654400436	0
Maff	Tpbg	0.8694058228969392	1
Maff	Cyp11a1	0.0145144162770547	0
Maff	Havcr2	0.0709942308640743	0
Maff	Cxcl10	0.2385407727868861	0
Maff	H2-Q4	0.1193569936698946	0
Maff	Cyyr1	0.3915862195130377	0
Maff	Slc38a1	0.0403942562664861	0
Maff	Gbp8	0.0281272363811649	0
Maff	Nr4a3	0.1920306188500844	0
Maff	Pxdc1	0.7800631557556731	1
Maff	Rsad2	0.0515836080309738	0
Maff	Ablim1	0.1869284966877283	0
Maff	Fgfr1	0.1585943070959013	0
Maff	Egr2	0.144220507108476	0
Maff	Socs1	0.8057375530036869	1
Maff	Sh2d2a	0.4820166319821494	0
Maff	Zbtb16	0.9154139615897696	1
Maff	Tfdp2	0.0898240983449956	0
Maff	Gadd45b	0.1387419280808921	0
Maff	Hbegf	0.5803825231032823	1
Maff	Mllt3	0.3379739901117137	0
Maff	Npnt	0.1173162544609364	0
Maff	Nebl	0.3540354579030927	0
Maff	Bpgm	0.0900412079144791	0
Maff	Irf1	0.3869509673742138	0
Maff	Tuba1a	0.0234007100231705	0
Maff	Lif	0.9311506265037748	1
Maff	Sh3pxd2a	0.1965218075855243	0
Maff	Tnfrsf9	0.0612892630357056	0
Maff	AW112010	0.0162157304465793	0
Maff	Phlda1	0.1351913374796584	0
Maff	Ltb	0.6680996148092895	1
Maff	Maff	1.0	1
Maff	Isg15	0.1058281110078955	0
Maff	Jun	0.1124165536707917	0
Maff	Ankrd33b	0.2013384097672846	0
Maff	Tgfbi	0.6307215350503781	1
Maff	Cables1	0.1269240432085711	0
Maff	Gbp4	0.1573608374251562	0
Maff	Id2	1.496651094349812	1
Maff	Fstl1	0.2459557003209375	0
Maff	Relb	0.1739043549210252	0
Maff	Fam46c	1.2393235857007754	1
Maff	Vegfa	0.1429991969106265	0
Maff	Plxna4	0.6050026886084487	1
Maff	Il4	0.409095524045402	0
Maff	Plk2	0.419644555308377	0
Maff	Nacc2	0.184304609189693	0
Maff	Nfkbiz	0.0510342757746333	0
Maff	Tnfaip3	0.3925795480671633	0
Maff	Sept4	0.2191635200684598	0
Maff	Batf3	0.7074225554939192	1
Maff	Lgals9	0.0330358604963692	0
Maff	Itgax	0.5074325448634188	0
Maff	Il10ra	1.364516864550637	1
Maff	Cd274	0.2634085385582793	0
Maff	Ier3	0.249607274263581	0
Maff	Eps8	0.3895503720117034	0
Maff	Kbtbd11	0.4072115886831414	0
Maff	Enc1	0.1169014959552787	0
Maff	Ltc4s	0.2308071333488647	0
Maff	Tspan17	0.1035341570801221	0
Maff	Adrb2	0.4499073360433512	0
Maff	Adam19	0.4407613521339928	0
Maff	St3gal6	0.0951343684387012	0
Maff	Birc3	0.0494603109759657	0
Maff	Malt1	0.1861469956046484	0
Maff	Itpkb	0.0556754885252822	0
Maff	Sorbs1	0.1056109228839515	0
Maff	Nfkbia	0.6975135859927797	1
Maff	Camk2d	0.1383222056895638	0
Maff	Icam1	0.7793889093582249	1
Maff	Clec4d	0.0543670435560367	0
Maff	Cxcl3	0.0056146705357684	0
Maff	Tnfaip2	0.0592786163363726	0
Maff	Dusp5	0.0763160163028538	0
Maff	Arhgap28	0.3154467652207879	0
Maff	Bcl2a1b	0.6408357645502649	1
Maff	Bhlhe40	0.0569346731297851	0
Maff	Sema4c	0.1755627685712501	0
Maff	Sik1	2.5788273677121305	1
Maff	Adora2b	0.0251640022098157	0
Maff	Cd69	0.5256599144488834	0
Maff	Hoxa5	1.3056689922036022	1
Maff	Camk4	0.0170051814246484	0
Maff	Bcl11b	0.0939554514508831	0
Maff	Rgs3	0.2802182911914955	0
Maff	Procr	1.257373355135324	1
Maff	Junb	0.0519278543803366	0
Maff	Crem	0.1121378983339128	0
Maff	Rasgef1b	0.0363507916432616	0
Klf10	Pik3r1	0.1844248951683717	0
Klf10	Fosb	0.0793709209240468	0
Klf10	Il1r1	0.0413634870723352	0
Klf10	Plscr1	0.0595369214484805	0
Klf10	Atxn1	0.0747881971048062	0
Klf10	Mum1l1	1.1142836382441883	1
Klf10	Klf4	0.5359177198301585	1
Klf10	Nbea	0.1384733293199386	0
Klf10	Ccnl1	1.7465056117194742	1
Klf10	Cers4	0.1190942156064315	0
Klf10	Dyrk3	0.1216619743608592	0
Klf10	Mycn	0.5661188181759786	1
Klf10	Iqgap1	0.106199250243337	0
Klf10	Ell2	0.9354794650044804	1
Klf10	Plxdc2	0.237023810161217	0
Klf10	Mecom	0.0273260341492601	0
Klf10	Chd2	0.1719545333456886	0
Klf10	Jak1	0.0524667911404076	0
Klf10	Tcf7l2	0.3024670770105786	0
Klf10	Per1	0.4169970760211013	0
Klf10	Ccnd1	0.1908614434218914	0
Klf10	Vasn	1.0401452253442205	1
Klf10	Zyx	0.1119516285685272	0
Klf10	Grasp	0.4014125703234115	0
Klf10	Proser2	0.1891492785132009	0
Klf10	Camk2d	0.1214719256236688	0
Klf10	Nrip1	0.2500336437313116	0
Klf10	Cish	1.84723090848377	1
Klf10	Palld	0.5726148348517853	1
Klf10	Trim8	0.3496332003740933	0
Klf10	Zfp36	0.2093763594611798	0
Klf10	Fzd4	0.0813335238882746	0
Klf10	Efnb1	0.0415037847277214	0
Klf10	Sdc3	0.0732195026013767	0
Klf10	Pxdc1	0.2062100888188289	0
Klf10	Aqp1	0.0194692418325365	0
Klf10	Slc44a1	0.0484224301719167	0
Klf10	St3gal1	0.528193422836769	1
Klf10	Atp8a1	0.590075944758278	1
Klf10	Furin	0.9158542720322868	1
Klf10	Zfhx3	0.0796985739973508	0
Klf10	Ndrg1	0.6067978508377436	1
Klf10	Raph1	0.4186655276774659	0
Klf10	Ahr	0.1145077393161617	0
Klf10	Pdk4	0.1135235787511418	0
Klf10	Traf1	0.3024493772521698	0
Klf10	Foxo1	0.0550332585364201	0
Klf10	Metrnl	0.0842347574684463	0
Klf10	Maged1	0.1624516261158788	0
Klf10	Cnst	0.0660104102287755	0
Klf10	Ccdc88a	0.2642399137647235	0
Klf10	Picalm	1.0388409426946346	1
Klf10	Nrarp	0.4751489870244422	0
Klf10	Yes1	0.4168223039981969	0
Klf10	Hbegf	0.127417059253432	0
Klf10	Egr2	8.964411476225413e-08	0
Klf10	Zcchc11	0.051827950038771	0
Klf10	Lmna	1.1676740294905623	1
Klf10	Kdr	0.5273670372903664	1
Klf10	Ncoa1	0.2368938166186392	0
Klf10	Vim	0.0522992683966544	0
Klf10	Plek	0.1780196985412122	0
Klf10	Glul	0.0389921022504275	0
Klf10	Tnik	0.0608062315322705	0
Klf10	Adamts1	0.0575643945163586	0
Klf10	Crebrf	0.8272253127654904	1
Klf10	Birc2	0.6589150481632572	1
Klf10	Runx1	0.2783092036215752	0
Klf10	Hist3h2ba	0.731930681127842	1
Klf10	Plxna2	0.0197234805727703	0
Klf10	Mllt6	0.1450172985222306	0
Klf10	Slc20a1	0.2895181376968859	0
Klf10	Arl4c	1.426761406703248	1
Klf10	Tubb2a	0.1292167493714579	0
Klf10	Kazald1	0.0815735051353009	0
Klf10	Myo1e	0.1746005660354024	0
Klf10	Tmcc2	0.8730205734474826	1
Klf10	Itpr2	0.5335375824361244	1
Klf10	Prkd3	0.63792678427114	1
Klf10	Cdk6	0.1110553396180982	0
Klf10	Crim1	0.0380439023609845	0
Klf10	Smim3	0.051050835680354	0
Klf10	Rab11fip1	0.3767104037829025	0
Klf10	Klf10	1.0	1
Klf10	Mylip	0.1697781557741497	0
Klf10	Cacna1s	0.5224427014723082	0
Klf10	Creb5	0.9331656340931858	1
Klf10	Plekha5	0.137975675786779	0
Klf10	Dst	0.2970582181390674	0
Klf10	Antxr2	0.3346335967383694	0
Klf10	Trpc1	0.1029356310729703	0
Klf10	Cyr61	0.0793905581504536	0
Klf10	Fscn1	0.5926010203785522	1
Klf10	Lrrc32	0.0199906224196726	0
Klf10	Itgb3	0.0541822445900939	0
Klf10	Itga4	0.4904869770573725	0
Klf10	Chka	0.6739950132015605	1
Klf10	Otud7b	0.3295581113978486	0
Klf10	Dhrs3	0.0908502371263511	0
Klf10	Hivep2	0.485901650091209	0
Klf10	Kdm6b	1.1518994086524892	1
Klf10	Neurl3	1.6684261760824302	1
Klf10	Aplp2	0.300317115667878	0
Klf10	Slc5a3	0.0374257138015559	0
Klf10	Gabbr1	0.4608454666144719	0
Klf10	Rora	0.3361808696195129	0
Klf10	Draxin	0.0844612928366582	0
Klf10	Aff4	0.7778754375877347	1
Klf10	Irf2bp2	0.0342925057887365	0
Klf10	Irf2bpl	0.1363037978710951	0
Klf10	Ccdc92	0.4839774638986571	0
Klf10	Car2	0.05110235134928	0
Klf10	Mef2a	0.6336904285640377	1
Klf10	Ppp1r10	0.052499864948691	0
Klf10	P2rx4	0.0718069237680173	0
Klf10	Arhgef12	0.3101454695231943	0
Klf10	Ube2h	0.1597577234289998	0
Klf10	Gnb4	0.0237238965419391	0
Klf10	Ttc28	0.0591312121035663	0
Klf10	Igf1r	0.3260195394948241	0
Klf10	Spry4	0.0179121693361836	0
Klf10	Atad2	0.0483096297281814	0
Klf10	Pdgfb	0.9621558933786986	1
Klf10	Aff3	0.0321207100601647	0
Klf10	Pitpnc1	0.2892673940214555	0
Klf10	Saraf	0.1129957233555572	0
Klf10	Neat1	0.2042105928399049	0
Klf10	Errfi1	0.2335836106499108	0
Klf10	Hlf	0.0895694292366182	0
Klf10	Itsn1	0.0559184972789604	0
Klf10	Rel	0.0900009050304067	0
Klf10	Map4k4	0.0731369602412591	0
Klf10	Itga6	0.1038144709979073	0
Klf10	Sptb	0.2363035250035165	0
Klf10	Slc22a3	0.0301503191974046	0
Klf10	Ptprs	0.1348918242188316	0
Klf10	Ly6a	0.0599410586535885	0
Klf10	Aqp9	0.0392746658460734	0
Klf10	Rgs10	0.1164203393707485	0
Klf10	Rasgef1b	0.2797436857934254	0
Klf10	Zc3h12a	0.6670421160322793	1
Klf10	Elf1	0.045458428102569	0
Klf10	Vwf	0.7723158679802952	1
Klf10	Tppp3	1.8951816020277483	1
Klf10	Nr4a2	0.1166957456479614	0
Klf10	Pmp22	1.6801597967062182e-08	0
Klf10	Lgals3	0.0278060858241089	0
Klf10	Kif2a	0.0768474708759494	0
Klf10	Rnf19b	0.1003340546622904	0
Klf10	Trove2	0.843352612451434	1
Klf10	Irs2	0.3569771399134442	0
Klf10	Plpp3	0.9147930020921684	1
Klf10	Mink1	0.1101499279124272	0
Klf10	Arhgef40	0.4362146530944719	0
Klf10	Maff	0.1458782369853304	0
Klf10	Pls3	0.168513152480165	0
Klf10	Slc6a4	0.0554479367566113	0
Klf10	Itgb5	0.0734547086032388	0
Klf10	Basp1	0.3274964200840384	0
Klf10	Egr1	0.0850521192039816	0
Klf10	Pgm2l1	0.5770036839701146	1
Klf10	Tsc22d2	0.951194211343292	1
Klf10	Mxd1	0.0942705725013192	0
Klf10	Mtss1l	1.6694857708716708	1
Klf10	Edem3	0.3663684217023067	0
Klf10	Klf13	5.232779976305095	1
Klf10	Camk2n1	0.3219356286993542	0
Klf10	Smad6	0.3266803867064469	0
Klf10	Cxcl2	0.7179897337136638	1
Klf10	Ahcyl2	0.2848719357568202	0
Klf10	Camk1d	0.1103300771015761	0
Klf10	Ahnak	1.045294392473116	1
Klf10	Etv3	0.1029966457189252	0
Klf10	Ttc39b	0.1380366751590044	0
Klf10	Pros1	0.1200535352295125	0
Klf10	Fam184a	0.1495942304822188	0
Klf10	Klf9	1.4560206999816678	1
Klf10	Fosl2	0.2347451624358357	0
Klf10	Tinagl1	0.7470423034336767	1
Klf10	Nckap1	0.3597808529481591	0
Klf10	Abcc5	0.3132083634034419	0
Klf10	Cplx2	0.0017620009550951	0
Klf10	Inf2	0.3690433234598465	0
Klf10	Pls1	0.073496829603062	0
Klf10	Rab37	0.0937495759152087	0
Klf10	Cadm1	0.1981572631445639	0
Klf10	Tanc2	1.1300038280618854	1
Klf10	Coq10b	0.2403824726428414	0
Klf10	Synm	1.3908846762696254	1
Klf10	Bmp2	0.1319239249199375	0
Klf10	Pde10a	0.233235112111485	0
Klf10	Cdk14	0.2294024858198559	0
Klf10	Rtn1	0.6601063816055436	1
Klf10	Sesn3	0.1645496658382945	0
Klf10	Crem	0.0862940391032616	0
Klf10	Rasa3	0.0784621082577036	0
Klf10	Ptgs2	0.3261837988919622	0
Klf10	S1pr1	0.4670851114612718	0
Klf10	Pim1	0.1505424506119689	0
Klf10	Nfat5	0.3599816938315111	0
Klf10	F11r	0.5151398558897365	0
Klf10	Ophn1	0.1120240784719063	0
Klf10	Ubap1	0.3814074664155797	0
Klf10	Abca1	0.3479248284481827	0
Klf10	Cdh2	0.1839080437605681	0
Klf10	Ipo11	0.1332784009848155	0
Klf10	Mllt3	0.3582742628976958	0
Klf10	Mast4	0.2351214826556824	0
Klf10	Sbno2	1.140205741910724	1
Klf10	Dnajb4	0.1278122541150045	0
Klf10	Tlk1	0.0973411950412083	0
Klf10	Jarid2	0.1151827320091694	0
Klf10	Zfp827	0.6101982294809839	1
Klf10	Ralgapa2	0.2031102739294076	0
Klf10	Pnpla8	0.1578137521768425	0
Klf10	Notch3	0.0906049514984491	0
Klf10	Tulp4	0.0137987966910582	0
Klf10	Ugcg	0.4080471180465966	0
Klf10	Igf2bp2	0.4012922254701235	0
Klf10	Malat1	0.045801702939395	0
Klf10	Loxl3	0.2254058322188925	0
Klf10	Mcc	0.2955808822523534	0
Klf10	Tnfaip3	0.0870248104150124	0
Klf10	Utrn	0.0355872623339292	0
Klf10	Timp3	0.142716254538094	0
Klf10	Fam46c	0.5553910251202521	1
Klf10	Capn2	1.4665623516257338	1
Klf10	Spag9	0.4242555046154759	0
Klf10	Cd55	0.0372043359966528	0
Klf10	Gadd45b	0.5955115302801377	1
Klf10	Rhoc	0.7036790496332278	1
Klf10	Csgalnact1	0.2872073093639863	0
Klf10	Klf3	1.0426592162124395	1
Klf10	Itpkb	0.5318816029965423	1
Klf10	Peli1	0.1395899484990525	0
Klf10	Zc3h12c	0.0761090570811319	0
Klf10	Nfkbiz	0.74206768903586	1
Klf10	Wisp1	0.058597315984848	0
Klf10	Tgfbr3	0.0054052762942183	0
Klf10	Susd6	0.437342381193082	0
Klf10	Gata3	0.0217973631203959	0
Klf10	Lncpint	0.3137333196621356	0
Klf10	Plec	2.1873780299422148	1
Klf10	Dapk1	0.2036731365077093	0
Klf10	Fn1	0.0319223507155269	0
Klf10	Smad7	0.7716606534423748	1
Klf10	Dgkh	0.017813253990234	0
Klf10	Fhl1	0.6728720571099432	1
Klf10	2810474O19Rik	1.3999175144709022	1
Klf10	Nfkb1	0.2916546752253701	0
Klf10	Tal1	0.1020496237106297	0
Klf10	Procr	0.2963792119708938	0
Klf10	Zbtb4	0.2520430579536218	0
Klf10	Plekho2	0.4395860651478979	0
Klf10	Casp3	0.1790428976567396	0
Klf10	Sorbs1	0.3531774859435486	0
Klf10	Mki67	0.4080847484273874	0
Klf10	Pdgfa	0.1729810004372227	0
Klf10	Zeb1	0.1567723726381991	0
Klf10	Mest	0.3541964157392395	0
Klf10	Pbx1	0.6265021279945189	1
Klf10	Pde3b	0.0828146199068377	0
Klf10	Sytl3	0.0475498828960636	0
Klf10	Csrnp1	0.2855085396047243	0
Klf10	Kdm7a	0.2103541550192133	0
Klf10	Sh3pxd2a	0.1284881449256551	0
Klf10	Plk3	2.3920548912962505	1
Klf10	Phlda1	0.4435623828421593	0
Klf10	Hivep3	0.5864037933631514	1
Klf10	St3gal6	0.1085512456198786	0
Klf10	Lifr	0.0817372521748857	0
Klf10	Bgn	0.181964866346988	0
Klf10	Sh2b3	1.0327021218692245	1
Klf10	Fam214b	0.7722798046230748	1
Klf10	Efnb2	0.2183274745972503	0
Klf10	Zfand5	0.1833794894687291	0
Klf10	Pard3b	0.1358644898632325	0
Klf10	Gcnt1	0.5383252615444871	1
Klf10	Adgrg1	0.3351551989443482	0
Klf10	Prkch	0.7883277857824718	1
Klf10	Tjp1	0.1373490328079291	0
Klf10	Nebl	0.4006084369922225	0
Klf10	Cdkn2d	0.1349298194390373	0
Klf10	Xpo7	0.1150680196833495	0
Klf10	Zbtb10	0.146585677526032	0
Klf10	Sdc4	0.00910235822961	0
Klf10	C3ar1	0.8503920273795831	1
Klf10	Nedd4	0.0857430095659089	0
Klf10	Bhlhe40	1.5495259018631933	1
Klf10	Meis1	0.0416691931912263	0
Klf10	Plp1	4.9596132108610064e-08	0
Klf10	Gbp9	1.8536326054511263	1
Klf10	Maml2	0.2759916724115177	0
Klf10	Ramp3	0.1688347918123146	0
Klf10	Dlc1	0.3855628989683226	0
Klf10	Skil	1.2415947724246483	1
Klf10	Rai14	0.3918572094377022	0
Klf10	Mapk6	0.3979049206519278	0
Klf10	Adrb2	0.3147945230273528	0
Klf10	St3gal5	0.053475344932831	0
Klf10	2900026A02Rik	0.3769565793785793	0
Klf10	Maml3	0.1904947568589732	0
Klf10	Dennd4a	0.5296854855246083	1
Klf10	Dusp3	0.1241889162306821	0
Klf10	Kit	0.1325586212351492	0
Klf10	Mtss1	0.5529086472797434	1
Klf10	Il4ra	0.0766339696425089	0
Klf10	Sh3bgrl2	0.7358978680159978	1
Klf10	Gng11	0.1241456795254142	0
Klf10	Nr3c1	0.3370952830410179	0
Klf10	Myh9	0.1636377235373811	0
Klf10	Col18a1	0.0898204770164248	0
Klf10	Tpbg	0.0088265659246319	0
Klf10	Rgl1	0.0784089374534608	0
Klf10	Bcl9l	0.2306159681769361	0
Klf10	Mob1b	0.0564662313364406	0
Klf10	Cxxc5	0.1214728624509533	0
Klf10	Sox6	2.382016827410661	1
Klf10	Tgfbi	0.1076067476434905	0
Klf10	Tpm1	0.295620087874994	0
Klf10	Tln1	0.0425885523649746	0
Klf10	Zfpm1	0.2704255576732732	0
Klf10	Rara	1.2830419957073498	1
Klf10	Myo6	0.6009710278177797	1
Klf10	Plxna4	0.1068165702701447	0
Klf10	Rnf144a	0.1691303236708639	0
Klf10	Fbxl21	0.3419037662859739	0
Klf10	Ptk2b	0.6762017397359664	1
Klf10	Bend4	0.0010920138706661	0
Klf10	Rock2	0.1353975412372017	0
Klf10	Junb	0.9429517962818325	1
Klf10	Itm2a	0.0466531474600177	0
Klf10	Tmcc3	0.0691019194970144	0
Klf10	Fhl2	0.1827437887590183	0
Klf10	Bex4	0.0145148990409203	0
Klf10	Ifrd1	0.0547818954958583	0
Klf10	F2r	0.5353769395149987	1
Klf10	Abcg1	1.261258481899447	1
Klf10	Ptms	0.4433742687470389	0
Klf10	Vldlr	0.8534390696461572	1
Klf10	Lpin2	0.2800310403835764	0
Klf10	Icam1	0.4221936999597867	0
Klf10	Msi2	0.5519494300539793	1
Klf10	Tmem246	0.0866595146613145	0
Klf10	Ikzf2	0.3174408844875457	0
Klf10	Tdrp	1.0797023182663144	1
Klf10	Itgav	0.3354042151465677	0
Klf10	Lrp1	0.1713130585406662	0
Klf10	Gch1	0.2811242505752578	0
Klf10	Pde5a	0.3594937888378229	0
Klf10	Bbc3	0.0605083752089082	0
Klf10	Fyn	0.1706534776507984	0
Klf10	Lpp	0.2102235675257883	0
Klf10	Ank2	1.1747781997737456	1
Klf10	Trim2	0.3429691561105212	0
Klf10	Myadm	0.3469939810677555	0
Klf10	Nacc2	0.1122980200842123	0
Klf10	Nfia	0.0732621093005129	0
Klf10	Mctp1	0.2066673080303693	0
Klf10	Egr3	0.4646136198937894	0
Klf10	Hes1	0.7624328882888503	1
Klf10	Fcgrt	0.986486221283522	1
Klf10	Gnao1	0.5765468140922073	1
Klf10	Jak2	0.269860347054404	0
Klf10	Tfdp2	0.0851178101339923	0
Klf10	Myo10	0.112658085355807	0
Klf10	Gadd45g	1.4285189697948524	1
Klf10	Gm527	0.7019299062173509	1
Klf10	Tiparp	0.0670215051938698	0
Klf10	Npnt	0.1268566507457701	0
Klf10	Nupr1	0.0825877893123801	0
Mafb	Cadm1	0.0158421061422946	0
Mafb	Gadd45g	0.2319535369323015	0
Mafb	Plekho1	0.0740094998523697	0
Mafb	Slc7a8	0.4122679641878559	0
Mafb	Foxo1	0.0947289436179923	0
Mafb	Ston2	0.7777056098804553	1
Mafb	Gfod2	1.032571157031901	1
Mafb	Apoe	0.0438743301828741	0
Mafb	Camk2n1	0.2615341915596422	0
Mafb	Perp	0.1752475287019609	0
Mafb	Fam174b	0.038725299142042	0
Mafb	Acvrl1	1.1521523745749758	1
Mafb	Plvap	0.3535591825424763	0
Mafb	Hpgd	2.3966051853016803	1
Mafb	Lgals3	0.2791255316519247	0
Mafb	Smarca2	0.1067332681603129	0
Mafb	Fhl2	0.2089301691758045	0
Mafb	Ms4a2	1.0605174974271052	1
Mafb	Hmox1	1.2399482590637374	1
Mafb	Gramd1c	0.2063153437041187	0
Mafb	Tnfsf9	2.189286342975986	1
Mafb	Gem	0.1052031996435418	0
Mafb	Timp2	0.3433350690323269	0
Mafb	March1	2.649633022471394	1
Mafb	Lima1	0.6688895907684735	1
Mafb	Sdc3	0.9056718481405874	1
Mafb	Tsc22d2	0.1436330074993159	0
Mafb	Itsn1	0.0492492742267811	0
Mafb	Rnf144b	0.1179450884954017	0
Mafb	Rasd1	1.8565144640898488	1
Mafb	Pim2	0.0978903919435683	0
Mafb	Slc45a4	0.5297631853477481	1
Mafb	Nacc2	0.4257658918103575	0
Mafb	Glul	0.0128212973967397	0
Mafb	Fgf3	0.2838992868493221	0
Mafb	Scd1	1.3477546622327574	1
Mafb	Mafb	1.0	1
Mafb	Lancl3	0.3743406509394367	0
Mafb	Nr1d1	0.978115618544545	1
Mafb	Zfp503	0.2745881143528947	0
Mafb	Pdk4	0.1274564033111442	0
Gata1	Ddit4	0.1488314769737454	0
Gata1	Ipo11	0.0823427276312365	0
Gata1	Atf7ip	0.0657961825621962	0
Gata1	Usp18	0.2793823781180031	0
Gata1	Mtss1	0.0401592792293648	0
Gata1	Zfpm1	3.4139347963040736	1
Gata1	Rab11a	0.1547208975697423	0
Gata1	Ywhah	0.0695503920514135	0
Gata1	Egr2	1.6743746006815925	1
Gata1	Atpif1	0.3052069582777031	0
Gata1	Ppp1r15a	0.1507501219066168	0
Gata1	Chac2	1.1614528410801974	1
Gata1	Fam174b	0.9544815404089914	1
Gata1	Prkca	0.0869334526157318	0
Gata1	Aqp1	2.1117626191216265	1
Gata1	Auts2	0.2314345946109831	0
Gata1	Slc4a1	2.791043160372863	1
Gata1	Axin2	0.1160872102894571	0
Gata1	H2afx	0.0046102750888881	0
Gata1	Stat1	0.0848676405058707	0
Gata1	Crip2	0.7970339169525579	1
Gata1	Gfi1b	3.1468020291220298	1
Gata1	Cpne2	0.232520130054997	0
Gata1	Sphk1	1.358767366873165	1
Gata1	Esd	0.0280416704574224	0
Gata1	Mns1	2.9450806098541493	1
Gata1	C530008M17Rik	0.3630204261589164	0
Gata1	Zcwpw1	0.0231668000700873	0
Gata1	Pkp3	4.187158167581619	1
Gata1	Sept8	1.1356572831274865	1
Gata1	Fbxo5	0.2604844535767985	0
Gata1	Prkab1	0.1221085301568589	0
Gata1	Ces2g	2.837633705992319	1
Gata1	Tuba8	1.5285873901754892	1
Gata1	Tmem64	1.50618813028297	1
Gata1	Tnfaip2	0.940077590903688	1
Gata1	Tpm1	1.623715642123684	1
Gata1	Scin	0.6421862355907849	1
Gata1	Unc119	0.1969245046160761	0
Gata1	Il1rl1	3.8561098123099584	1
Gata1	Dact1	0.2032877343017766	0
Gata1	Arl6ip1	0.026184138523369	0
Gata1	H1fx	1.0318817652269674	1
Gata1	Cxcl3	0.6624151908837388	1
Gata1	Ndrg1	0.2474801128390549	0
Gata1	Nupr1	0.7445025820612033	1
Gata1	Ccng2	0.1170816163985776	0
Gata1	Tspan17	0.6824221353258504	1
Gata1	Apoe	2.848584922874182	1
Gata1	Cenpf	0.1031404053991035	0
Gata1	Rnase6	1.1203141788570428	1
Gata1	Ubb	0.0313113709385504	0
Gata1	Gpx4	0.0208347867113594	0
Gata1	Alas2	1.3004546485431483	1
Gata1	Pde5a	0.1829533020507807	0
Gata1	Spta1	0.5501746363635057	1
Gata1	Dapk2	0.80148764010352	1
Gata1	Ms4a2	1.912416993108764	1
Gata1	F2r	0.7779393179880272	1
Gata1	Paqr9	0.1906266201861034	0
Gata1	Nacc2	0.1183173636021765	0
Gata1	Prr13	0.2587026758941137	0
Gata1	Tsc22d3	0.5338190426120085	1
Gata1	Clca3a1	0.0776196913943225	0
Gata1	Rrad	0.0876688768648602	0
Gata1	Galnt6	0.1997978887256883	0
Gata1	F8	1.2602047715293536	1
Gata1	Tgfbr3	2.0506256006063794	1
Gata1	Gclm	0.2987716468483792	0
Gata1	Clmp	0.7673223697955139	1
Gata1	Aplf	0.4663232477624512	0
Gata1	Bgn	0.2557181910277871	0
Gata1	Cyb5a	0.0157851138079614	0
Gata1	Pdlim1	1.094314395771582	1
Gata1	Cdk1	0.0143639648270582	0
Gata1	Rtp4	0.1734420403309584	0
Gata1	H2afz	0.1354011862446861	0
Gata1	Acod1	0.3351213500193722	0
Gata1	Clec2d	0.5554548170559609	1
Gata1	Tal1	0.1411426726946765	0
Gata1	Glul	0.0514847385574277	0
Gata1	Cks2	0.1349860395809345	0
Gata1	Mycn	0.3225480543519085	0
Gata1	Gp9	1.5037000255883342	1
Gata1	Gem	0.2489286244586007	0
Gata1	Socs1	0.0565293811198368	0
Gata1	Nxpe2	0.8758858690109556	1
Gata1	Tspan13	0.0178467818062303	0
Gata1	Cd55	2.9551502311905207	1
Gata1	Ermap	0.90232915333484	1
Gata1	Efnb1	0.3722941478241059	0
Gata1	Hemgn	6.33938921152976	1
Gata1	Hbb-bs	0.1298063688729676	0
Gata1	Sfrp4	0.280088548920076	0
Gata1	Ccrl2	0.5045382246881833	0
Gata1	Gadd45g	0.5339212030535928	1
Gata1	Apoc1	2.374845655571684	1
Gata1	Cttn	0.214417116398374	0
Gata1	Col5a1	3.2323404494527703	1
Gata1	Kel	1.15869729017756	1
Gata1	Gata2	5.305649760815495	1
Gata1	Nck2	0.5803493425071652	1
Gata1	Birc5	0.0125155247036023	0
Gata1	Ltc4s	0.0934862609987315	0
Gata1	Slc22a23	1.2200247743658297	1
Gata1	Nipal3	0.0691839814616694	0
Gata1	Rap2b	0.0957461337522092	0
Gata1	Fam46a	0.0873990291548352	0
Gata1	Tmcc2	0.1234045565302146	0
Gata1	Emp3	0.0971787926221704	0
Gata1	Fam46c	0.0696601011815033	0
Gata1	P2ry1	3.0154401626527187	1
Gata1	S1pr1	0.057384561111231	0
Gata1	Irf1	0.5586342054979685	1
Gata1	Tnfaip3	0.095111045330951	0
Gata1	H2-Q4	0.6385101120155919	1
Gata1	Fcer1a	0.1909111022019967	0
Gata1	Ccna2	0.0232177949906288	0
Gata1	Tuba1a	0.0355271573244072	0
Gata1	Tbxas1	0.0561138099019598	0
Gata1	Abcc5	0.8484234784499661	1
Gata1	Gch1	0.7978375058162441	1
Gata1	Ank1	0.7417951935677825	1
Gata1	Tspan33	1.0826750807057326	1
Gata1	Tpx2	0.0695628072048118	0
Gata1	Rhag	0.9391538560233926	1
Gata1	Ackr1	0.6848546472900274	1
Gata1	Dusp1	0.0367632834162071	0
Gata1	Igtp	1.155873577111008	1
Gata1	Rab11fip1	0.9451806321159532	1
Gata1	Gnb4	2.1367501715460127	1
Gata1	Cela1	3.2115583854211307	1
Gata1	Sox6	1.1547720999810491	1
Gata1	Epdr1	5.586289996692616	1
Gata1	Fos	0.0402498667863439	0
Gata1	Tgfb1	0.050146420638141	0
Gata1	Optn	3.4180875300154527	1
Gata1	Ifit1	0.2196419048680054	0
Gata1	Klf1	6.460385787136487	1
Gata1	Mfsd2b	3.40034671074705	1
Gata1	Id3	0.1004815635845649	0
Gata1	Stx3	1.205422563649952	1
Gata1	Slc22a3	2.012638599616568	1
Gata1	Mmp14	0.4252592340750932	0
Gata1	Gp1ba	2.293196228471268	1
Gata1	Ctse	2.915107561324041	1
Gata1	Cd59a	2.2530721474379205	1
Gata1	Prdx6	0.1095273630608902	0
Gata1	Snca	1.2867889650457898	1
Gata1	Aldh1a1	0.1375255252934097	0
Gata1	Lcp2	0.1035855684672877	0
Gata1	Arhgap10	0.2427715268988762	0
Gata1	Pgm2l1	0.0899821511644058	0
Gata1	Ltbp1	1.079166757671178	1
Gata1	Jund	0.3973071480242249	0
Gata1	Gstm5	4.890679108872535	1
Gata1	Prkar2b	0.4970572181359483	0
Gata1	Atp1b2	2.9742294793643564	1
Gata1	Nt5c3	0.463505760052588	0
Gata1	Mllt3	0.1048063444468178	0
Gata1	Gas2l1	0.1444831936123772	0
Gata1	Aplp2	0.1231285280446038	0
Gata1	S100a10	0.2191542480898672	0
Gata1	Hmgb3	1.7267619714752656	1
Gata1	Cldn13	0.7243399607306714	1
Gata1	Gata1	1.0	1
Gata1	Ier2	0.0265482549239288	0
Gata1	Sdsl	6.051468255252805	1
Gata1	Blvrb	5.060072908523053	1
Gata1	Igsf3	0.192778401825525	0
Gata1	Tspan8	0.5064763584732095	0
Gata1	Iigp1	0.1241254279919238	0
Gata1	Otud7b	0.3107058853477658	0
Gata1	Ppif	0.5328309935515951	1
Gata1	Mast4	0.0716056489800923	0
Gata1	Rhoh	0.4984949347208623	0
Gata1	Isg15	0.1672946440075253	0
Gata1	Txnip	0.6699863984971594	1
Gata1	Bcl2l14	0.1523505611009745	0
Gata1	Lgals9	1.815452827972279	1
Gata1	Cd69	0.080059147947118	0
Gata1	Hebp1	0.0109885932674362	0
Gata1	Sh3bgrl2	0.1025151858594653	0
Gata1	Rab37	2.3866005505863344	1
Gata1	Fn1	0.0208184565137356	0
Gata1	Ifrd1	0.0998897886040938	0
Gata1	Tubb4b	0.0384587435310631	0
Gata1	Car1	2.070012979873612	1
Gata1	Gypa	2.5508107287601813	1
Gata1	Bex4	0.8972573760280516	1
Gata1	Slc25a21	1.9376729890509568	1
Gata1	Fyb	0.4051817980656401	0
Gata1	Ifi47	0.202914588532257	0
Gata1	Esam	0.1029232167326226	0
Gata1	Ormdl3	2.800373613327552	1
Gata1	Vamp5	6.827134279386828	1
Gata1	Phlda1	0.7777451452884873	1
Gata1	Slc14a1	0.4178361249094989	0
Gata1	Cxcl5	0.0580929492904787	0
Gata1	Rhob	0.0124878700701555	0
Gata1	Gm4951	0.2635615837098447	0
Gata1	Tnik	1.8193767239191825	1
Gata1	Bcl11a	1.983245237384785	1
Gata1	Smarca2	0.0832346671270502	0
Gata1	Stx11	0.1001133628540238	0
Gata1	Rnf125	0.097217670816788	0
Gata1	Il4	1.5974124464815456	1
Gata1	Angpt1	0.0207717684992668	0
Gata1	St3gal5	0.5297654817911027	1
Gata1	Rps24	0.0585052528238501	0
Gata1	Dnajb1	0.0399791580421486	0
Gata1	Nfkbia	0.3944099345499789	0
Gata1	Car2	3.253949339398125	1
Gata1	Fam212a	0.3571781004790392	0
Gata1	Pitpnc1	0.4304605635848258	0
Gata1	Cbfa2t3	1.5129759844864408	1
Gata1	Plvap	0.8228375315786494	1
Gata1	Dyrk3	2.071052154148958	1
Gata1	Zfp36l2	0.1653115496592226	0
Gata1	Samd14	2.1795010477814083	1
Gata1	Nrip1	0.2615541474844318	0
Gata1	H2-T23	1.3494310773942588	1
Gata1	Slbp	0.1375254957695357	0
Gata1	Npm1	0.0251080698202228	0
Gata1	Prkcq	0.1018714541101312	0
Gata1	Itgb7	0.213364655389569	0
Gata1	Eef1a1	0.0546207784157013	0
Gata1	Tmem56	0.3287518103256025	0
Gata1	Irgm1	0.1467669127802048	0
Gata1	Smim1	2.7217783515685867	1
Gata1	Fgf3	1.583353531805339	1
Gata1	Gmpr	0.1109648025161021	0
Gata1	Cdc42ep5	0.3236265737993991	0
Gata1	Gm15915	3.5355866265484237	1
Gata1	Tspo2	4.334955729658174	1
Gata1	Csrp3	1.3455657642412235	1
Gata1	Cenpa	0.1193719121512975	0
Gata1	Tmem140	0.1230543157262386	0
Gata1	Gja1	0.2058596955064045	0
Gata1	Gstp3	1.6966194055889845	1
Gata1	Sord	0.6922777816957507	1
Gata1	Epb42	0.1309741121343148	0
Gata1	Cpa3	0.0709486028263723	0
Gata1	Dapp1	0.4083339795869917	0
Gata1	Ugcg	0.7177735058278527	1
Gata1	Skil	0.0379620117405017	0
Gata1	Fermt3	0.0523743198704478	0
Gata1	Isg20	1.575566590693282	1
Gata1	Ube2l6	3.074196619416472	1
Gata1	Nfe2	0.0361632021175015	0
Gata1	Slc18a2	0.2680319918521662	0
Gata1	Cdc25b	0.5351230313559249	1
Gata1	Ache	0.0970914595723568	0
Gata1	Slamf1	2.3958969896345463	1
Gata1	R3hdm4	0.1969732997730922	0
Gata1	Aqp9	2.4472222335023885	1
Gata1	Rasl11a	0.6934791944274061	1
Gata1	Cd59b	2.19216626648733	1
Gata1	Alad	0.9843685871796816	1
Gata1	Slc7a8	0.3690586095401606	0
Gata1	Rgs18	0.0582050375887234	0
Gata1	Rcn3	0.998186675513306	1
Gata1	Slc38a5	0.7981946338100219	1
Gata1	H1f0	1.0388164426689834	1
Gata1	Rab4a	3.1451451175899616	1
Gata1	Dok2	1.6838796418653037	1
Zeb1	Irak3	0.0388352358613629	0
Zeb1	Il1rl1	0.0894812312845067	0
Zeb1	Lancl3	0.1667669392447253	0
Zeb1	Tfdp2	0.0713226067704724	0
Zeb1	Bcl11a	0.0373246359174715	0
Zeb1	Neat1	0.1796182320000844	0
Zeb1	Oasl1	0.3837843658199918	0
Zeb1	Acod1	0.1490455177027251	0
Zeb1	Smarca2	0.0292520880093803	0
Zeb1	Eva1b	0.2644449100645328	0
Zeb1	Rsad2	2.53979330999196	1
Zeb1	Ctla2b	0.0176525085032822	0
Zeb1	P4ha2	1.262422468902911	1
Zeb1	Itga4	1.4509875814102116	1
Zeb1	Cmpk2	0.0729598435078015	0
Zeb1	Myo1e	0.0527926248102876	0
Zeb1	Snn	1.2717556889217358e-07	0
Zeb1	Arrdc3	0.0371561264257664	0
Zeb1	Arid5b	0.0953774825532422	0
Zeb1	Glipr2	0.4456447361836987	0
Zeb1	Tnfrsf4	0.0567617452513834	0
Zeb1	Smtn	0.5860661301355699	1
Zeb1	Hemgn	0.0260821927386028	0
Zeb1	Atf7ip	0.0491003363044447	0
Zeb1	Hist1h1e	0.0500610518476493	0
Zeb1	Cish	0.0636912790915338	0
Zeb1	Gypa	0.5542148132627912	1
Zeb1	Fosb	0.03327883911749	0
Zeb1	Slc38a1	0.1813361903819321	0
Zeb1	Itgb2	0.0131637007672065	0
Zeb1	Cables1	0.2403014630529794	0
Zeb1	Itga2	0.0287177856417205	0
Zeb1	Isg15	2.022036973501644	1
Zeb1	Copz2	0.1750253826577712	0
Zeb1	Zcchc11	0.0329203993616055	0
Zeb1	Csf2rb	0.0924930458549164	0
Zeb1	Aqp1	0.0541513896476528	0
Zeb1	Mtss1l	0.3351297515794397	0
Zeb1	Yes1	0.0420974652100223	0
Zeb1	Slco3a1	0.0492261982351329	0
Zeb1	Cd28	0.5089821396075387	0
Zeb1	Cxadr	2.002254252149497	1
Zeb1	Relb	0.1039764779333424	0
Zeb1	Sept1	0.0599593707590765	0
Zeb1	Cldn13	0.0194474623847494	0
Zeb1	Clic4	0.0687151315372768	0
Zeb1	Ypel4	0.1055705637213362	0
Zeb1	Cplx2	5.215855316251746e-06	0
Zeb1	Plek	0.0111567089690769	0
Zeb1	Glul	0.0111651289988615	0
Zeb1	Otud7b	0.5176978664940639	0
Zeb1	Cybb	0.0037130611623192	0
Zeb1	Dst	0.5907348317597213	1
Zeb1	Specc1	0.1544227491967579	0
Zeb1	Serpinb9	0.1800999278652955	0
Zeb1	Cxxc5	0.0541378890548848	0
Zeb1	Nedd4	0.1112281524781683	0
Zeb1	Rcn3	0.1605884101156549	0
Zeb1	Car2	0.0234294669348846	0
Zeb1	Ppp3cc	0.2598411774208019	0
Zeb1	Sh3bgrl2	0.6652435732441139	1
Zeb1	P2ry1	0.3164316244259841	0
Zeb1	Tjp1	1.050717963618366	1
Zeb1	Sh2b3	0.1037480327167492	0
Zeb1	Efnb2	0.1119429728385266	0
Zeb1	Kcnq1ot1	0.3997772752391052	0
Zeb1	Zfp503	0.2205426431426869	0
Zeb1	Gm527	0.5295550531395397	1
Zeb1	Slc2a3	0.0565549854338151	0
Zeb1	Il6	0.0194991997406223	0
Zeb1	Vps13a	0.194463218225373	0
Zeb1	Padi2	0.1115226918151264	0
Zeb1	Mllt3	0.0660169819041269	0
Zeb1	Adora2a	0.2931794764691902	0
Zeb1	Stat3	0.0404965818533071	0
Zeb1	Tlr2	0.0895776464954983	0
Zeb1	Ppp1r12b	0.2084085249200325	0
Zeb1	Nfkbie	0.2654624650839178	0
Zeb1	Cd53	0.0617161533671198	0
Zeb1	Eps8	0.3511901560631559	0
Zeb1	Csf2rb2	0.1041754341464223	0
Zeb1	Mylip	0.0609578619212421	0
Zeb1	Txk	0.0400549196794361	0
Zeb1	Fam46c	0.166108353632722	0
Zeb1	Rgl1	0.0665305555412159	0
Zeb1	Alpl	0.0028499773342411	0
Zeb1	Pou2af1	0.0006755887539156	0
Zeb1	Ipcef1	0.6741469925410172	1
Zeb1	Tnfrsf18	0.734566142648454	1
Zeb1	Msrb3	0.0954031343343023	0
Zeb1	Ptprs	0.1894334175223212	0
Zeb1	Maml2	0.2845549229886131	0
Zeb1	Itm2a	0.1916408465378878	0
Zeb1	Ank3	1.6914106209552449	1
Zeb1	Vldlr	0.050790588700432	0
Zeb1	Lyst	0.1625363591848996	0
Zeb1	Bach2	0.1243192556387151	0
Zeb1	Cmah	0.0252394946832506	0
Zeb1	Camk2n1	0.477999217088339	0
Zeb1	Ptprd	0.7903526026312315	1
Zeb1	Prkar2b	0.0275846974809626	0
Zeb1	Tle1	0.0665836047662147	0
Zeb1	Adam8	0.0064823541081525	0
Zeb1	Kif23	0.192614304422284	0
Zeb1	Bex4	0.1139972494846588	0
Zeb1	Emp3	0.0176376552305211	0
Zeb1	Dennd1c	0.2844456870518972	0
Zeb1	S1pr1	0.06515979080689	0
Zeb1	Ifit1	2.239539692909299	1
Zeb1	Slc35d3	0.1499629303136309	0
Zeb1	Ttll11	0.1786938373058307	0
Zeb1	Ifit3	2.9602058121299804e-08	0
Zeb1	Plec	0.0996386601793277	0
Zeb1	Bmp2	0.5067004006643278	0
Zeb1	Gbp9	0.217918434453891	0
Zeb1	Peli1	0.0545361639088349	0
Zeb1	Cpeb4	0.2862538588577099	0
Zeb1	Hbb-bt	0.4459085365342513	0
Zeb1	Nfkbia	0.041019769064879	0
Zeb1	Myom1	0.0944201059840598	0
Zeb1	Atp2b1	0.2463344403376237	0
Zeb1	Pros1	0.1098439914358797	0
Zeb1	Lpin2	0.05634629630128	0
Zeb1	Lax1	0.1164998195656041	0
Zeb1	H2-Aa	0.185990943763909	0
Zeb1	Slc22a3	0.0060533159277079	0
Zeb1	P3h3	0.4619286516959305	0
Zeb1	Map4k4	0.0820318897529941	0
Zeb1	Tmsb10	0.0048068131299065	0
Zeb1	Mdm2	0.0446208648867381	0
Zeb1	Notch1	0.1196190779264159	0
Zeb1	Slc38a5	0.0682770139123741	0
Zeb1	Zeb1	1.0	1
Zeb1	Fkbp9	0.0925952084641472	0
Zeb1	Csgalnact1	0.0481757307104464	0
Zeb1	F11r	0.1054329326136769	0
Zeb1	Tpbg	0.0475097391930219	0
Zeb1	Camk2d	0.1110953207664039	0
Zeb1	Tmem71	0.1345931697060025	0
Zeb1	Mctp2	0.332513955826121	0
Zeb1	Havcr2	0.2336263756142572	0
Zeb1	Chst15	0.1187045923219458	0
Zeb1	Cxcl10	0.0256084022119008	0
Zeb1	Ngp	0.3140101239319658	0
Zeb1	Ebf1	1.4855928198375535e-06	0
Zeb1	Kdm7a	0.0596311421571173	0
Zeb1	Clec10a	0.4484513649097864	0
Zeb1	Errfi1	0.2634098774474668	0
Zeb1	Il17re	0.1428702801035896	0
Zeb1	Nlrc3	0.0479530598814951	0
Zeb1	Arhgap18	0.0588732038785823	0
Zeb1	Gmcl1	0.0689109860162682	0
Nfat5	Tcf7l2	0.8276399659460744	1
Nfat5	Mob1b	0.696375556823924	1
Nfat5	Trim8	0.5671765536112554	1
Nfat5	Saraf	0.070162271656238	0
Nfat5	Lmna	0.225248450962071	0
Nfat5	Synm	0.209282978928311	0
Nfat5	Spry1	0.2949398059240686	0
Nfat5	Ypel4	0.3167162226681465	0
Nfat5	Lncpint	1.188469395975753	1
Nfat5	Cpne3	0.0380780104458934	0
Nfat5	Otud7b	1.900748001295285	1
Nfat5	Taok1	1.7270833546878763	1
Nfat5	Sgk1	0.078473711819201	0
Nfat5	Zfp503	1.745873950452239	1
Nfat5	Map3k8	0.2152435025635397	0
Nfat5	Shisa5	0.4849903559478568	0
Nfat5	Fyn	0.7395343753138636	1
Nfat5	Per1	0.2205455528886362	0
Nfat5	Mink1	1.2494701593581423	1
Nfat5	Fyb	0.2739620483098215	0
Nfat5	Mmp2	1.139231580927322	1
Nfat5	Rnf149	0.3072998130345117	0
Nfat5	Clic4	0.4826095874160823	0
Nfat5	Dact1	0.3445270915852389	0
Nfat5	Arhgap31	0.1888205691605313	0
Nfat5	Igf1r	1.8536275911758544	1
Nfat5	Runx1	1.2169791999365256	1
Nfat5	Plekha2	0.3010202538517599	0
Nfat5	Pag1	0.1622791011109826	0
Nfat5	Hbegf	0.2840292953995116	0
Nfat5	Rbpms2	0.3732788143854638	0
Nfat5	Mbnl1	0.4033932888965006	0
Nfat5	Vldlr	1.264178105924491	1
Nfat5	Bcl2l1	0.5302872850028263	1
Nfat5	Col11a2	0.1349772074449306	0
Nfat5	Gbp7	0.3690740835637055	0
Nfat5	Baiap2	0.3129382931673773	0
Nfat5	Crem	2.180700246194057	1
Nfat5	Plk2	0.8779856306038376	1
Nfat5	Tgfbi	0.1214760881280886	0
Nfat5	Map4k4	0.2389256140403192	0
Nfat5	Adgrl4	0.386671027995743	0
Nfat5	Ehd3	0.4766606664033473	0
Nfat5	Gadd45g	0.078636065825427	0
Nfat5	Gzmm	0.0094485753581122	0
Nfat5	Itgav	1.7596386436196294	1
Nfat5	Nedd4	0.4532859782064878	0
Nfat5	Spin4	0.8721416357158625	1
Nfat5	Hip1r	2.1146313706730298	1
Nfat5	Abcc5	0.0745589313545703	0
Nfat5	Tnfaip3	0.6488722703846825	1
Nfat5	Gprin3	0.3312883573804763	0
Nfat5	Ifitm3	0.2321272977858151	0
Nfat5	Ece1	1.3990960569729614	1
Nfat5	Cd86	0.2209530466841888	0
Nfat5	Cyr61	1.0155610582698582	1
Nfat5	Jarid2	0.5427056201223384	1
Nfat5	Dapk1	1.214186644573113	1
Nfat5	Sh2b3	0.4011742268995528	0
Nfat5	Hist1h1c	0.1377741189272031	0
Nfat5	Arhgap6	1.0986426740250437	1
Nfat5	Camk2d	0.7561444895269228	1
Nfat5	Rasa3	2.407887363466598	1
Nfat5	Slc44a1	0.2707077398013968	0
Nfat5	Ccdc92	0.0291511513392168	0
Nfat5	Tsc22d1	0.5048255117918243	0
Nfat5	Tmcc3	0.2360605618025819	0
Nfat5	Plekha5	1.0934805930550522	1
Nfat5	Slc38a1	0.6434534823004923	1
Nfat5	Tle1	0.1350131699428731	0
Nfat5	Rnf19b	0.1603676236666952	0
Nfat5	Trps1	0.413225897234733	0
Nfat5	Cyth4	0.1892156543930911	0
Nfat5	Tjp2	0.3836300087332498	0
Nfat5	Utrn	2.715025377493954	1
Nfat5	Abcg1	2.606112997183219	1
Nfat5	P2rx7	1.7609373182723511	1
Nfat5	Mef2c	0.6711251168832021	1
Nfat5	Slc15a3	0.0697949232087736	0
Nfat5	Cdkn2d	0.1456415766256055	0
Nfat5	Celf2	0.7193687869254897	1
Nfat5	Rai14	0.7390985474809229	1
Nfat5	Zfand5	2.283920669187945	1
Nfat5	Src	1.3282365232556577	1
Nfat5	Jak1	1.0152998458911515	1
Nfat5	F11r	1.454530319912384	1
Nfat5	Pdgfrb	0.060752760657737	0
Nfat5	Dusp14	0.32973361534864	0
Nfat5	Gcnt2	0.6224458804275289	1
Nfat5	Sh3pxd2a	0.30581852092255	0
Nfat5	Ralgapa2	1.9624629613857227	1
Nfat5	Tox	0.2364492063301014	0
Nfat5	Maff	0.3117087265323852	0
Nfat5	Arid5b	0.169523868466333	0
Nfat5	Ccr7	0.1224052178262302	0
Nfat5	Pls3	0.1428269516005605	0
Nfat5	Arhgap28	0.4386203641757369	0
Nfat5	Yes1	1.0652205782230928	1
Nfat5	Kdm6b	0.1841448036033411	0
Nfat5	Tecpr1	0.3841931649434252	0
Nfat5	Prkab2	2.247296055547163	1
Nfat5	Tfdp2	0.24390276614522	0
Nfat5	Lef1	0.1490415712414918	0
Nfat5	Hlf	0.5662389694231077	1
Nfat5	Adamts5	0.2784298737139072	0
Nfat5	Rras2	0.3814436822470015	0
Nfat5	Cxxc5	0.3730987605499104	0
Nfat5	Maml3	0.6537798079891746	1
Nfat5	Zfhx3	0.6090673812323673	1
Nfat5	Hif1a	0.0684903969893127	0
Nfat5	Maged1	2.2596539315583746	1
Nfat5	Tgif1	0.1160768667515586	0
Nfat5	Mtss1	0.2364489475530271	0
Nfat5	Fam43a	0.1920703111028953	0
Nfat5	Irf2bpl	1.680946079919374	1
Nfat5	Atp8a1	0.9075790329574108	1
Nfat5	Phlda1	0.071053468167545	0
Nfat5	Sorbs1	1.2838171874338322	1
Nfat5	Mycn	0.2124901307026847	0
Nfat5	Itgb3	0.1973089737190909	0
Nfat5	Etv3	2.199594053719583	1
Nfat5	Mast4	1.118540201674068	1
Nfat5	Mctp2	0.1312955565331411	0
Nfat5	Cdk6	0.0878885943220078	0
Nfat5	Auts2	0.4716894860155558	0
Nfat5	Lrrk2	0.1651873616903718	0
Nfat5	Col11a1	3.0082351467189272	1
Nfat5	Trpc6	1.2131566396857307	1
Nfat5	Errfi1	0.8756832300072313	1
Nfat5	Ptpn1	0.4738754022523267	0
Nfat5	Chd7	0.184589722628234	0
Nfat5	Tanc1	0.1839331478719532	0
Nfat5	Atad2	0.1039575687475599	0
Nfat5	Myadm	1.5172625088454192	1
Nfat5	Mpeg1	0.1461332728040858	0
Nfat5	Smox	0.9316080222582382	1
Nfat5	Mecom	1.292591224336029	1
Nfat5	Zcchc11	1.8910263241379692	1
Nfat5	Cbarp	0.6641569805508251	1
Nfat5	Ppp1r10	0.3960079574664027	0
Nfat5	Rcn3	1.3350776674602154	1
Nfat5	Cd200	0.5128621859231657	0
Nfat5	Pgm2l1	1.713579175516945	1
Nfat5	Dse	0.2786972263104477	0
Nfat5	Atf3	0.043579419261675	0
Nfat5	Tmem158	0.3856641049766767	0
Nfat5	Gpm6b	0.4295842848144616	0
Nfat5	Id2	1.049763072761359	1
Nfat5	Pard3b	2.447256967388145	1
Nfat5	Tnfaip8	0.1136393010975759	0
Nfat5	Mdm2	0.3104550165356023	0
Nfat5	Runx3	0.1265223808796777	0
Nfat5	Espn	0.1326370891692869	0
Nfat5	Foxo1	0.4704708176495308	0
Nfat5	Pdgfb	0.3547076497833288	0
Nfat5	Plscr1	0.2323741816367408	0
Nfat5	Mtss1l	1.1184162038916412	1
Nfat5	Parp14	0.3612221140200916	0
Nfat5	Cblb	1.293955687234422	1
Nfat5	Lmo2	0.1893175089947147	0
Nfat5	Nr4a2	0.4648887368251398	0
Nfat5	Arhgef3	0.5062280826522175	0
Nfat5	Arrdc3	0.2291826395018985	0
Nfat5	Cadm1	0.2110571683257149	0
Nfat5	Dst	2.2929497303428272	1
Nfat5	Klf4	0.2640430075908217	0
Nfat5	Tubb2a	0.1827240571050818	0
Nfat5	Nedd9	0.2167026057794683	0
Nfat5	Ppfibp1	0.9486041647175376	1
Nfat5	Nfatc1	1.183489277143603	1
Nfat5	Adamts1	0.5617001977033768	1
Nfat5	Rasgrp3	0.9819266194555928	1
Nfat5	Aebp2	0.6547593636488185	1
Nfat5	Mylip	1.4577678768684434	1
Nfat5	Pdlim7	0.6952652689212595	1
Nfat5	Dgat1	0.3140306750553265	0
Nfat5	Plcxd2	0.0850180876986587	0
Nfat5	Cdh2	0.0729165319703032	0
Nfat5	Smad7	0.5816822965023692	1
Nfat5	Lancl3	0.9504006632918812	1
Nfat5	Gch1	0.3189897058509887	0
Nfat5	Ccng2	1.1981438887370737	1
Nfat5	Vps13a	2.404855478153236	1
Nfat5	Bcl2l11	0.3384583761295871	0
Nfat5	Emp1	0.2500453613610375	0
Nfat5	Ubash3b	0.3899103918000713	0
Nfat5	Phlda3	0.7027473236546862	1
Nfat5	Pitpnc1	0.2260545070672637	0
Nfat5	Atf7ip	0.4059433086471057	0
Nfat5	Skap2	0.0238663373226765	0
Nfat5	Prdm1	1.0092064902139295	1
Nfat5	Lifr	0.0337056525651069	0
Nfat5	Gm527	0.3519454856189299	0
Nfat5	H1f0	0.1834120729812684	0
Nfat5	Dlc1	1.1428024966710149	1
Nfat5	Rap1b	0.1247862388446811	0
Nfat5	Cyth1	0.2863148843491088	0
Nfat5	Chka	1.3594045053419914	1
Nfat5	Cd83	0.2269538587491339	0
Nfat5	Prkar2b	0.1578597631156665	0
Nfat5	Cpeb4	0.2593825508435485	0
Nfat5	Ypel2	0.651518045538501	1
Nfat5	Itgb1	0.9316555566586152	1
Nfat5	Sh3bp5	0.2711736974402055	0
Nfat5	Dek	0.06534550781859	0
Nfat5	Bcar1	0.0428485648656679	0
Nfat5	Vamp2	0.0270917471449869	0
Nfat5	Tal1	0.7063322253779245	1
Nfat5	Filip1l	0.5233348433463121	0
Nfat5	Serpinb9	0.4441326446208434	0
Nfat5	Pros1	0.7931432558697422	1
Nfat5	H2-T23	0.024727264499675	0
Nfat5	Plec	2.8084939370006605	1
Nfat5	Rassf5	0.154038578765831	0
Nfat5	Tgfbr3	0.3088888159946563	0
Nfat5	Slfn5	1.0940050797862957	1
Nfat5	Cysltr2	0.686589181425019	1
Nfat5	Runx2	0.3363065376613761	0
Nfat5	Col18a1	0.0840448804827525	0
Nfat5	Tgfb1	0.0216754531868734	0
Nfat5	Lox	1.714707454534416	1
Nfat5	Tnf	0.1988964491391533	0
Nfat5	Prkch	1.114806463688289	1
Nfat5	Fosb	0.0532461028836561	0
Nfat5	Rsad2	0.251636468026515	0
Nfat5	Bmp2	0.118305152466732	0
Nfat5	Col4a1	1.436691966698399	1
Nfat5	Prkcq	0.2366208423867684	0
Nfat5	Tpbg	0.1707677866013603	0
Nfat5	Vmp1	1.133038288642262	1
Nfat5	Cd82	0.2091974466596927	0
Nfat5	Gna13	1.832432795898843	1
Nfat5	Pmp22	0.0324198877687618	0
Nfat5	Gbp2	0.4396268290057599	0
Nfat5	Nr1d1	0.0651287572745424	0
Nfat5	Aplp2	0.71514780821416	1
Nfat5	Notch1	0.9794262889953383	1
Nfat5	Dusp2	0.1952780706640084	0
Nfat5	Raph1	0.2061852322779345	0
Nfat5	Rgs2	0.1698674167669192	0
Nfat5	Emilin2	0.0597088867372568	0
Nfat5	Trp53inp1	0.5365536069832351	1
Nfat5	Ptpre	0.1476448814282068	0
Nfat5	Plek	2.5998550804115834	1
Nfat5	Ddx60	1.0914834003284133	1
Nfat5	Tcf4	0.5543455095401881	1
Nfat5	Glul	0.3873086197702742	0
Nfat5	Basp1	0.8768805612149839	1
Nfat5	Smpd3	0.0580528371593858	0
Nfat5	Ibsp	0.7061042420744894	1
Nfat5	Bpgm	0.0962846470695013	0
Nfat5	Mllt3	1.1121894705216837	1
Nfat5	Fosl2	1.2517795642474598	1
Nfat5	Fn1	0.675218546296992	1
Nfat5	Malat1	0.3579449242749137	0
Nfat5	Twf1	0.6621154436803207	1
Nfat5	Tmem140	0.541299934671169	1
Nfat5	Tiparp	0.9392214178481024	1
Nfat5	Ank2	0.5739405489925624	1
Nfat5	Tax1bp1	0.3019445126250705	0
Nfat5	Frmd4b	0.4926074910151796	0
Nfat5	Dennd1c	0.2269367001470749	0
Nfat5	Neat1	0.1504005666289711	0
Nfat5	Arl5b	1.1304704092178517	1
Nfat5	Rnf144a	0.4040422113621493	0
Nfat5	Birc3	1.5521025525209196	1
Nfat5	Egr2	0.1107602777540763	0
Nfat5	Slc20a1	0.6317618762074018	1
Nfat5	Picalm	1.095303307994295	1
Nfat5	Suco	0.3609402571288151	0
Nfat5	Palld	0.2797572115126576	0
Nfat5	Ptms	1.7513690353373654	1
Nfat5	Stk39	0.3225693136618717	0
Nfat5	Foxp1	0.117051941458959	0
Nfat5	Itsn1	1.1043935336294406	1
Nfat5	Plod2	0.1453104544181851	0
Nfat5	Prc1	0.0425253032011156	0
Nfat5	Il4ra	0.3282801115110956	0
Nfat5	Uba7	1.1142798162315235	1
Nfat5	Tnfrsf1b	0.6808106982609243	1
Nfat5	Txnip	0.2518631568608023	0
Nfat5	Mki67	0.2845811234415065	0
Nfat5	Car2	0.2017916524946975	0
Nfat5	Sh2d3c	0.5723175601725514	1
Nfat5	Fkbp10	0.269098310640749	0
Nfat5	Gramd1c	0.4613783219395122	0
Nfat5	Camk1d	0.0973812232462924	0
Nfat5	Nfkbiz	1.0949498685808428	1
Nfat5	Gata3	0.0397133800975284	0
Nfat5	Smarca2	1.0876554544166768	1
Nfat5	Trp53i11	0.1360750254825651	0
Nfat5	Iigp1	0.5178106906062633	0
Nfat5	Itga6	1.889687312958324	1
Nfat5	Samd9l	0.5707472707320056	1
Nfat5	Kit	0.5718708106968348	1
Nfat5	Tmcc2	0.0102705528193892	0
Nfat5	Stap1	0.0747857189003475	0
Nfat5	Slc2a3	0.6922362266389436	1
Nfat5	Dusp10	1.0515073633428973	1
Gfi1b	Col5a1	1.0498305248169728	1
Gfi1b	Serpinb6b	1.1133239793208922	1
Gfi1b	Phlda1	0.9486484791291008	1
Gfi1b	Ctse	1.347161299551744	1
Gfi1b	Ube2l6	1.172332988315002	1
Gfi1b	Nck2	0.5043704463021594	0
Gfi1b	Car2	1.4784859767032648	1
Gfi1b	Optn	0.9095780327711436	1
Gfi1b	Igsf3	1.3498461281919372	1
Gfi1b	Cd59b	0.9262812513824212	1
Gfi1b	Aqp9	1.4313246240694262	1
Gfi1b	Gnb4	2.0328754168358234	1
Gfi1b	Ciita	1.3953860545789467	1
Gfi1b	Tspan33	2.923462344648341	1
Gfi1b	Fgf3	0.9169749839182614	1
Gfi1b	Ank1	1.8779572881228213	1
Gfi1b	Vamp5	1.6958594994202163	1
Gfi1b	Slc22a23	0.7327603560052002	1
Gfi1b	Sphk1	1.191271616714635	1
Gfi1b	Rab4a	0.9798916579330446	1
Gfi1b	Sdsl	1.638818459132511	1
Gfi1b	Dapk2	2.209244623875756	1
Gfi1b	Gm15915	2.3388401584017635	1
Gfi1b	Rab37	1.9056074377868224	1
Gfi1b	Blvrb	2.31556596092512	1
Gfi1b	Slc25a21	0.5562757589072096	1
Gfi1b	Ackr1	0.9056553250480188	1
Gfi1b	Stx3	0.485568419506774	0
Gfi1b	Spta1	0.668892110385555	1
