# Supplementary material for: In Silico Perturbation Identifies Transcription Factors as Protective Targets in HSPCs After Irradiation
Source: Int J Mol Sci. 2026 Apr 15;27(8):3522. doi: 10.3390/ijms27083522 (PMC13116119; doi:10.3390/ijms27083522)
Supplement: Supplementary file 1 [file ijms-27-03522-s001.zip › supple_table/TableS4.csv]

TF	target	importance	class
Ets2	Ltb4r1	0.0504480333690215	0
Ets2	F630028O10Rik	0.0160324982029436	0
Ets2	Syne1	0.3377684293885784	0
Ets2	Reck	0.0727228638595456	0
Ets2	Rnf128	0.0548263044391554	0
Ets2	Ubash3b	0.2521202616538655	0
Ets2	Lima1	0.1428448921182091	0
Ets2	Serpinb1a	0.0726289299293312	0
Ets2	Pram1	1.0184379087166846	1
Ets2	Ptgs1	0.3096112286836439	0
Ets2	Pi16	0.1205816451523252	0
Ets2	Ctsl	0.0374831465643552	0
Ets2	Hsp90aa1	0.0120890297151308	0
Ets2	Ets2	1.0	1
Ets2	Btnl9	0.8603498298162273	0
Ets2	Dhrs7	0.0359972919547696	0
Ets2	Pde7a	0.2225279762175926	0
Ets2	Gpr141	0.0985437845274554	0
Ets2	Hck	0.0799852720462631	0
Ets2	Nhsl2	0.0819801465156747	0
Ets2	Rflnb	0.3192199914155649	0
Ets2	Wfdc21	0.0139412074961071	0
Ets2	Mreg	2.015010373805943	1
Ets2	Arhgdib	0.0232069346079005	0
Ets2	C5ar2	0.0713806801431396	0
Ets2	Ceacam1	0.1852772912289251	0
Ets2	AB124611	0.2840770610340838	0
Ets2	Fcgr4	0.3344779275008582	0
Ets2	Il18rap	0.1994683888634874	0
Ets2	F5	0.0557330529121538	0
Ets2	Cystm1	0.2569533240849453	0
Ets2	Ptgir	0.6066299572071918	0
Ets2	Pclaf	0.0304010669779193	0
Ets2	Atp2b1	0.070956073419592	0
Ets2	Evi2a	0.2215543812536003	0
Ets2	Cd33	0.2991267411890042	0
Ets2	Klf7	0.1652404596358474	0
Ets2	Chst15	0.1906685983677047	0
Ets2	Cxcr2	0.1749834249595041	0
Ets2	Tpm3	0.0279515757976782	0
Ets2	C5ar1	0.5564700414026134	0
Ets2	App	0.0209083729834424	0
Ets2	Slfn4	0.3517165406766048	0
Ets2	Ppt1	0.0373002667855381	0
Ets2	Clec2i	0.0503414588928801	0
Ets2	Ube2o	0.1216184922949234	0
Ets2	Cd96	0.5894922911948519	0
Ets2	Cd300c2	0.2122493337496964	0
Ets2	C3	0.0407465346140168	0
Ets2	Cyth1	0.1021611610374477	0
Ets2	Tmsb4x	0.0108469033077142	0
Ets2	S100a8	0.0828183445703576	0
Ets2	Lyz2	0.0884863448858899	0
Ets2	Rasgrp3	0.1842583793714392	0
Ets2	Dusp10	0.1592415606867889	0
Ets2	G0s2	0.1949153670651712	0
Ets2	Npnt	0.8474420628353301	0
Ets2	Lcp1	0.066536472258506	0
Ets2	Rell1	0.1335090077745074	0
Ets2	Lgmn	0.0590451224910116	0
Ets2	Vsir	0.1622031311344905	0
Ets2	Ptgs2	0.8293335926289874	0
Ets2	Ncam1	0.082726696909246	0
Ets2	Cxcl10	1.542023330059892	1
Ets2	Bcl2a1b	0.3570685187193882	0
Ets2	Cmpk2	0.2040194106606083	0
Ets2	Pilrb2	0.3986424527586397	0
Ets2	Spty2d1	0.0451026381617248	0
Ets2	Fcer1g	0.0632442650580632	0
Ets2	Xlr4c	0.3063202348385047	0
Ets2	Cnst	0.1657342589087377	0
Ets2	Ptprj	0.1578041908485754	0
Ets2	Serpinb2	0.2630835340031108	0
Ets2	Prdx6	0.0019910725491338	0
Ets2	Itgal	0.3711884448543648	0
Ets2	Gda	0.1013665972471431	0
Ets2	Skap1	0.2559695516545366	0
Ets2	Edem1	0.2928181643725254	0
Ets2	Tfeb	0.0726370643915733	0
Ets2	Gsn	0.2412694983637803	0
Ets2	Pglyrp1	0.4333775341020853	0
Ets2	Cybb	0.8353932915635314	0
Ets2	Tesc	0.4055969272452515	0
Ets2	Havcr2	0.1198450098123984	0
Ets2	Pou2f2	0.0413896083931397	0
Ets2	Rep15	0.966461663127916	1
Ets2	Flt1	0.116007498075222	0
Ets2	Hmgn2	0.0772510936043943	0
Ets2	Apobr	0.0845612971762982	0
Ets2	Cd86	0.1928443975242602	0
Ets2	Jchain	1.402332773759482	1
Ets2	Zmpste24	0.1874493930767793	0
Ets2	Cass4	0.1967744458720542	0
Ets2	Plk3	0.1543998058149038	0
Ets2	Ncf4	0.0449953675191467	0
Ets2	Nr3c1	0.0657859802218941	0
Ets2	Fosl2	0.0788923223183968	0
Ets2	Thbs1	0.0410113049311328	0
Ets2	Ngp	0.6010911236393407	0
Ets2	Adgre1	0.4557442171388707	0
Ets2	Csf1	0.0453463973782581	0
Ets2	Clec4a2	0.1909452186713984	0
Ets2	Ankrd28	0.1149467694196123	0
Ets2	Hp	0.0037458369665677	0
Ets2	Zbtb10	0.086739213569342	0
Ets2	Mt2	1.526091183284698	1
Ets2	Baiap2	0.0911270244175942	0
Ets2	Rbms1	0.8904508198014952	1
Ets2	Mcemp1	0.399640170551571	0
Ets2	Mgst1	0.1362180911290682	0
Ets2	Bcl11b	1.4932156038695734	1
Ets2	March1	0.0069830999250873	0
Ets2	Slc2a3	0.5677934953008482	0
Ets2	Plp2	0.0588279287860293	0
Ets2	Vasp	0.1141066341728578	0
Ets2	Filip1l	0.3704682492173366	0
Ets2	Il1b	0.1908842689059132	0
Ets2	Antxr2	0.1832579731241492	0
Ets2	Dnajb1	0.0252917247772763	0
Ets2	Rrm2	0.0160618354324883	0
Ets2	Mctp1	0.0835350787608537	0
Ets2	Trpm2	0.7556190745657761	0
Ets2	Fgl2	0.0117677055248087	0
Ets2	Iqgap1	0.1502632549721977	0
Ets2	Pygl	0.1137981988474653	0
Ets2	Poln	0.0548277765777391	0
Ets2	Plk4	0.0491750685035407	0
Ets2	Sh3bgrl3	0.0482201659474444	0
Ets2	Atp2a3	0.1604689575762785	0
Ets2	Bex4	0.547015707686889	0
Ets2	Hist1h1b	0.0186488676290402	0
Ets2	Rdh12	0.0972212520372983	0
Ets2	Actn1	0.1068468025193418	0
Ets2	S100a9	0.0478439448026387	0
Ets2	Sat1	0.0855419059592049	0
Ets2	Rin3	0.0049410373646938	0
Ets2	Ldlr	0.0910411858246478	0
Ets2	Camk1d	0.1273946857842332	0
Ets2	Slc6a4	0.0263507318929888	0
Ets2	Ifitm6	0.0499717349197058	0
Ets2	Rhbdf2	0.0752944738323887	0
Ets2	Alox8	3.5048713066906814	1
Ets2	Ipcef1	0.4128067411357743	0
Ets2	Maff	0.2031936501308784	0
Ets2	Siglece	0.0125456805865966	0
Ets2	Cd38	0.6263278375359669	0
Ets2	Rasgrp4	1.0532850238483482	1
Ets2	Tmem80	0.068717914916521	0
Ets2	Hmox1	0.5716190553797793	0
Ets2	Fcgrt	1.1488113981992083	1
Ets2	Pkm	0.0407381120542214	0
Ets2	Dmkn	0.0137333475214587	0
Ets2	Rrm2b	0.7053449251348826	0
Ets2	Mmp8	0.0066052147059911	0
Ets2	Trps1	0.1150248573248896	0
Ets2	Ptprc	0.1157600612688605	0
Ets2	Fam20c	0.1212243417083486	0
Ets2	AA467197	0.0995810090085344	0
Ets2	Hk3	0.0066608801037718	0
Ets2	Itgb2	0.3985829484764609	0
Ets2	Dok2	0.3054833824245564	0
Ets2	Nlrc5	0.0850727625901555	0
Ets2	Rap1gap2	0.1562230065893099	0
Ets2	Trem3	0.0228125028767887	0
Ets2	Derl3	0.039487637225772	0
Ets2	Gimap6	0.0384192405512201	0
Ets2	Xpo7	0.0507058844948647	0
Ets2	Slc40a1	0.406918716907811	0
Ets2	Pfkp	0.0422787110286401	0
Ets2	Atad2	0.030563465671833	0
Ets2	Sirpa	0.036229522933368	0
Ets2	Hotairm1	0.31494950628405	0
Ets2	Col11a2	0.1222936246021389	0
Ets2	Dgat2	0.1526891244111079	0
Ets2	Mefv	0.0129336896253791	0
Ets2	Id2	0.0892103395303713	0
Ets2	Susd6	0.2298931596312121	0
Ets2	Errfi1	0.2912966962047744	0
Ets2	Cmtm7	0.0072234317142285	0
Ets2	1810058I24Rik	0.007426028132354	0
Ets2	Stk39	0.1189647189157587	0
Ets2	Lars2	0.052839493201385	0
Ets2	Olr1	0.02191919919225	0
Ets2	Sh3bp5	0.0930988094879516	0
Ets2	Bin1	0.0060754460873015	0
Ets2	Map3k8	0.1932584397555348	0
Ets2	Grap	0.2790206261014357	0
Ets2	Ubl3	0.1168898795641136	0
Ets2	Wdcp	0.0593927587187031	0
Ets2	Rab11fip1	0.6674309353423138	0
Ets2	Chd7	0.0471395095551904	0
Ets2	Slc7a11	0.1600268841108662	0
Ets2	Col1a2	0.1922380917120962	0
Ets2	Plbd1	8.788308541622311e-06	0
Ets2	Mapk13	1.0845886723393456	1
Ets2	Tcn2	0.0533380297875687	0
Ets2	Itgav	0.3672210878680031	0
Ets2	Alox5	0.8882039836776592	1
Ets2	Rnd3	0.0586293586598872	0
Ets2	Ptafr	0.0731868304235149	0
Ets2	Trem1	0.6523218733155611	0
Ets2	Nprl3	0.1025878576575981	0
Ets2	Lgals3	0.9942191451929084	1
Ets2	Uhrf1	0.0357050087451686	0
Ets2	Ldhc	0.0633369707027898	0
Ets2	Csf2ra	0.1003704767878231	0
Ets2	S100a4	0.2711583704736959	0
Ets2	Entpd1	0.3188919938076988	0
Ets2	Adpgk	1.4744032275857173	1
Ets2	Jaml	0.0423999965804917	0
Ets2	Fmo5	0.0542941351422539	0
Ets2	Dgat1	0.5073877624458992	0
Ets2	Fbxl5	0.1580430427892352	0
Ets2	Tle1	0.0765621712093369	0
Ets2	Snai1	0.1783093632842256	0
Ets2	Snx18	0.0763381715510001	0
Ets2	Bcl2a1a	0.0445770186412009	0
Ets2	Lpl	0.7213972344916642	0
Ets2	Lilrb4a	0.0828651651805639	0
Ets2	Myl6	0.0208206744114159	0
Ets2	Lcn2	0.1490249403642262	0
Ets2	Mtus1	0.0315449536937421	0
Ets2	Ssr4	0.000872968736723	0
Ets2	Dse	0.1549089957686802	0
Ets2	Lyst	0.1454678464814692	0
Ets2	Alox12	0.1117286318223022	0
Ets2	Pilra	0.5877198119786408	0
Ets2	Adora2b	0.5445392366160213	0
Ets2	Arrb2	0.3147477110259352	0
Ets2	Cpeb4	0.0913192491939075	0
Ets2	Ccr1	0.0904755698756998	0
Ets2	Il1r2	0.1146329614212972	0
Ets2	Lst1	0.0262065886410845	0
Ets2	Tnfrsf1b	0.0588545744196603	0
Ets2	Vcl	0.2007542324822913	0
Ets2	Cebpe	0.0078146592205715	0
Ets2	Anxa5	0.0116451262399747	0
Ets2	Fam107b	0.1308553174411206	0
Ets2	Gimap9	0.1693784749612895	0
Ets2	Mt1	0.0593934679124227	0
Ets2	Ncoa1	0.1832803022331049	0
Ets2	Calca	0.068140056335551	0
Ets2	Ncf2	0.0356415412612076	0
Ets2	Dab2	0.3005854325901656	0
Ets2	Mdfic	0.1296469329365703	0
Ets2	Pag1	0.1648614045701226	0
Ets2	Inhba	0.0477572119716924	0
Ets2	Cd3d	0.0176682209104298	0
Ets2	Lamb3	0.0208797438225853	0
Ets2	Nr4a2	0.0550518155030629	0
Ets2	Lilr4b	0.2074735455244034	0
Ets2	Ero1l	0.0506534904301224	0
Ets2	Aldh2	0.04693145575999	0
Ets2	F10	0.0284649679892382	0
Ets2	Nlrx1	0.2270993589603931	0
Ets2	Il7r	0.3714195386503705	0
Ets2	Hsd11b1	0.019258936195239	0
Ets2	Klf5	0.2352397432121099	0
Ets2	Slfn2	0.0539861074981871	0
Ets2	Racgap1	0.0835797985050998	0
Ets2	Utrn	0.0473293840946067	0
Ets2	Glrx	0.1318725687672093	0
Ets2	Pirb	0.571271157071277	0
Ets2	Stx11	0.2538346098955319	0
Ets2	Ctsh	0.1038573857152764	0
Ets2	Fcnb	0.2106300761855311	0
Ets2	Slc16a3	0.1010165606879514	0
Ets2	S100a6	0.2184008900707576	0
Ets2	Adam8	0.1399420817439777	0
Ets2	Hip1r	0.0993164094654239	0
Ets2	Zfp715	0.1897202131621354	0
Cebpb	Anxa5	1.1535971737036743	1
Cebpb	Bin1	1.3461627122798108	1
Cebpb	Rell1	0.1477578462254745	0
Cebpb	Rrm2b	0.1391730727924878	0
Cebpb	F13a1	0.2867908767182196	0
Cebpb	Ccna2	0.2572816581326765	0
Cebpb	Ctsc	1.5119019766755222	1
Cebpb	Fam43a	0.443988366658818	0
Cebpb	BC035044	0.3585914107581003	0
Cebpb	Grap	0.2186259227600475	0
Cebpb	Entpd1	0.0928629168785479	0
Cebpb	Tmsb10	0.00528715499064	0
Cebpb	Arsb	1.3871754800396143	1
Cebpb	Stap1	0.2222074118284048	0
Cebpb	Slfn2	0.3908575789349112	0
Cebpb	Lyn	0.4415725912276498	0
Cebpb	Limd2	2.474390915390259	1
Cebpb	Ctsz	0.6470230442414904	0
Cebpb	Osm	0.3895795026582493	0
Cebpb	Fdps	3.016915528197334	1
Cebpb	Mxi1	0.6938847422105725	0
Cebpb	1810011H11Rik	1.1554170760030196	1
Cebpb	Vasp	0.9114460126853942	1
Cebpb	Cd63	1.7003989857346609	1
Cebpb	Nhsl2	0.3444793894004964	0
Cebpb	Cd24a	1.4849172023667776	1
Cebpb	Klf3	0.1740373023256275	0
Cebpb	Osbpl5	0.1966818743905865	0
Cebpb	Cenpa	0.0182416966949924	0
Cebpb	Ero1l	1.359513936952783	1
Cebpb	H2-DMa	0.1249006741105029	0
Cebpb	Fam110a	0.7398094499525079	0
Cebpb	Col11a2	1.8225059604070208	1
Cebpb	Mgst2	1.182152873117298	1
Cebpb	Tuba8	0.389193020489012	0
Cebpb	Nedd9	0.5806169304252309	0
Cebpb	Ckap4	0.2105128811875896	0
Cebpb	Rab7b	0.0860922027968965	0
Cebpb	Ifitm6	1.1250711525169863	1
Cebpb	Rpl41	1.2432251752749817	1
Cebpb	Tmx4	1.2889567712802017	1
Cebpb	Cebpe	2.4917759573138865	1
Cebpb	Lrg1	0.5561071145243012	0
Cebpb	Ptgir	0.175182625599715	0
Cebpb	Tubb4b	0.1756227089723284	0
Cebpb	Arid5b	0.3504091599719641	0
Cebpb	Ahcyl2	0.2021975723473299	0
Cebpb	Isg20	0.2556721475095532	0
Cebpb	Epsti1	0.0722981097859875	0
Cebpb	Uhrf1	0.2077171162017282	0
Cebpb	Edem1	1.304697982188231	1
Cebpb	Prss57	2.845014257775212	1
Cebpb	Vsir	0.8296442344432939	0
Cebpb	Mras	0.9366136379297794	1
Cebpb	Olfr889	0.0456476303685513	0
Cebpb	Cd82	0.5043572889758715	0
Cebpb	Rps24	5.366985521363857	1
Cebpb	Acp5	0.1719076835050413	0
Cebpb	Dhcr24	0.206389213429363	0
Cebpb	Igf2bp2	0.6650839724432697	0
Cebpb	Pld3	0.9308567991258934	1
Cebpb	Csf1	0.0535787912601975	0
Cebpb	Msrb1	4.50390123576499	1
Cebpb	Bst2	0.6359036332755282	0
Cebpb	Rap1b	0.904281795981755	1
Cebpb	Ctsh	0.054667061452025	0
Cebpb	Lst1	1.3298367105338258	1
Cebpb	Tnfrsf1b	0.2968074090222039	0
Cebpb	Atad2	0.0728398758264199	0
Cebpb	Rtp4	0.2491709848619888	0
Cebpb	Rida	1.5074869191172997	1
Cebpb	S100a1	1.670412186333938	1
Cebpb	Tmem40	0.5422276293784078	0
Cebpb	Ppt1	0.7022707027838818	0
Cebpb	Tspo	2.1143334369375664	1
Cebpb	Adrb2	0.0365558553121485	0
Cebpb	Trib1	0.8183288616005145	0
Cebpb	Tcn2	0.7078316636413328	0
Cebpb	Sdf2l1	3.850812421314047	1
Cebpb	Manf	2.3730999285642675	1
Cebpb	Grn	0.8667049789724379	0
Cebpb	Angptl4	0.5427417346644011	0
Cebpb	Pygl	0.2278385420446323	0
Cebpb	Nrp2	0.0097456325533551	0
Cebpb	Nfkbid	0.1850933905117665	0
Cebpb	Cnn3	0.0704659866127862	0
Cebpb	Ifi47	0.033729982323924	0
Cebpb	Ccr1	0.3305601868752856	0
Cebpb	Zmpste24	0.0642115758337552	0
Cebpb	Mreg	0.082102511895799	0
Cebpb	Uba7	0.0929575584397393	0
Cebpb	Serpinb1a	2.7768231733496567	1
Cebpb	Flt1	0.3325146783383408	0
Cebpb	Cxcl9	0.202140440553295	0
Cebpb	Slco4a1	1.1094162686897189	1
Cebpb	Anxa1	1.1709952757810331	1
Cebpb	Rps27	1.4458141633229282	1
Cebpb	Itgal	0.0748012661965546	0
Cebpb	Lyl1	0.8753183053910912	0
Cebpb	Selenop	0.079316401752521	0
Cebpb	Fxyd5	0.9912524013924228	1
Cebpb	Ly6c2	1.8920657026903511	1
Cebpb	H2afx	0.100366854529261	0
Cebpb	Jag1	0.0119671130251142	0
Cebpb	Sla	1.1013839677529196	1
Cebpb	Xaf1	0.2029391793640927	0
Cebpb	Cnp	0.0628114194513122	0
Cebpb	Clec4e	1.1156057876127503	1
Cebpb	Creb3l1	0.6344374894898195	0
Cebpb	Hist1h4i	0.6181602783133886	0
Cebpb	Tapbpl	0.63327060923939	0
Cebpb	Ncf1	1.2992380582823635	1
Cebpb	Ecm1	0.8732873937674595	0
Cebpb	Hsd11b1	0.5735879215658566	0
Cebpb	Hebp1	1.6346381466538698	1
Cebpb	Lamb3	1.3385725118694547	1
Cebpb	Dnaja1	0.4818693017803556	0
Cebpb	Lta4h	1.4667753823319447	1
Cebpb	Rcsd1	0.7103420205548912	0
Cebpb	Unc93b1	1.4698154267511334	1
Cebpb	Arhgap31	0.3274971325320286	0
Cebpb	Ccnb2	0.3840252177228264	0
Cebpb	Hist1h1c	0.1749791546547603	0
Cebpb	Nxpe2	0.434277664690243	0
Cebpb	Cd200r1	1.378564800499496	1
Cebpb	Tbc1d10c	0.425789265823164	0
Cebpb	Csf3r	0.8109040114113101	0
Cebpb	Samhd1	0.3541134680332399	0
Cebpb	Myl6	2.4315413623463904	1
Cebpb	Rasgrp2	1.1623001116665026	1
Cebpb	Fam105a	1.1667941740895047	1
Cebpb	Rnase4	0.3059869277442664	0
Cebpb	Plscr1	0.1421441500338483	0
Cebpb	Arid5a	0.2452208514603914	0
Cebpb	Cited2	2.030744319902333	1
Cebpb	Ctsg	1.648027904464364	1
Cebpb	Id1	1.1381837855168249	1
Cebpb	Prdx2	0.1199880676672357	0
Cebpb	Hip1r	0.1272329190977773	0
Cebpb	Tagln2	2.972401181793214	1
Cebpb	Prtn3	3.734553817840922	1
Cebpb	Mgst1	1.3550639103930011	1
Cebpb	Alas1	3.2473737114854218	1
Cebpb	Dmkn	0.4674726856898162	0
Cebpb	Pkib	0.0412799017964967	0
Cebpb	Gpsm3	1.069046794134428	1
Cebpb	App	0.8138736308659695	0
Cebpb	Ctsb	0.8324551684365435	0
Cebpb	Rerg	0.6556238616655413	0
Cebpb	Fam174b	0.155317918300912	0
Cebpb	Ddx60	0.4041264728513892	0
Cebpb	Hist1h1b	0.0930043518239365	0
Cebpb	Snap23	0.401053088476446	0
Cebpb	Klf9	0.0667236191411599	0
Cebpb	Napsa	1.3655744018915073	1
Cebpb	Hcar2	0.8771259668649719	0
Cebpb	Fcgr4	0.5646888223888225	0
Cebpb	Gramd3	0.6435537318057044	0
Cebpb	Cebpa	1.5173740092901282	1
Cebpb	Abcb10	0.0597007679560554	0
Cebpb	Cd52	0.6889171310461933	0
Cebpb	Tec	0.5382332646711933	0
Cebpb	Stab1	0.2769471047260508	0
Cebpb	Fkbp11	0.5244164483105768	0
Cebpb	Slc36a2	0.5914988626871714	0
Cebpb	Sun2	0.6822925586969363	0
Cebpb	Myl12b	2.768782916223544	1
Cebpb	Slc16a3	0.0581424326415255	0
Cebpb	Lgals3	0.3053400006595757	0
Cebpb	Mctp1	0.1355747666318428	0
Cebpb	Gatad1	0.4106924528303626	0
Cebpb	Birc5	0.1416901168431111	0
Cebpb	Chchd10	0.6718768803812538	0
Cebpb	Klf2	0.0892597473062073	0
Cebpb	Padi4	1.1109047836371349	1
Cebpb	Unc119	0.5903384331583038	0
Cebpb	Pdcd4	0.2742140586760886	0
Cebpb	Rnf11	0.4568460413432907	0
Cebpb	Arrb1	0.3904429824697175	0
Cebpb	Rps2	5.151561097141023	1
Cebpb	Ms4a6d	1.642754663745844	1
Cebpb	Ubl3	0.1586789317232302	0
Cebpb	Cap1	0.3437734357742282	0
Cebpb	Rapgef5	0.0349782117616487	0
Cebpb	Klf6	0.0201969314626614	0
Cebpb	Hif1a	0.3954990280811505	0
Cebpb	Cxcr4	0.5801229838573267	0
Cebpb	Herpud1	0.5074006435713434	0
Cebpb	Tnfaip2	0.0836513939657365	0
Cebpb	Lbp	2.087273282084204	1
Cebpb	Tyrobp	0.8940443734190103	1
Cebpb	H2-DMb1	0.3271210562649227	0
Cebpb	Slpi	1.2362367282442892	1
Cebpb	Ptprcap	0.0119273951226401	0
Cebpb	Stxbp6	0.1393885102891911	0
Cebpb	Tgif1	0.539028759684544	0
Cebpb	Cds2	0.3957328296187605	0
Cebpb	S1pr3	0.0173056833217498	0
Cebpb	Rock2	0.079154802446722	0
Cebpb	Dbi	2.4046527069298755	1
Cebpb	Gchfr	0.3365584963067497	0
Cebpb	Ptgs1	0.6494950844319044	0
Cebpb	Isg15	0.227634596664673	0
Cebpb	Gclm	0.3465292526056916	0
Cebpb	Klrb1f	0.2567587096540909	0
Cebpb	Mcpt8	0.338913105936009	0
Cebpb	Irgm1	0.0363764203436995	0
Cebpb	Dusp6	0.2098525814099657	0
Cebpb	Odc1	0.90977734560187	1
Cebpb	Dlg2	0.323489535929545	0
Cebpb	Selenom	0.4162256758147507	0
Cebpb	Mtus1	0.3379740415820733	0
Cebpb	Ier3	0.103506003262076	0
Cebpb	Pcp4l1	0.8979011099223604	1
Cebpb	Rasgrp4	0.0855494151610875	0
Cebpb	Cxcr2	0.3910548945402363	0
Cebpb	Ramp1	3.006170222424814	1
Cebpb	Ly6a	0.4786749472820224	0
Cebpb	Txndc5	0.089031404136739	0
Cebpb	Ubb	0.8127411804617121	0
Cebpb	Fth1	2.4052878260815094	1
Cebpb	Ifitm3	1.2363652564847991	1
Cebpb	Actn1	0.2830750978633561	0
Cebpb	Arhgap15	0.3548788680441672	0
Cebpb	Cmtm7	3.630003238754573	1
Cebpb	Ncoa1	0.37760275577154	0
Cebpb	Ubap1	0.4082626232057108	0
Cebpb	AW112010	1.1719008331304466	1
Cebpb	Eef1a1	2.0842179323950214	1
Cebpb	Pi16	1.358388356021007	1
Cebpb	Slc7a11	0.1191343275863905	0
Cebpb	Dusp2	0.1514899662030046	0
Cebpb	Gda	0.2453065916466462	0
Cebpb	Itga1	0.051473205351751	0
Cebpb	G0s2	1.6117340477703408	1
Cebpb	Clu	1.270735851939417	1
Cebpb	Esd	0.2537818799089912	0
Cebpb	Ifi27	0.9134660345482056	1
Cebpb	Ifi204	0.0424924834941562	0
Cebpb	Ncf2	0.3711130467810037	0
Cebpb	Klf5	0.1925370184231989	0
Cebpb	Csf2ra	2.3063585872351173	1
Cebpb	Rflnb	0.253709815187111	0
Cebpb	Pdlim7	0.2419506010997245	0
Cebpb	Lmo2	1.547490147953137	1
Cebpb	Mxd1	0.7934873006048083	0
Cebpb	Itk	0.2159850530494165	0
Cebpb	Prdx6	0.9966370041941076	1
Cebpb	Calr	1.14431504154915	1
Cebpb	Lyz2	0.2610293856379242	0
Cebpb	Hsp90aa1	0.4455317452604824	0
Cebpb	Cfp	0.1063479121681054	0
Cebpb	Slc40a1	0.2754574158321972	0
Cebpb	Rps8	3.845197484280472	1
Cebpb	Tpd52	0.2399077663115899	0
Cebpb	Asap1	0.087765744987109	0
Cebpb	Trem3	1.3265967620256465	1
Cebpb	Ssr4	6.096586861124959	1
Cebpb	Actg1	0.8068011215805384	0
Cebpb	Mmp8	0.3802918176080459	0
Cebpb	Atpif1	1.49873065003729	1
Cebpb	Cd53	0.5605971426145112	0
Cebpb	Mcur1	1.1513086238270445	1
Cebpb	Rab11a	0.5558865067902019	0
Cebpb	Clec11a	0.8764770396282529	0
Cebpb	Rassf4	0.0237671046033662	0
Cebpb	Lmo4	0.9339948002535822	1
Cebpb	Glrx	0.6541278572483	0
Cebpb	Cdo1	0.2168100767273173	0
Cebpb	Tfpi	1.0189765136088749	1
Cebpb	Nprl3	0.6325825623865903	0
Cebpb	Naaa	0.2790972749281963	0
Cebpb	Cyth1	0.2672065712922327	0
Cebpb	Lilrb4a	0.2947903606816516	0
Cebpb	Slc29a1	0.0574530029159932	0
Cebpb	1700025G04Rik	0.1838268763574716	0
Cebpb	Ly6e	0.0373482698659874	0
Cebpb	H2-K1	0.502261140293713	0
Cebpb	Hist1h2ac	0.6491168520955548	0
Cebpb	Gnas	0.6548229063720115	0
Cebpb	Mgst3	0.8216873395159595	0
Cebpb	Cyba	3.5124089617554	1
Cebpb	Alox8	0.6253439004332478	0
Cebpb	Chd7	0.9745574914378924	1
Cebpb	Rassf5	0.4067937335978137	0
Cebpb	Itm2c	1.0044350419782035	1
Cebpb	Sptbn1	0.4793023598670802	0
Cebpb	Ptma	1.903479735923596	1
Cebpb	H2-D1	2.242129745170461	1
Cebpb	Xlr4c	0.2436990788130583	0
Cebpb	Nlrx1	0.3252396434676625	0
Cebpb	Hk3	2.109474086988421	1
Cebpb	Cebpb	1.0	1
Cebpb	Mt1	1.7412614870633063	1
Cebpb	Bcl2a1d	0.0347696974936901	0
Cebpb	Gadd45a	0.4772867686662934	0
Cebpb	Nptn	0.5962315720592006	0
Cebpb	Ccnd3	0.1657961256569575	0
Cebpb	Pgam1	2.5604295113859763	1
Cebpb	Chpt1	0.8955107093801343	1
Cebpb	Igfbp7	0.0176667979722122	0
Cebpb	Hcst	0.4962097107364926	0
Cebpb	Rac1	0.837754247094419	0
Cebpb	Ifitm2	2.2765865268649623	1
Cebpb	Anxa3	2.8578146941389546	1
Cebpb	Pdia4	0.8293118095908668	0
Cebpb	Gpc1	0.5000203996780965	0
Cebpb	Hist1h2bc	0.3886633955091752	0
Cebpb	Dock10	0.0736007591961985	0
Cebpb	Plaur	3.230137658084739	1
Cebpb	Ifrd1	0.3102484997043815	0
Cebpb	Tcp11l2	0.3886833005887752	0
Cebpb	Nbeal2	0.3444353666252162	0
Cebpb	Trim30a	0.1726523393508664	0
Cebpb	Plac8	3.61851258776152	1
Cebpb	Junb	0.0462904616446106	0
Cebpb	Sel1l	0.6025560158155235	0
Cebpb	Fcgr2b	1.2210058659930805	1
Cebpb	Sat1	0.9433947480630248	1
Cebpb	Dgat1	0.2289268433184123	0
Cebpb	Rrm2	1.2509400584907095	1
Cebpb	Gmfg	1.367163556296089	1
Cebpb	Cited4	1.3660614378980895	1
Cebpb	Fam46a	0.1528706720978929	0
Cebpb	Selenon	1.0929541404685392	1
Cebpb	Ifngr1	0.8573419920828403	0
Cebpb	Ptpn18	2.352370752671753	1
Cebpb	Spata13	0.2351613240773816	0
Cebpb	Cmpk2	0.1661465953354421	0
Cebpb	P4hb	0.7838643955338784	0
Cebpb	Srgn	3.002910649246021	1
Cebpb	Rpl32	3.806472637669892	1
Cebpb	Lrrk2	0.1294781095951696	0
Cebpb	Pilra	0.1956565304174567	0
Cebpb	Cass4	0.556635373581924	0
Cebpb	Fkbp7	0.4129255075443417	0
Cebpb	1700020I14Rik	0.060705130137106	0
Cebpb	Nkg7	1.733662400115724	1
Cebpb	Ehd4	0.0700663085840177	0
Cebpb	Dab2	0.401553193972473	0
Cebpb	Ms4a3	3.0424165208279845	1
Cebpb	Mrgpra2b	0.8168270792199559	0
Cebpb	Stat1	0.1458463883543137	0
Cebpb	Rps12	4.281374047481305	1
Cebpb	Cks2	0.8903677604023784	1
Cebpb	Ass1	0.6932278048432874	0
Cebpb	Mefv	0.5687407280696422	0
Cebpb	Ctsl	0.6960861294040026	0
Cebpb	Nfe2	0.065881023202152	0
Cebpb	Spp1	0.663524749363244	0
Cebpb	Zfp715	0.1546074044872043	0
Cebpb	Hck	0.6173296663519895	0
Cebpb	Marcksl1	0.1949991346819209	0
Cebpb	Wfdc21	0.0218626729132337	0
Cebpb	Gpx1	2.03153307072348	1
Cebpb	Dek	0.3164372483103377	0
Cebpb	Hk2	1.0362719109808705	1
Cebpb	Ccrl2	0.0421417323278374	0
Cebpb	Dut	1.325256276098798	1
Cebpb	Lims1	0.171518726460471	0
Cebpb	Cpne2	0.3156824534084385	0
Cebpb	Ftl1	0.6182966149760876	0
Cebpb	Snx18	0.9924800439319856	1
Cebpb	Scd2	0.2074789617480744	0
Cebpb	Cd81	1.0858280140926464	1
Cebpb	Srm	1.9640717748577203	1
Cebpb	Thbd	0.4679216151131604	0
Cebpb	Ccl5	0.6603871597861655	0
Cebpb	Reck	0.8352935243311767	0
Cebpb	Tle1	0.4018248882415585	0
Cebpb	Mcl1	0.9045411665487642	1
Cebpb	Ncam1	0.0932960886161996	0
Cebpb	Gbp7	0.9705880241457002	1
Cebpb	C5ar1	0.9990458190854804	1
Cebpb	Gsn	0.117454062316122	0
Cebpb	Dhrs7	0.0993286659624443	0
Cebpb	Clec4a2	1.0585646030074165	1
Cebpb	Csf2rb	0.0780620003751004	0
Cebpb	Ccl6	0.5713496777697934	0
Cebpb	Arhgdib	3.894511195985324	1
Cebpb	Igfbp4	2.6040150573448404	1
Cebpb	Ltb4r1	1.2894036448614743	1
Cebpb	C3	0.0285904695979212	0
Cebpb	Il3ra	0.5857388966115754	0
Cebpb	Shisa5	0.0572564312387544	0
Cebpb	Pclaf	0.2760985387368561	0
Cebpb	Hspa5	2.463367960524826	1
Cebpb	Npm1	0.983885033688942	1
Cebpb	Cyb5a	1.059963832105298	1
Cebpb	Adgre1	1.344560095515756	1
Cebpb	Pim3	1.4902751105427614	1
Cebpb	Trem1	1.0381043245222237	1
Cebpb	Agl	0.9954535682045262	1
Cebpb	Gpr141	0.1662639395459532	0
Cebpb	Cd300c2	0.3377393469812155	0
Cebpb	Ms4a6c	0.2523491291967046	0
Cebpb	Dnajb9	0.4541408913100634	0
Cebpb	Stard10	0.5891581995693738	0
Cebpb	Tmem119	0.6349121158595985	0
Cebpb	Alox5ap	1.5037273446780948	1
Cebpb	Vegfa	0.0580924574355183	0
Cebpb	Laptm5	0.2370324643215064	0
Cebpb	S100a11	2.4194917583770548	1
Cebpb	Tmem86a	0.5283441212928559	0
Cebpb	Psmb8	1.6184133067600015	1
Cebpb	Ifi211	0.0788305132089904	0
Cebpb	Xpo7	0.069879236298665	0
Cebpb	F630028O10Rik	0.3785745486926211	0
Cebpb	Sgk1	1.7305360518735189	1
Cebpb	Mpo	2.7459990631569244	1
Cebpb	Arap1	0.0708871051399563	0
Cebpb	Cysltr1	0.5200297621294965	0
Cebpb	Rnf128	0.3419037200163588	0
Cebpb	Dstn	1.762521671590278	1
Cebpb	Cd3d	0.0063044063873948	0
Cebpb	Sgms2	1.708488939794614	1
Cebpb	Acvrl1	0.4551534625496918	0
Cebpb	Coro1a	3.188603874251213	1
Cebpb	Dgat2	1.2846471373977248	1
Cebpb	Skap2	0.1762228064933137	0
Cebpb	Tnfaip8	1.7219027109790752	1
Cebpb	Trf	0.3801493105295611	0
Cebpb	Lsm12	0.0358776833508993	0
Cebpb	Rgcc	1.0490757414878735	1
Cebpb	Irf7	0.4444473834895243	0
Cebpb	Wdr89	3.140901303937633	1
Cebpb	Comt	0.4735985829825123	0
Cebpb	Ppp1r18	1.088083829003377	1
Cebpb	Ppif	0.0562888622207886	0
Cebpb	Cst7	0.8205193612261293	0
Cebpb	Fam20c	0.8171459071345345	0
Cebpb	Copz2	2.212667131988208	1
Cebpb	Serpina3f	0.32592297702747	0
Cebpb	Lpar6	1.186541886820546	1
Cebpb	Cd48	0.0980543550362566	0
Cebpb	Fgl2	0.4241461498332142	0
Cebpb	Nucb2	0.188029374892519	0
Cebpb	Adpgk	0.0017848077515335	0
Cebpb	Pram1	0.2344660534174239	0
Cebpb	Cotl1	0.4313371209953563	0
Cebpb	Gpr65	1.3353276609633096	1
Cebpb	Arpc1b	2.398797999070596	1
Cebpb	Egfl7	0.2166388845096601	0
Cebpb	AB124611	0.3481478304726139	0
Cebpb	Cnn2	1.0753118396142485	1
Cebpb	Sirpa	0.3239848464700841	0
Cebpb	Dusp1	0.109431837332385	0
Cebpb	H3f3b	0.0574773720589288	0
Cebpb	Mxd4	0.0490737718536904	0
Cebpb	Mfap3l	0.09688806699179	0
Cebpb	Fabp5	0.1024840749301802	0
Cebpb	Sorl1	0.2646660015589993	0
Cebpb	Hmbs	0.6650245129392597	0
Cebpb	S100a6	0.506947254295264	0
Cebpb	Stat3	0.1863621611548089	0
Cebpb	Ccl4	0.0685410440795609	0
Cebpb	Gng12	0.8128799229921508	0
Cebpb	Dusp23	2.049937217504919	1
Cebpb	Nfil3	0.2838246090959996	0
Cebpb	Tmem176a	0.9138540206942288	1
Cebpb	Gpx3	0.2494023449368364	0
Cebpb	Spry1	0.2248145500257184	0
Cebpb	Parp8	0.1548710309918675	0
Cebpb	Cxadr	0.77709483645094	0
Cebpb	Slain2	0.7494914967218422	0
Cebpb	Lgalsl	0.3175258139625097	0
Cebpb	Cebpd	2.3763338315107165	1
Cebpb	Taldo1	2.661130617648963	1
Cebpb	Emp3	0.4775237069498211	0
Cebpb	Il21r	1.8924430444560283	1
Cebpb	B4galt6	1.013761372787244	1
Cebpb	Hmgn2	0.9074202095722816	1
Cebpb	Flna	0.1510409817507466	0
Cebpb	Slco3a1	0.6908567624405353	0
Cebpb	Bpgm	0.1149487270103069	0
Cebpb	Pmaip1	0.636132278767633	0
Cebpb	Fkbp9	0.1004792771260909	0
Cebpb	Plxnd1	0.6769894035427738	0
Cebpb	Ckm	0.0193298809471004	0
Cebpb	Rbms1	2.119745988147582	1
Cebpb	Klf7	0.3539556246040051	0
Cebpb	Sept1	0.2447893982192893	0
Cebpb	Ldlr	0.0815476959579751	0
Cebpb	Siglece	0.7007205833792931	0
Cebpb	Ms4a6b	0.3055634906293055	0
Cebpb	Prr13	0.340764931170922	0
Cebpb	Gadd45b	0.4082822103875109	0
Cebpb	Prss34	0.750239573446773	0
Cebpb	D16Ertd472e	1.8304000328589776	1
Cebpb	Rnf144b	0.2220009188365216	0
Cebpb	Ppp1r3b	0.0848053466265439	0
Cebpb	Slfn4	0.7072144819865125	0
Cebpb	Rabgap1l	0.130344611758901	0
Cebpb	Csrnp1	0.0404444674668253	0
Cebpb	Mt2	0.0375036518748093	0
Cebpb	Cela1	0.0591613655365714	0
Cebpb	Mdm2	0.596472807217516	0
Cebpb	Ilk	0.0444601564493832	0
Cebpb	Sh3bgrl3	3.146867225347195	1
Cebpb	Anxa2	0.4897862904112653	0
Cebpb	C130026I21Rik	0.4712202655552142	0
Cebpb	Gsr	2.025698707653586	1
Cebpb	Tfeb	1.1402259623685316	1
Cebpb	Fermt3	0.0420823939843405	0
Cebpb	Tspan9	0.9176213737152212	1
Cebpb	Jund	0.0290365577446228	0
Cebpb	Rhob	1.2990147660008609	1
Cebpb	Atp1b1	0.4448075288273072	0
Cebpb	Aldh1a3	0.7655108184322434	0
Cebpb	B4galnt1	1.1160418311909333	1
Cebpb	Itgb2	0.524633029829862	0
Cebpb	Rplp1	1.768176511992696	1
Cebpb	Gmpr	0.3768350789875545	0
Cebpb	F10	0.8470924992033682	0
Cebpb	Mmp19	0.3752172889538497	0
Cebpb	Serpine2	0.053241678708957	0
Cebpb	Vim	0.0975445429869815	0
Cebpb	Bin2	0.2414994318960766	0
Cebpb	Plk4	0.5074160226785421	0
Cebpb	Spi1	2.941369236427725	1
Cebpb	Stx11	0.6795516582569125	0
Cebpb	S100a8	0.0563229373616706	0
Cebpb	Tlr2	0.5264665802105132	0
Cebpb	Ccl3	0.7770996515636879	0
Cebpb	Ap3s1	1.4901974621597205	1
Cebpb	Pilrb2	0.1015163691168739	0
Cebpb	Fcer1g	0.0815701199111681	0
Cebpb	Gatm	0.1785610177662209	0
Cebpb	Lpcat2	0.7963446411214431	0
Cebpb	Sema4a	0.46969057359687	0
Cebpb	Fcgr3	0.8565047576267097	0
Cebpb	Derl3	0.4743007525040421	0
Cebpb	Elane	0.8967326176006832	1
Cebpb	Fcnb	0.2920323385250896	0
Cebpb	Igsf6	0.919314970445264	1
Cebpb	R3hdm4	0.4050875230020478	0
Cebpb	Cyth4	0.099416620420237	0
Cebpb	Hp	1.928436843066452	1
Cebpb	H2afz	3.589805870605641	1
Cebpb	Gm6377	0.2903973308310857	0
Cebpb	Arl6ip1	0.0417693021396522	0
Cebpb	Ywhah	0.6528814818843669	0
Cebpb	Prc1	0.0534239816208395	0
Cebpb	Litaf	2.135112761075141	1
Cebpb	Clec12a	0.8416688482018772	0
Cebpb	Smtn	0.1536536541090027	0
Cebpb	Xbp1	1.7651577133006022	1
Cebpb	Rdh12	0.1024683754940797	0
Cebpb	Ceacam1	0.7688619178204691	0
Cebpb	Ppic	0.6480014994079467	0
Cebpb	Sec11c	1.3722085622903246	1
Cebpb	Tfrc	0.1815519938152937	0
Cebpb	Cst3	1.1893081935354974	1
Cebpb	Lilr4b	0.0554691457624965	0
Cebpb	Tuba1b	0.532422862938465	0
Cebpb	Ncf4	1.6171086453580572	1
Cebpb	Gstm1	2.8982643031876534	1
Cebpb	Arrb2	0.1714119184118519	0
Cebpb	Ptpn1	0.3576384819982796	0
Cebpb	Ctsd	0.6238343362613711	0
Cebpb	Hotairm1	0.2446475748369993	0
Cebpb	H2afy	1.5060288807828122	1
Cebpb	Nfam1	0.9301142757059048	1
Cebpb	Pkm	5.633998920417657	1
Cebpb	Cd14	1.4674705320567778	1
Cebpb	Psap	0.7344038644189996	0
Cebpb	Lcp1	0.9591773573766228	1
Cebpb	Pdia6	3.591666642256509	1
Cebpb	Tuba4a	0.1713248866190336	0
Cebpb	Cables1	0.1475272337071244	0
Cebpb	Xlr	1.6632671758507789	1
Cebpb	Tmsb4x	2.6128254573808407	1
Cebpb	Mif	2.564269291832398	1
Cebpb	Rhoj	0.8564318330800658	0
Cebpb	Ubc	0.0277748666214274	0
Cebpb	Chac2	0.175885487914444	0
Cebpb	Cdkn2d	0.1256706873929655	0
Cebpb	Fbxl5	0.3857038612648826	0
Cebpb	Fbxo5	0.1013625908972969	0
Cebpb	Mcemp1	0.2329962088038404	0
Cebpb	Pglyrp1	0.9426462687395772	1
Cebpb	Fut8	0.0556682189713672	0
Cebpb	Anxa6	0.6897019378815676	0
Cebpb	Dio2	0.516930958714418	0
Cebpb	Itm2b	4.619032929664018	1
Cebpb	Gpx4	1.9333437963034676	1
Cebpb	Adgre5	0.1182682109648806	0
Cebpb	Lcn2	0.3443923785083714	0
Cebpa	Tcp11l2	0.0819100827891382	0
Cebpa	Myc	0.9265223231131842	1
Cebpa	Rps2	2.496283946475113	1
Cebpa	Spi1	0.5336804278525158	0
Cebpa	Asap1	0.315631131252297	0
Cebpa	Pth1r	0.1140113951604271	0
Cebpa	Mxi1	0.1578711278642028	0
Cebpa	Ypel2	0.6419973603592102	0
Cebpa	Thbs1	0.1686317583835447	0
Cebpa	Ncf2	0.1651520389585818	0
Cebpa	Nfe2	0.3217091204003724	0
Cebpa	Pkm	1.402114830192198	1
Cebpa	Pdia4	0.4301837157991577	0
Cebpa	Clec4e	4.229808960339182	1
Cebpa	Ctsc	0.0983630775431761	0
Cebpa	Bst2	0.3020853494251978	0
Cebpa	Tlr2	0.0775981325369462	0
Cebpa	Hk3	0.8850767802359212	1
Cebpa	Hcar2	0.1737200808706353	0
Cebpa	Ptma	1.2582191434456922	1
Cebpa	Nck2	0.6200163118291557	0
Cebpa	Creld2	0.0494750584098161	0
Cebpa	Rgcc	0.0539517980072286	0
Cebpa	Sell	0.8802923627559954	1
Cebpa	Nfil3	0.5710643483835601	0
Cebpa	Ltb4r1	0.0253977084581633	0
Cebpa	Irak3	0.2817678923393933	0
Cebpa	Esd	0.1489714504478895	0
Cebpa	Unc119	0.1453545743307646	0
Cebpa	Pecam1	0.0968033598635589	0
Cebpa	Cebpd	0.2167443170713309	0
Cebpa	Mmd	0.0745184258155939	0
Cebpa	Dmxl2	0.1671333595382421	0
Cebpa	Rbms1	0.1055929780075758	0
Cebpa	Ms4a6b	0.9935924295240623	1
Cebpa	Lcp1	0.5013089439521651	0
Cebpa	Parp8	1.674215929849997	1
Cebpa	Mctp1	0.7852345452603604	0
Cebpa	Nlrc3	0.6667141139428001	0
Cebpa	Rps12	1.7199645897827902	1
Cebpa	Ccdc80	1.1593113470791971	1
Cebpa	Mras	2.1123850698987274	1
Cebpa	Slc29a1	0.738085776319265	0
Cebpa	Oasl1	0.0169879625682197	0
Cebpa	Arap2	0.1141560773078514	0
Cebpa	St8sia4	0.141673275899812	0
Cebpa	H2-D1	1.278144855251297	1
Cebpa	Gpr65	1.1019382551208796	1
Cebpa	Serpinf1	0.560286606423285	0
Cebpa	Hp	0.1432061025781613	0
Cebpa	Cd3g	4.826724878122632	1
Cebpa	Slfn2	0.0443792056513976	0
Cebpa	Unc93b1	0.0433189800178169	0
Cebpa	Tnfaip8	0.0300768621109933	0
Cebpa	Trps1	0.1620375767667652	0
Cebpa	Osbpl5	0.0938133501752626	0
Cebpa	Cpne2	0.0278963989459285	0
Cebpa	Csf1	1.2569355879276405	1
Cebpa	Igsf6	0.0633198486709031	0
Cebpa	S1pr3	0.0982163910609158	0
Cebpa	Nucb2	0.0101433127774628	0
Cebpa	Ccl5	1.7171556301880058	1
Cebpa	Hmgn2	0.1699175134000763	0
Cebpa	Clec4d	0.3946318825179285	0
Cebpa	Ssr4	2.786029504857941	1
Cebpa	Fut8	0.1523597304180286	0
Cebpa	Eef1a1	1.394025569432209	1
Cebpa	Fcgr2b	0.9879586490657322	1
Cebpa	Gng12	0.4693265010670572	0
Cebpa	Lbp	0.1820004337522365	0
Cebpa	Dab2	0.097466704489614	0
Cebpa	Rnase4	0.1709533048232855	0
Cebpa	Fam105a	0.111884060440399	0
Cebpa	F13a1	0.3713821683564434	0
Cebpa	Cd82	0.123427840179458	0
Cebpa	H2-Q4	0.0360874151899826	0
Cebpa	Mif	0.1674900093440181	0
Cebpa	Igfbp4	0.9209381608764372	1
Cebpa	Ero1l	0.0123048746606617	0
Cebpa	Itga1	0.2340906321267776	0
Cebpa	Cxcr2	0.6536732366280522	0
Cebpa	Cd53	0.2266781533317527	0
Cebpa	Vps13a	0.0446744215349066	0
Cebpa	Tmem80	0.0485885831296652	0
Cebpa	Myb	0.0878967472471126	0
Cebpa	Trem1	0.0776414179303433	0
Cebpa	Irf2bp2	0.3520059375694598	0
Cebpa	Skap2	0.1223086949544965	0
Cebpa	Fkbp11	0.022520120322767	0
Cebpa	Cst3	0.0263717437732055	0
Cebpa	F5	0.625857308437551	0
Cebpa	Hist1h1b	0.1537090188453298	0
Cebpa	BC035044	1.3126394124528435	1
Cebpa	Fam107b	1.101466896547329	1
Cebpa	Lmo2	0.2062710706306788	0
Cebpa	Calr	1.3808017159037993	1
Cebpa	Fndc3b	1.2256976188565576	1
Cebpa	Mtus1	0.1816717985301677	0
Cebpa	Pdcd4	0.2910738280954948	0
Cebpa	Gm6377	0.1629838678706937	0
Cebpa	Tfeb	0.1103779956750584	0
Cebpa	Flnb	0.901267096719921	1
Cebpa	Rdh12	0.0749370379006444	0
Cebpa	Ifngr1	0.8209393496721498	0
Cebpa	Tspan3	0.009229750132695	0
Cebpa	F630028O10Rik	0.3783017881808134	0
Cebpa	Msrb1	0.4280074354293803	0
Cebpa	C130026I21Rik	0.1141858181310046	0
Cebpa	H2-K1	0.0389754245665581	0
Cebpa	Gmfg	0.2619072707641582	0
Cebpa	Ncf4	0.0323787648854172	0
Cebpa	Rpl41	0.3614872388537593	0
Cebpa	Cysltr1	0.0921879965350578	0
Cebpa	Slain1	0.0848803499094203	0
Cebpa	Tagln2	0.8836768665215825	1
Cebpa	Mgst1	0.0595198237097107	0
Cebpa	Apoc1	1.825313134821792	1
Cebpa	Gnas	0.5126161202423741	0
Cebpa	C2	0.0509802126806466	0
Cebpa	Xbp1	0.3273744808988428	0
Cebpa	Hist1h2bc	0.0626178361211033	0
Cebpa	Hgf	0.8468147090459907	0
Cebpa	Gatad1	0.0424249328495212	0
Cebpa	Cd300lb	0.1419268110731252	0
Cebpa	Arhgdib	0.516660756495807	0
Cebpa	Rpl32	1.7509762032140443	1
Cebpa	Cd63	0.4483230131312519	0
Cebpa	Fdps	0.0513322191802317	0
Cebpa	Tle1	0.3580510527360871	0
Cebpa	Clec12a	0.1384630281538409	0
Cebpa	Pkib	0.0399087124016451	0
Cebpa	Alas1	0.0402396394779592	0
Cebpa	Dnajb9	0.055778946117368	0
Cebpa	Ly6e	0.3226855440322287	0
Cebpa	Fcgr3	0.0693854417450187	0
Cebpa	Rnase12	0.0206799200087933	0
Cebpa	Arpc1b	1.9035347154150408	1
Cebpa	Rin3	0.4170675723028176	0
Cebpa	Lpcat2	1.808503614479095	1
Cebpa	Ctsl	0.0775541223524041	0
Cebpa	Sec11c	0.1587169705448086	0
Cebpa	Hspe1	0.1233898521846118	0
Cebpa	Cnn2	0.1201147813470538	0
Cebpa	Slpi	0.2268263790161906	0
Cebpa	Birc5	0.0030879581062376	0
Cebpa	Sun2	0.1163621488825649	0
Cebpa	Rhoj	0.0421205307492554	0
Cebpa	Agl	0.900932711038276	1
Cebpa	Col11a2	0.2411746989805047	0
Cebpa	Lmo4	1.2822348183857846	1
Cebpa	Il15	1.0965944004234214	1
Cebpa	Rab38	0.0368463949732534	0
Cebpa	Cmtm7	1.0926281451917057	1
Cebpa	Rab7b	0.362839879281906	0
Cebpa	Dstn	0.0264192842001074	0
Cebpa	Tpm3	0.226208020916637	0
Cebpa	Ccl3	0.0038079274453815	0
Cebpa	Tmsb10	0.0111536732048392	0
Cebpa	Csf3r	0.2421885847970254	0
Cebpa	Taldo1	0.701922486682598	0
Cebpa	Mrgpra2b	0.3401991059177441	0
Cebpa	Ramp1	2.3985638519936203	1
Cebpa	Itm2b	0.736729000062385	0
Cebpa	Pilrb2	0.3323288109234281	0
Cebpa	Txndc5	1.2623332285450104	1
Cebpa	Mpo	3.253894626268383	1
Cebpa	Gmpr	0.4621959075668467	0
Cebpa	Ms4a6c	0.0380254972142649	0
Cebpa	Cd226	0.2128480830178011	0
Cebpa	Dmkn	0.4546724203976636	0
Cebpa	Ifi47	0.0628395547975797	0
Cebpa	Il3ra	0.655949359516904	0
Cebpa	Zeb2	0.0628707788438616	0
Cebpa	Sorl1	0.2046189281578832	0
Cebpa	Chd7	0.1902623196862993	0
Cebpa	Lpar6	0.0686759859835008	0
Cebpa	Coro1a	0.080680892607116	0
Cebpa	Klrb1f	0.2375601946178139	0
Cebpa	B4galnt1	1.245906748441697	1
Cebpe	Gadd45b	0.1400755198319944	0
Cebpe	Ssr4	8.112935757102292	1
Cebpe	Rpl32	1.803318630905639	1
Cebpe	Spp1	0.0642825490144446	0
Cebpe	Cd300c2	1.898642642975163	1
Cebpe	Fcgr4	1.3176826481509984	1
Cebpe	Ptma	1.3452252592841876	1
Cebpe	Hspa5	3.7389537675905102	1
Cebpe	Ccl6	0.0014790401520804	0
Cebpe	Sun2	3.05299107658387	1
Cebpe	Gsn	2.198802297305084	1
Cebpe	Ccdc80	0.4996437455654461	0
Cebpe	Sgms2	5.069676341182438	1
Cebpe	Unc119	3.1526746406307584	1
Cebpe	Prdx6	1.4344588601346386	1
Cebpe	Abcc5	0.0863358652085192	0
Cebpe	Lpar6	1.3471301539594875	1
Cebpe	Stmn1	0.1946475302533182	0
Cebpe	Vasp	1.1145822473004747	1
Cebpe	Gda	4.993188146655452	1
Cebpe	Gclm	0.7707185218854202	0
Cebpe	Mfap3l	1.1854115289993998	1
Cebpe	Grn	2.0804575487190924	1
Cebpe	Nav2	0.9562065343126974	1
Cebpe	Slc7a11	0.3484688558351624	0
Cebpe	Dmkn	1.3986485910655737	1
Cebpe	Hsd11b1	3.815345316252856	1
Cebpe	Nfil3	0.4423609489553625	0
Cebpe	Gpx1	9.01102216883006	1
Cebpe	Lcp2	0.7825067030159361	0
Cebpe	Rin3	1.2905535013055245	1
Cebpe	Myl12b	1.315057398153619	1
Cebpe	Ncam1	3.0344362265494063	1
Cebpe	Tifab	1.1230764632859365	1
Cebpe	Tfpi	0.8282807326601381	0
Cebpe	Lyst	3.549266479022138	1
Cebpe	Rnase4	0.7118873642370109	0
Cebpe	Fndc3b	2.0417930466847167	1
Cebpe	Fgl2	4.770843329716127	1
Cebpe	Nrp2	0.0449366770940668	0
Cebpe	Naaa	1.3366239345399404	1
Cebpe	Cst7	4.617838515132215	1
Cebpe	Atp1b1	0.3420632677859013	0
Cebpe	Ms4a3	10.16172227230638	1
Cebpe	C130026I21Rik	1.2145339311058208	1
Cebpe	Cap1	0.8438741036726864	0
Cebpe	Alox5ap	1.2714873721636404	1
Cebpe	Cd9	0.1945523058472724	0
Cebpe	Dek	0.0964532524167792	0
Cebpe	Hist1h1b	0.6460145255372765	0
Cebpe	Fermt3	0.8738511943073806	0
Cebpe	Dlg2	0.8154227555001994	0
Cebpe	Cxadr	0.7136445084013663	0
Cebpe	Mpo	13.64223442835617	1
Cebpe	Ero1l	6.043287240275286	1
Cebpe	Mtus1	3.321422953439416	1
Cebpe	Bcl2a1a	0.8790079037663814	1
Cebpe	Dusp23	2.3619217197172206	1
Cebpe	Mgst1	2.154492876794599	1
Cebpe	Tesc	0.1353412860575488	0
Cebpe	Sema4a	4.473812448130055	1
Cebpe	Plp2	0.2753791550853563	0
Cebpe	Rap1gap2	0.3004198932492452	0
Cebpe	Pdia4	1.770211965226387	1
Cebpe	Fcgr2b	1.7763072742508292	1
Cebpe	Dio2	1.652107404239586	1
Cebpe	Chchd10	0.2988106283565602	0
Cebpe	Hk3	3.74947743548384	1
Cebpe	Rdh12	1.1615050964055031	1
Cebpe	Ltb4r1	6.139344183764653	1
Cebpe	Trem3	3.207530379599944	1
Cebpe	Dbi	5.8639552224882	1
Cebpe	Ap3s1	6.6516531131301	1
Cebpe	Atp2a3	1.5095159776876896	1
Cebpe	Trem1	0.5025812345240086	0
Cebpe	Adgre1	1.1521481199501489	1
Cebpe	Tmx4	4.855277140037044	1
Cebpe	Pdia6	4.8246831440198905	1
Cebpe	Adgre5	1.042962207998107	1
Cebpe	Cnst	0.1917936086286009	0
Cebpe	B4galnt1	2.6033404306447294	1
Cebpe	Rnf125	0.3486141025987315	0
Cebpe	Cd82	0.771892856976863	0
Cebpe	Cwc25	0.0653373243255677	0
Cebpe	Rnf144b	2.0109376433570723	1
Cebpe	Nptn	0.1687789105631764	0
Cebpe	App	6.643146037452785	1
Cebpe	Lrg1	3.438155167972897	1
Cebpe	Fbxl5	1.858268944063049	1
Cebpe	Msrb1	8.47733291771506	1
Cebpe	Il3ra	0.2840951196513308	0
Cebpe	Npm1	0.5222257612174639	0
Cebpe	Nfam1	1.6545864824830023	1
Cebpe	Sgk1	0.2900890620538173	0
Cebpe	Snx18	1.6343545821981005	1
Cebpe	Plxnd1	2.6552646806215923	1
Cebpe	Alas1	3.8329783355484106	1
Cebpe	Lima1	2.7312735984589755	1
Cebpe	Tyrobp	0.386906380021137	0
Cebpe	D16Ertd472e	0.6799539069252797	0
Cebpe	Birc5	0.4892317887987475	0
Cebpe	Daam1	0.0616238250870165	0
Cebpe	Gsr	4.077566694705632	1
Cebpe	Mreg	0.2141301182327202	0
Cebpe	Calr	6.145785875276813	1
Cebpe	Hmox1	0.0610999345339903	0
Cebpe	Ptgs1	1.441844828185873	1
Cebpe	Cpeb4	1.1347371955331302	1
Cebpe	Cebpb	1.0975968781058243	1
Cebpe	Hsp90aa1	0.2070186161425907	0
Cebpe	Reck	0.5438529048096913	0
Cebpe	Herpud1	1.279945752330721	1
Cebpe	Pram1	2.7567555410010374	1
Cebpe	Serpine2	0.6026260492504657	0
Cebpe	Acp5	0.3355953672955058	0
Cebpe	Tpm3	0.8111127081935338	0
Cebpe	Lcn2	2.3734979375816776	1
Cebpe	Nxpe2	0.1314961696485732	0
Cebpe	Hck	5.900109670437137	1
Cebpe	Pilrb2	1.7829570921128053	1
Cebpe	Specc1	1.0242983353951172	1
Cebpe	Prkcb	3.847365172771079	1
Cebpe	Tnfaip8	0.2945406633245176	0
Cebpe	Ncf4	6.659298171929542	1
Cebpe	Cebpa	1.6471510252561798	1
Cebpe	Pi16	2.147106147787008	1
Cebpe	Vsir	2.20687286055445	1
Cebpe	Asap1	1.0842035914697277	1
Cebpe	Srm	2.7071003450386804	1
Cebpe	Hebp1	1.06341467232067	1
Cebpe	Stk39	1.4480371788577262	1
Cebpe	Mcemp1	3.0630987729358803	1
Cebpe	Rasgrp2	6.057654591512592	1
Cebpe	Gmpr	0.339128103415888	0
Cebpe	Cpne2	0.8330120620324476	0
Cebpe	Rac1	0.4898317320084735	0
Cebpe	Ets1	1.467878413867241	1
Cebpe	Hk2	0.5657359954731742	0
Cebpe	Ramp1	1.871034081506537	1
Cebpe	Dab2	1.4323206406361877	1
Cebpe	Rpl41	2.3762646639955336	1
Cebpe	Ngp	2.669481861799201	1
Cebpe	Parp8	0.3362957629225801	0
Cebpe	S100a11	2.63555043984229	1
Cebpe	AB124611	3.593784986976169	1
Cebpe	Jag1	0.19014340527071	0
Cebpe	Pirb	1.1206761759747237	1
Cebpe	Ccnd3	0.8677693617150498	0
Cebpe	Hif1a	0.7751077621798496	0
Cebpe	Cd14	2.815208266034713	1
Cebpe	Dnaja1	0.5483196856143514	0
Cebpe	Cxcr2	1.1954326617290765	1
Cebpe	Cnn2	2.8226323855961004	1
Cebpe	Lmo2	0.1419079336925513	0
Cebpe	Uhrf1	0.3868049684370132	0
Cebpe	Prr13	0.0918598425645545	0
Cebpe	Degs1	1.5221915525331111	1
Cebpe	Cited2	2.1060234788092087	1
Cebpe	Dhcr24	0.4628320525481488	0
Cebpe	Serpinb1a	7.518323461589796	1
Cebpe	Rrm2	2.435945626549211	1
Cebpe	Ncl	0.9751662036762112	1
Cebpe	Creb3l1	0.5115708339400387	0
Cebpe	Gstm1	7.330095382143572	1
Cebpe	Csf2ra	6.871142758623174	1
Cebpe	Fcer1g	0.908266227297097	1
Cebpe	Hcst	1.401654089922503	1
Cebpe	Actn1	2.21168870248304	1
Cebpe	Acvrl1	2.063050361691818	1
Cebpe	Rerg	0.4160800348987044	0
Cebpe	Slpi	0.7919209280503836	0
Cebpe	Il21r	1.368184006884796	1
Cebpe	Arhgdib	10.334211615454471	1
Cebpe	Wfdc21	2.470323999717332	1
Cebpe	Cybb	2.0757088610648555	1
Cebpe	Irak3	2.0010810353415587	1
Cebpe	Ncf1	3.771701479213326	1
Cebpe	Sept1	0.0870347974342652	0
Cebpe	Hmgb2	0.3721157246909338	0
Cebpe	Lrrk2	3.576243855015244	1
Cebpe	Sat1	4.517298257182766	1
Cebpe	Id2	0.9152133136369244	1
Cebpe	Tfeb	0.4675367998610973	0
Cebpe	Ass1	0.252620307063694	0
Cebpe	Lyl1	1.497911044156252	1
Cebpe	Flnb	0.270191909552431	0
Cebpe	Ctsz	1.8581904142061527	1
Cebpe	Fam46a	2.509307179596737	1
Cebpe	Zmpste24	2.109904971292825	1
Cebpe	Tuba4a	3.005868712518311	1
Cebpe	Lbp	4.604673170363291	1
Cebpe	Tanc1	0.2470193547818339	0
Cebpe	Ifi211	1.600471726944796	1
Cebpe	Tnfaip2	0.1504027530221471	0
Cebpe	Siglece	1.7786036598183734	1
Cebpe	Tmsb4x	5.395769133571087	1
Cebpe	Fdps	2.010198284209729	1
Cebpe	Itm2b	3.520315809058305	1
Cebpe	Cmpk2	1.1111848193369478	1
Cebpe	Syne1	3.306615207194756	1
Cebpe	Lyn	0.2720523962885233	0
Cebpe	Exoc3l4	0.0113506170333871	0
Cebpe	Sec11c	6.103382916092826	1
Cebpe	Rgcc	8.485831224094708	1
Cebpe	Ccr1	0.59275273513432	0
Cebpe	Pfkp	1.2399430271593208	1
Cebpe	Sla	1.6510085082609736	1
Cebpe	Bin1	0.7649825929902749	0
Cebpe	Mxi1	1.9940106018502255	1
Cebpe	Gpc1	2.665069422470628	1
Cebpe	Mctp1	0.3470544600533901	0
Cebpe	Apobr	1.3202214597114477	1
Cebpe	Tagln2	0.1497556068541313	0
Cebpe	Gmfg	1.104314341392363	1
Cebpe	Rasgrp4	1.7936439114772027	1
Cebpe	Dnajb9	1.2418695313541457	1
Cebpe	Btnl9	0.4766079775389972	0
Cebpe	Lamb3	1.361999782112174	1
Cebpe	AA467197	1.5562174684210124	1
Cebpe	Mif	2.046571218218185	1
Cebpe	Gpr141	0.9601955242833408	1
Cebpe	Lpcat2	1.8624991982783032	1
Cebpe	Arpc1b	3.8800914804908193	1
Cebpe	Serpinb2	1.5198552382880215	1
Cebpe	Myb	1.1096862333746451	1
Cebpe	Odc1	0.4177091900219689	0
Cebpe	Fkbp11	0.9841552498312046	1
Cebpe	Rassf5	0.1075483635395781	0
Cebpe	Rhob	0.7592705273667946	0
Cebpe	H2afz	3.7197493145265055	1
Cebpe	Gmcl1	0.0685746518104411	0
Cebpe	Lsm12	1.0908102754409947	1
Cebpe	Entpd1	0.7270882861835377	0
Cebpe	F630028O10Rik	3.0145149616214377	1
Cebpe	Plbd1	0.8767330963712064	0
Cebpe	Anxa1	3.621695699137773	1
Cebpe	Dgat2	1.6692876879211451	1
Cebpe	Clec4a2	2.709204842915255	1
Cebpe	Cdk1	0.5611881329004305	0
Cebpe	Ptgir	1.4626217620164366	1
Cebpe	Olr1	5.31677446148792	1
Cebpe	Klf5	4.668890932980268	1
Cebpe	Cd24a	1.657379238936073	1
Cebpe	Rhoj	4.324802738431526	1
Cebpe	Igfbp4	0.5300491761339722	0
Cebpe	Fcgr3	5.076287270272552	1
Cebpe	Pdcd4	1.010925634729874	1
Cebpe	Fli1	0.6207953352619298	0
Cebpe	Slc36a2	0.6446781562228097	0
Cebpe	Gpx3	2.6762628564952187	1
Cebpe	Ldlrap1	3.469523588598929	1
Cebpe	Sytl1	2.880099485456197	1
Cebpe	Tmem40	2.627259758789586	1
Cebpe	Rbms1	0.905155528455711	1
Cebpe	Ston2	0.9408905906424728	1
Cebpe	Rab7b	0.0349124224000468	0
Cebpe	Comt	0.3395134993495349	0
Cebpe	Padi4	0.2149176916584895	0
Cebpe	Ctsg	2.1877288494730998	1
Cebpe	Ipcef1	0.9586497580364628	1
Cebpe	Sirpa	1.7545119807810918	1
Cebpe	Hmgn2	3.6081051091061167	1
Cebpe	Alox5	1.4963408101564897	1
Cebpe	Abcb10	2.960940763340808	1
Cebpe	Angptl4	1.0907798625335527	1
Cebpe	Rida	0.4840490054600762	0
Cebpe	Rps2	4.234423321993066	1
Cebpe	Srgn	3.05874188308526	1
Cebpe	Cmtm7	2.5708919245558786	1
Cebpe	Hspa1b	0.033020157813218	0
Cebpe	Flt1	2.420436010937219	1
Cebpe	Gng12	0.7562541967290882	0
Cebpe	Pglyrp1	4.245938669730871	1
Cebpe	Tmem119	0.9973124741157472	1
Cebpe	Tuba8	1.5561435897955784	1
Cebpe	Rasa2	1.0702214095905458	1
Cebpe	Csf3r	1.51996734826741	1
Cebpe	Stab1	1.422347121716539	1
Cebpe	Atp8a1	0.0486015268947917	0
Cebpe	Ly6c2	3.709566713835205	1
Cebpe	Chd7	2.6140334131953518	1
Cebpe	Dstn	5.1932189681205445	1
Cebpe	Adpgk	0.2420922581699176	0
Cebpe	Ywhah	0.273957218470803	0
Cebpe	Zfp715	0.771176471572344	0
Cebpe	Ctsd	0.7788565528896314	0
Cebpe	Glipr2	3.2831641383303034	1
Cebpe	Ppic	0.9440861800213554	1
Cebpe	Taldo1	3.670172678877373	1
Cebpe	Ets2	1.2819824432649145	1
Cebpe	Cds2	0.2269584449127611	0
Cebpe	Coro1a	1.1298273556004286	1
Cebpe	Gsta2	1.1625485571052254	1
Cebpe	Pygl	3.219868092265595	1
Cebpe	Prc1	0.1956284664330437	0
Cebpe	G0s2	0.5322069387582575	0
Cebpe	C5ar1	2.375299291644795	1
Cebpe	Arsb	4.166479335865607	1
Cebpe	Plac8	8.545727887483984	1
Cebpe	Fam43a	0.1895174812739971	0
Cebpe	Fmo5	2.0225108501584925	1
Cebpe	Mgst2	3.971666792382891	1
Cebpe	Slc16a3	2.6839453659482198	1
Cebpe	Spata13	3.156499438595605	1
Cebpe	Ceacam1	2.354966770312122	1
Cebpe	Vcl	0.8625366046318879	0
Cebpe	Slc25a37	1.9046698511660551	1
Cebpe	Cd52	1.700051550933387	1
Cebpe	Clec11a	1.001369888127389	1
Cebpe	S100a9	3.758797138348254	1
Cebpe	Cotl1	1.822044257147732	1
Cebpe	Edem3	0.8337596012900581	0
Cebpe	Prtn3	7.186727111417665	1
Cebpe	Psmb8	0.57183269772952	0
Cebpe	Fam129a	0.915420873803558	1
Cebpe	Jarid2	0.6656993581687329	0
Cebpe	Sorl1	2.0223238068610776	1
Cebpe	Snai1	1.4805242108483985	1
Cebpe	Fcnb	3.6326888133977056	1
Cebpe	Mras	1.2982573353595468	1
Cebpe	Itgam	1.7405895351507976	1
Cebpe	Clec12a	7.264216907051972	1
Cebpe	Hdc	2.396141276954469	1
Cebpe	Nhsl2	1.4464933571304608	1
Cebpe	Tcn2	2.9909325613851725	1
Cebpe	Hp	4.318471678500871	1
Cebpe	Cyth4	0.4847550022749194	0
Cebpe	Ifitm6	1.2410851140468333	1
Cebpe	Fbxo5	0.0125370276387598	0
Cebpe	Ncf2	2.492742673578193	1
Cebpe	Wdr89	0.504560028740461	0
Cebpe	Atp2b1	0.0565143348850099	0
Cebpe	Cpne3	2.0095380082382697	1
Cebpe	Fam20c	0.5937016738967807	0
Cebpe	Sh3bgrl3	4.87666590585011	1
Cebpe	Eef1a1	0.0726724018673287	0
Cebpe	Itgb2	1.1181739388225242	1
Cebpe	Dgka	0.2660898831125385	0
Cebpe	Ckm	0.9767499884347376	1
Cebpe	Pgam1	6.685589573400402	1
Cebpe	Myl6	2.94047233194954	1
Cebpe	Sdf2l1	8.981277539622118	1
Cebpe	Igsf6	1.896436014500176	1
Cebpe	Agl	0.0040364460347332	0
Cebpe	Plscr1	0.1061314913655605	0
Cebpe	Tnfrsf1b	0.3109738655585678	0
Cebpe	Ctsb	1.2737411667945389	1
Cebpe	Cd63	4.716024243903359	1
Cebpe	Rflnb	4.115026286774393	1
Cebpe	Xbp1	3.40848774814409	1
Cebpe	Cks2	3.246291804156105	1
Cebpe	Mxd1	0.254565625387626	0
Cebpe	Anxa3	13.545789339095418	1
Cebpe	Nfe2	0.1007030719534424	0
Cebpe	Prg2	3.383824696756178	1
Cebpe	F5	0.3933345637784871	0
Cebpe	1810011H11Rik	4.327120235572949	1
Cebpe	Cdo1	0.1914796930924183	0
Cebpe	C3	1.088716672306864	1
Cebpe	Pim3	0.0156538122221325	0
Cebpe	F10	2.5271694718376336	1
Cebpe	Chpt1	2.1478421810725217	1
Cebpe	C5ar2	3.146922212767051	1
Cebpe	Nucb2	3.4987822634475187	1
Cebpe	Spi1	2.346364635939226	1
Cebpe	Pkm	4.273430079990336	1
Cebpe	Clu	0.9302042440198972	1
Cebpe	Cebpe	1.0	1
Cebpe	Cfh	4.630532080600531	1
Cebpe	Mrgpra2b	4.408207756550604	1
Cebpe	Car3	0.0508229603440952	0
Cebpe	S100a8	4.438454082734019	1
Cebpe	Ankrd12	2.325834035025852	1
Cebpe	Rps12	3.7576174752115	1
Cebpe	Tuba1b	0.5799592462921876	0
Cebpe	H2-D1	0.2883173361768948	0
Cebpe	Cyba	6.5755527443157655	1
Cebpe	Pilra	2.5757698235448143	1
Cebpe	Elane	3.4014227921344373	1
Cebpe	Lta4h	6.221669003522977	1
Cebpe	Slfn2	1.8455159877473264	1
Cebpe	Nkg7	3.3518045080649106	1
Cebpe	Lgalsl	1.38442402519478	1
Cebpe	Actg1	0.2535463985211982	0
Cebpe	Dhrs7	1.1513981159284286	1
Cebpe	Rell1	0.068089796209737	0
Cebpe	Slc40a1	3.710300009368225	1
Cebpe	H2afx	0.1169113294345117	0
Cebpe	Dgat1	1.9915371480905384	1
Cebpe	Cyp4f18	1.342391079501474	1
Cebpe	Fkbp7	0.0690384723164899	0
Cebpe	Adam8	1.0922053707068702	1
Cebpe	Nlrx1	1.0250932915142514	1
Cebpe	Vat1	5.145795858344547	1
Cebpe	Gatm	3.934198902184775	1
Cebpe	Cebpd	2.0526252013814634	1
Cebpe	Inhba	0.285140271062456	0
Cebpe	Prss57	4.809381095230876	1
Cebpe	Slco4a1	1.3604203214563202	1
Cebpe	Ifngr1	5.268331792397827	1
Cebpe	Plk4	0.1365265388501824	0
Cebpe	Gramd3	0.6398963122694492	0
Cebpe	Edem1	2.5192933991862403	1
Nfe2	Ptgir	1.1566617830675865	1
Nfe2	Nfe2	1.0	1
Nfe2	Rab38	0.5832925724748341	0
Nfe2	Tmem80	0.1291487693350546	0
Nfe2	Mrvi1	0.6230540552452525	0
Nfe2	Tmem176a	0.0091068207017362	0
Nfe2	Cd84	0.8560992548649259	0
Nfe2	Gatad1	0.0779758668663072	0
Nfe2	Rap1gap2	0.7189397002398996	0
Nfe2	Lpl	0.590365873101735	0
Nfe2	Tmem140	0.129888916715902	0
Nfe2	Mtus1	0.0266685769808044	0
Nfe2	Arrb2	0.2296723846506966	0
Nfe2	Tec	0.4229609301044008	0
Nfe2	Cpeb4	0.673120245309099	0
Nfe2	C5ar1	0.5708751697020381	0
Nfe2	Cmtm7	0.0937927506567223	0
Nfe2	Rhoj	1.0305038563101507	1
Nfe2	Il1b	0.1405538259906509	0
Nfe2	Esam	0.1097205929472326	0
Nfe2	Rell1	0.3539150192254807	0
Nfe2	Cyb5a	0.0083508649170934	0
Nfe2	Tiparp	0.2132560391310677	0
Nfe2	1810058I24Rik	0.0331258031209119	0
Nfe2	Ldlrap1	0.2403248232779584	0
Nfe2	Csf1	0.6585091824901155	0
Nfe2	Acvrl1	0.7526181330389341	0
Nfe2	Fgl2	0.00686499349358	0
Nfe2	Bcl2l14	0.2526630922399088	0
Nfe2	Rnf144b	0.7079960893424848	0
Nfe2	Osbpl5	0.1767868555374003	0
Nfe2	Cpne2	0.2467641235979974	0
Nfe2	Tmcc2	1.5438205515170822	1
Nfe2	Rbm38	0.0353393087214018	0
Nfe2	Slc7a11	0.5936310570792798	0
Nfe2	Tjp2	0.4204835828170096	0
Nfe2	Dapk2	0.6350884064392045	0
Nfe2	Tsc22d3	0.2162057896008827	0
Nfe2	Galnt6	0.1804212438353333	0
Nfe2	Klf7	0.3640497551052222	0
Nfe2	Zbtb16	0.8321243573498636	0
Nfe2	G0s2	0.2092419892861656	0
Nfe2	Arpc1b	0.1642069435814641	0
Nfe2	Syne1	0.0548352354558072	0
Nfe2	Sun2	0.0300107850697095	0
Nfe2	Fam117a	0.9377480255536488	1
Nfe2	Selenom	0.0096043993282463	0
Nfe2	Abcc5	0.1021251413530081	0
Nfe2	Prkab1	1.9640853238766305	1
Nfe2	Fam174b	0.1423431507508075	0
Nfe2	Anxa2	0.0193318123226092	0
Myb	Bcl2	0.0469146319800959	0
Myb	Manf	0.2969898300789931	0
Myb	Irf2bp2	1.2165547937910832	1
Myb	Cst3	0.4210107520148461	0
Myb	Zbtb16	1.013575950335525	1
Myb	Kdm2b	0.0617569275784114	0
Myb	Rps12	7.767905791233397	1
Myb	Cmtm7	0.5883577391660866	0
Myb	Daam1	0.2556523311353822	0
Myb	Cd24a	0.5713917193265602	0
Myb	Igfbp7	0.1332554074400719	0
Myb	Clec12a	0.6706915891265947	0
Myb	Pnpla8	0.1133068925542693	0
Myb	Ncf4	0.0793167648050534	0
Myb	D16Ertd472e	1.801141805600276	1
Myb	Arrdc4	0.7203091001412959	0
Myb	Tuba4a	0.0691676177976606	0
Myb	Il21r	0.6118519705449342	0
Myb	Ptprcap	0.0973267802400381	0
Myb	Rhoh	0.0218124168394974	0
Myb	Serpinb1a	0.2112355241856684	0
Myb	Prdx6	1.060297698684141	1
Myb	Nfe2	1.2964495234777886	1
Myb	Rps27	0.5272012835258616	0
Myb	Itgb5	0.1397985374768614	0
Myb	Sat1	0.2031570113967959	0
Myb	Ptpn18	0.8761228641793745	0
Myb	Dstn	0.8507460144297582	0
Myb	Btnl9	0.1315546765735462	0
Myb	Cdk6	1.195566021115346	1
Myb	Rps2	1.8705937558376768	1
Myb	Chd9	2.064403778969464	1
Myb	Pdcd4	2.4234672588244552	1
Myb	Sgk1	0.3182840572555147	0
Myb	Ppic	0.6302026664633241	0
Myb	Tax1bp1	1.1483067301310292	1
Myb	Csrp3	0.6373455195798918	0
Myb	Eef1a1	2.0105831477190312	1
Myb	Cela1	0.2783383792321953	0
Myb	Nprl3	0.469711508064094	0
Myb	Gmcl1	1.4037613106110232	1
Myb	Isg20	0.4085037224596305	0
Myb	Fxyd5	0.0442845025281087	0
Myb	Csf2ra	0.1754562224901769	0
Myb	Ckap4	0.340282877078436	0
Myb	Cd14	0.6444781981491903	0
Myb	F5	0.0224804114667688	0
Myb	Msrb1	1.6402192143729626	1
Myb	Anxa1	0.2783193680823122	0
Myb	Gatad1	1.1243405324376308	1
Myb	Cpa3	0.5126315307312996	0
Myb	H2afz	1.379525522890262	1
Myb	Cmpk2	0.963456820107727	1
Myb	Fcgr3	0.5794896625054754	0
Myb	Hk2	0.23395898667053	0
Myb	Inafm2	0.2379967829676538	0
Myb	Cd81	0.1167808154881729	0
Myb	Ctsg	0.1169063832204069	0
Myb	Rac1	0.2821852306321664	0
Myb	Myc	0.9045775971503708	1
Myb	Ptgs1	0.125375354398488	0
Myb	Dock2	0.1313471071716945	0
Myb	Hif1a	1.205563109436343	1
Myb	Rbms1	0.0585669383564487	0
Myb	Emp3	0.0267699818701218	0
Myb	Ly6e	0.8087537481416457	0
Myb	Derl3	0.5652266923562731	0
Myb	Pmaip1	0.1849228364343434	0
Myb	Sept1	0.1044904728557198	0
Myb	Coq10b	0.131228486008296	0
Myb	Twf1	0.226622640124029	0
Myb	Mpo	1.0007097174960562	1
Myb	Tyrobp	0.184869887490421	0
Myb	Plac8	3.700997363899389	1
Myb	Mcemp1	0.7428855708478357	0
Myb	Acp5	0.1016403621381886	0
Myb	Ctsl	0.247282510559953	0
Myb	Rasgrp2	1.0831838386300838	1
Myb	Bcl2a1d	0.2110965924498235	0
Myb	Dlg2	0.0384689181120288	0
Myb	Nebl	0.0516066345770458	0
Myb	H2afy	0.0122488107224835	0
Myb	Dek	0.4788802707556727	0
Myb	Cd52	1.441247749977339	1
Myb	Ccrl2	0.3564455080570631	0
Myb	Ncam1	0.0748485618292484	0
Myb	Abcc5	0.1268084852582154	0
Myb	Pram1	0.4002888427789359	0
Myb	Dhcr24	0.5826772161502364	0
Myb	Lima1	0.494955847890977	0
Myb	Gatm	0.4640509225896532	0
Myb	Angptl4	0.1738953088246385	0
Myb	Gpx4	0.407641918135995	0
Myb	Rpl41	1.2932756178215772	1
Myb	Rida	0.5330423362711363	0
Myb	Fkbp11	0.1616473647751161	0
Myb	Gnaq	0.1575415058541916	0
Myb	Chac2	0.0714477295605463	0
Myb	Tfdp2	0.100543092758786	0
Myb	Fth1	0.6924154662461703	0
Myb	Atad2	0.1233568757802727	0
Myb	Klf2	0.0455138620511765	0
Myb	Nxpe2	0.0279623051364772	0
Myb	Rnf125	1.855286815560342	1
Myb	Wdr89	1.7000144555984105	1
Myb	Lgalsl	0.6237396775977553	0
Myb	Actn1	0.055400882738187	0
Myb	Clu	0.1064218655803289	0
Myb	Rnf11	0.2190859996487151	0
Myb	Cks2	1.289012664412437	1
Myb	Ppp1r12b	0.4223135594385283	0
Myb	Cenpf	0.144113542924566	0
Myb	Mt1	1.1479101558441154	1
Myb	1700020I14Rik	1.2612988875021989	1
Myb	Klf1	0.0710578006760792	0
Myb	Ms4a3	1.1914109496733103	1
Myb	Parp8	0.6415702817100254	0
Myb	Racgap1	0.3272779186295231	0
Myb	Lztfl1	0.5429258199431517	0
Myb	Col11a2	1.2812426749497012	1
Myb	Hist1h1c	0.2143290069403031	0
Myb	Nucb2	0.2900430052515932	0
Myb	Gadd45a	0.645803774926539	0
Myb	Napsa	0.220601533195199	0
Myb	Creb3l1	0.1457947766814692	0
Myb	Fam43a	0.6031151844885858	0
Myb	Cxcr2	0.6066183929585757	0
Myb	Ifi47	0.3283978721966923	0
Myb	Gmpr	0.5082396731220115	0
Myb	Tanc1	0.2984970576523429	0
Myb	Nr1d1	0.0786491351187944	0
Myb	Mctp1	0.5146519249275664	0
Myb	Clcn3	0.4195236642907287	0
Myb	Nav2	1.294394677801778	1
Myb	Cotl1	0.0192689782258706	0
Myb	Gchfr	0.4775334899977548	0
Myb	Slain1	0.1269240072207133	0
Myb	Clec1b	0.8505465721149098	0
Myb	Xpo7	0.0686472191008766	0
Myb	Arhgdib	1.0384409282304	1
Myb	Rhob	0.0673650412834954	0
Myb	Srm	2.395379021138756	1
Myb	Ctsc	0.0761790539095962	0
Myb	Birc5	0.4419911374955975	0
Myb	Gnas	0.4635323808154023	0
Myb	Sirpa	0.4450018992797479	0
Myb	Hgf	1.142150551045167	1
Myb	Rassf4	0.3256387763296452	0
Myb	March2	0.6808176348512943	0
Myb	Dapp1	0.2794616944563555	0
Myb	Pfkp	0.9962826071688532	1
Myb	Ncl	1.9830466384970336	1
Myb	Rgcc	0.8147082881769465	0
Myb	Csf2rb	0.034218782384694	0
Myb	Mbnl1	0.1172441544881413	0
Myb	Slc40a1	0.0684110067089242	0
Myb	Cpne3	0.1173154003427723	0
Myb	Edem3	0.4052208274962	0
Myb	Adgre1	0.2094394770093463	0
Myb	Ero1l	0.081815626812799	0
Myb	Ncf1	0.303668792430829	0
Myb	Hist1h2ac	0.4283537717010576	0
Myb	Stab1	0.3660062296812591	0
Myb	Ccnd2	0.1932460238086598	0
Myb	Csf3r	0.1287667604802037	0
Myb	Nipal3	0.6173430132470773	0
Myb	Gng12	0.2698951811509154	0
Myb	Pim3	0.0925409926650598	0
Myb	Foxp1	0.2139554453761958	0
Myb	Dusp23	0.6479137711637052	0
Myb	Elf1	0.0993417722444262	0
Myb	Hk3	0.9714277194421256	1
Myb	Fli1	0.2073726380658448	0
Myb	Spata13	0.0534690695179428	0
Myb	Prc1	0.2879593207029985	0
Myb	Ankrd12	2.5919523192041525	1
Myb	Ccnb1	0.4294576850306091	0
Myb	Arhgap45	0.8765290752900445	0
Myb	Hsp90aa1	1.5804727172636497	1
Myb	Il1rl1	0.5803375289280917	0
Myb	Itm2b	1.446699739490033	1
Myb	Abcb10	1.1093932440761656	1
Myb	Prkcb	0.2399253931186281	0
Myb	Cd48	0.0257477908922658	0
Myb	Rab11a	0.5507195445208353	0
Myb	Tmem119	0.0479107265470539	0
Myb	Cited4	0.3419584946451912	0
Myb	Gclm	2.20321666336902	1
Myb	Ehd4	1.0801871839850876	1
Myb	Rab7b	0.1917090378279931	0
Myb	Slc29a1	0.0833776177919676	0
Myb	Tagln2	0.345574875827783	0
Myb	Ccnd3	0.2399592109616856	0
Myb	Arpc1b	1.5144227511613435	1
Myb	Sdf2l1	0.9936417860497034	1
Myb	Hist1h1b	0.5278139671337889	0
Myb	Cd69	0.0247024504213596	0
Myb	Rnf144b	0.0705464945120282	0
Myb	Pglyrp1	0.3157239796007995	0
Myb	Anxa6	0.3606875940546477	0
Myb	Ets2	0.9313962392764334	1
Myb	Dnajb9	0.4027462879577963	0
Myb	Prkab1	0.125967867434761	0
Myb	Samhd1	0.4691809962793537	0
Myb	Tle1	0.6727220758797402	0
Myb	Npm1	1.932124372591861	1
Myb	Flnb	1.1450008436305	1
Myb	1810011H11Rik	0.0719999178080327	0
Myb	Cysltr1	0.546282920161672	0
Myb	Nlrx1	0.4130445299084141	0
Myb	Gpr65	0.3371973503049157	0
Myb	Aebp2	0.076816269617747	0
Myb	Cnp	0.1395398692744849	0
Myb	Tuba1b	1.1817343056542704	1
Myb	Cenpa	0.1763117852592601	0
Myb	Gda	1.9790681265551369	1
Myb	Spi1	0.8815119271697754	1
Myb	Clec4a2	0.136283266921994	0
Myb	Suco	2.842205452886729	1
Myb	Fkbp7	0.2371038101750445	0
Myb	Ly6c2	0.2785261886427082	0
Myb	Aldh2	0.0162289478246246	0
Myb	Dgat2	0.0034497654500322	0
Myb	Ass1	0.7810607795771426	0
Myb	Ms4a6d	0.0603666257748912	0
Myb	Sptbn1	0.9878730083765674	1
Myb	Stx3	0.460822110434905	0
Myb	Ptma	4.817535942453202	1
Myb	R3hdm4	0.0853862884428218	0
Myb	Hebp1	0.5913415013549331	0
Myb	F630028O10Rik	0.0977971784248382	0
Myb	Lcp2	0.1676944002320083	0
Myb	Grn	0.4749593767315682	0
Myb	Mmp8	1.6368626426806607	1
Myb	Psmb8	1.130022594008823	1
Myb	Odc1	1.0505629943207058	1
Myb	Klf7	0.3602384624121575	0
Myb	Hmgn2	0.3470170533448606	0
Myb	Slc45a4	0.1263661894778217	0
Myb	Calr	2.4388577700316074	1
Myb	Kif23	0.1916964485462806	0
Myb	Hist3h2a	0.1539806523930826	0
Myb	Rin3	0.7572576019213516	0
Myb	Gimap9	0.1257195271764184	0
Myb	Rhoj	1.8291541293053373	1
Myb	Ifrd1	0.6537428437583988	0
Myb	Pdlim1	1.3591084893451228	1
Myb	Tspan3	0.1929153840544316	0
Myb	Hspa1b	0.7408155049755974	0
Myb	Hck	0.1649253241916986	0
Myb	Igsf6	0.2270371416095925	0
Myb	Irak3	0.7400940873920433	0
Myb	Tgif1	1.0054623125855344	1
Myb	Rrm2b	0.3855004580877225	0
Myb	Actg1	0.3592856921603597	0
Myb	Ankrd28	2.964144306778265	1
Myb	Arhgap15	0.6158894768286824	0
Myb	Top2a	0.0924178043839549	0
Myb	Arl6ip1	0.4506028189033661	0
Myb	Ifitm2	1.277581284249213	1
Myb	Hist1h4i	0.0803221041271418	0
Myb	Asap1	1.4880682471207132	1
Myb	Taldo1	1.2861636226143895	1
Myb	C3	0.024080015898659	0
Myb	Atp2a3	0.1932697128162371	0
Myb	Sun2	3.1393932694898847	1
Myb	Herpud1	0.0361669538729276	0
Myb	Ramp1	0.3976759023088974	0
Myb	Tmem86a	0.1705229622814791	0
Myb	Adpgk	0.2438733886011148	0
Myb	Fut8	0.3693040062086961	0
Myb	Elane	0.0616067723717585	0
Myb	Hist1h2bc	0.2421807383703358	0
Myb	Rps8	3.088907720032291	1
Myb	Klrb1f	0.1051936053168044	0
Myb	Pilrb2	0.2223815520222258	0
Myb	Rpl32	2.115104846096957	1
Myb	Fdps	0.0625727262017756	0
Myb	Ctsz	0.1495155073100237	0
Myb	Hotairm1	1.0742739326152644	1
Myb	Naaa	0.6332607016503481	0
Myb	Ubap1	0.0934031282875057	0
Myb	Jun	0.0293841670662295	0
Myb	Car3	0.9369947980595248	1
Myb	Cbfa2t3	0.1383112176162716	0
Myb	Ugcg	0.1791871088205391	0
Myb	Pecam1	0.0678402381553322	0
Myb	Creld2	0.1137991052664375	0
Myb	1500009L16Rik	0.5703520916231947	0
Myb	Srgn	0.2064486482195169	0
Myb	S100a11	0.5615894973845392	0
Myb	Sel1l	0.6198093896223742	0
Myb	Rassf5	0.2736756778257605	0
Myb	Ccna2	0.3564242006680785	0
Myb	Selenom	0.230100637616	0
Myb	Rnase12	0.1093420178418908	0
Myb	Il15	0.0372431260170664	0
Myb	Mrgpra2b	0.2981460462417396	0
Myb	Pgam1	2.011432769166745	1
Myb	Nhsl2	0.2285208804881544	0
Myb	Chchd10	0.0370554493918679	0
Myb	Ptprs	0.0535565208420893	0
Myb	Apoc1	1.2791040368193256	1
Myb	Clec11a	0.1557744885230594	0
Myb	Rapgef5	0.0495852792657975	0
Myb	Gfod2	1.4976639708523107	1
Myb	Mns1	1.0231393826290127	1
Myb	Cebpd	0.1008316447575343	0
Myb	Ctsd	0.3482220677740348	0
Myb	P4hb	2.2956270737660285	1
Myb	Gpx1	3.769556788681376	1
Myb	Dmkn	0.2677969150357547	0
Myb	Ube2c	0.0391023387103684	0
Myb	Pi16	0.3397074520477634	0
Myb	Tec	1.2131088596424824	1
Myb	Pcp4l1	0.0566093431597801	0
Myb	Mmp19	0.6416524650565073	0
Myb	Ltb4r1	0.2417019295663864	0
Myb	Stx11	0.394290659173402	0
Myb	Tnfaip6	0.0504834382554204	0
Myb	Klf5	0.0600410619740072	0
Myb	Fam117a	0.3906443328846108	0
Myb	Adgre5	0.1226383807873064	0
Myb	Comt	0.454432848665542	0
Myb	Zfp715	0.2812007794282792	0
Myb	Aurkb	0.2154671789848204	0
Myb	Fcgr4	0.0643313995536515	0
Myb	Dusp1	0.0408398727507083	0
Myb	Gypa	0.012593918006609	0
Myb	Chd7	0.069657159327805	0
Myb	1700025G04Rik	0.012397305598609	0
Myb	Fcer1g	0.1452343650606223	0
Myb	Gpc1	0.0853401459922645	0
Myb	Unc119	0.3547571840898079	0
Myb	Chpt1	0.3032928230756586	0
Myb	Prickle1	0.1726875375735503	0
Myb	Tob2	0.1576970521021525	0
Myb	Mras	0.1137187061805049	0
Myb	Ftl1	0.3337535314731087	0
Myb	Ppif	0.4214637441593235	0
Myb	Lpar6	0.5253666650214396	0
Myb	Ppt1	0.0747616672445286	0
Myb	Kit	0.7194117141536718	0
Myb	Fgl2	0.853197762977879	0
Myb	Klhl6	0.0433554026974508	0
Myb	Per1	0.1879859961725161	0
Myb	Spp1	0.0366460360801516	0
Myb	Arap1	0.0590808164673799	0
Myb	Fkbp1a	0.3992279454298353	0
Myb	Cyb5a	0.9338075879212252	1
Myb	Hcar2	0.0966369011037521	0
Myb	Lmo4	0.9989319183123374	1
Myb	Bin1	0.1900915407123953	0
Myb	Kif2a	0.1469190326799917	0
Myb	Hmgb2	1.172716807164737	1
Myb	Maged2	0.6032075488940406	0
Myb	Ywhah	0.4815195442695748	0
Myb	Cpne2	3.683661612561429	1
Myb	Glipr2	0.3901347464274683	0
Myb	Ddit3	2.7048881804226013	1
Myb	Ddit4	0.0496758381740171	0
Myb	Galnt6	0.2561175912233509	0
Myb	Cxadr	0.0175293377264504	0
Myb	Xlr	0.5484657623657965	0
Myb	Zeb2	0.2782889962246173	0
Myb	Osm	0.1469539208966838	0
Myb	Cnst	0.4392298461774501	0
Myb	Gfod1	0.0597753743154182	0
Myb	Cst7	0.7962087239815921	0
Myb	Atp2c1	0.1672452522295352	0
Myb	Hhex	0.7062229440455203	0
Myb	Cap1	0.198650589716032	0
Myb	Ctsb	0.4408056809076695	0
Myb	Tnfrsf1b	0.3921066406062858	0
Myb	Vps13a	0.178154669123827	0
Myb	Ckm	0.5324725876750253	0
Myb	Igfbp4	0.2488503428934795	0
Myb	Tcn2	0.3969661909606418	0
Myb	Atp1b1	0.371953045708728	0
Myb	Ceacam1	0.0073240341399338	0
Myb	Grap	1.0131631061246238	1
Myb	Ptpre	0.042908167656147	0
Myb	Mtus1	0.1043770314302702	0
Myb	Ctsh	0.0035612750371798	0
Myb	Myb	1.0	1
Myb	Cebpb	0.2881365108253643	0
Myb	Prtn3	1.176681687487784	1
Myb	Myl12b	0.4305294247018688	0
Myb	Thbs1	0.9603295223139442	1
Myb	Selenop	0.2061437488864727	0
Myb	Cdo1	0.0496046337935678	0
Myb	Tmem14c	1.4667102370363976	1
Myb	Pkm	2.6775426619933382	1
Myb	Arrb2	0.2609691560653353	0
Myb	Hspa5	1.5411728031100975	1
Myb	Pdia4	0.3800514550694174	0
Myb	Hsd11b1	0.2168690824296345	0
Myb	Cdc25b	0.1452825936158628	0
Myb	Arhgap10	1.3145456661278894	1
Myb	H2afx	0.3606289284446012	0
Myb	Dnajb1	0.1482336442938161	0
Myb	Tmem80	1.0179765572749366	1
Myb	Bcl11a	0.0441240833252915	0
Myb	Fkbp9	0.158917713144478	0
Myb	Ncf2	0.4046929562986301	0
Myb	Gmfg	0.6970450507756328	0
Myb	Sla	0.1203225501183305	0
Myb	Rap1b	0.0297870192959642	0
Myb	Rnf149	0.0902675124042987	0
Myb	Tnfaip2	2.10343333528878	1
Myb	Tulp3	1.7447277712623794	1
Myb	Ifngr1	1.8043870025505435	1
Myb	Hsp90b1	1.589373773779856	1
Myb	Hmmr	0.067729207598748	0
Myb	Jchain	0.0050351387341394	0
Myb	Arsb	1.5646706504763457	1
Myb	Stat1	0.2385300603843553	0
Myb	Tubb4b	0.6039605913755004	0
Myb	Dio2	0.543644005075088	0
Myb	Tnfaip8	0.6040691773919046	0
Myb	Agl	0.0293785375806323	0
Myb	Dusp6	0.3951917631962534	0
Myb	Sh3bgrl3	0.1231323330338848	0
Myb	Gpr141	0.0243506707187059	0
Myb	Ppp1r10	0.138677722985248	0
Myb	Rplp1	3.9784666263939674	1
Myb	Plp1	0.5428059627242499	0
Myb	F13a1	0.0580307743407652	0
Myb	Slain2	1.4299859001175563	1
Myb	Tmem40	0.1237653351066443	0
Myb	Cfp	0.0419053849741922	0
Myb	Cwc25	0.1798140073520678	0
Myb	Mefv	0.6912521989585524	0
Myb	Rflnb	0.0025733147680362	0
Myb	Rell1	0.478855519295356	0
Myb	Zfp36l2	0.1573061771099825	0
Myb	Tpm1	0.0724473285682304	0
Myb	Lbp	0.532448593752954	0
Myb	Hcst	0.3669121609038858	0
Myb	Il3ra	0.0802203129255934	0
Myb	Ldlr	0.5624836870315343	0
Myb	Pdgfrb	0.0783503855677254	0
Myb	Myl6	0.6161490420913505	0
Myb	Cox6b2	0.3892785395904026	0
Myb	H2-D1	0.7068037863811582	0
Myb	Pam	0.9214381407299882	1
Myb	Jak1	0.1740811604725571	0
Myb	Clec2d	0.0593270306142983	0
Myb	Ormdl3	0.0576001133262202	0
Myb	Snx18	0.0968664359690932	0
Myb	Sorl1	0.3085937184987024	0
Myb	H3f3b	0.5096391287496428	0
Myb	Cd63	0.5011976938065238	0
Myb	Hspa1a	0.0468898368620383	0
Myb	Mfap3l	0.2017643254348223	0
Myb	App	0.0724537392748923	0
Myb	Slc25a37	2.0921010271894867	1
Myb	Fam46a	3.3595949238201257	1
Myb	B4galnt1	2.059751076809286	1
Myb	Cd72	0.163931791676558	0
Myb	Il12a	0.0301203031044802	0
Myb	Trim30a	0.116546723527157	0
Myb	Glrx	0.2917567930956538	0
Myb	Crip1	0.2317353200572577	0
Myb	Hpse	0.1098663799611654	0
Myb	Itgal	0.2598775414080276	0
Myb	Rrm2	0.0289641910328699	0
Myb	Dnaja1	0.5438293533894228	0
Myb	Ddx5	1.391153523941531	1
Myb	Lsm12	1.0005834895764318	1
Myb	Tfrc	0.645647144421064	0
Myb	Mif	2.540876346790691	1
Myb	Trem3	0.5764082507373495	0
Myb	Lgals9	0.4828335233895457	0
Myb	Tmx4	1.1035342910235404	1
Myb	Wfdc21	0.336102173193606	0
Myb	Hmgb3	0.0568611257734181	0
Myb	Dut	0.6680529944998815	0
Myb	Psap	0.0661855055976448	0
Myb	Edem1	1.1127190787258256	1
Myb	Tuba8	0.1471620428854194	0
Myb	Dbi	1.2732894104585124	1
Myb	Uhrf1	0.5591167067782056	0
Myb	Nt5c3	0.1660916759117343	0
Myb	Alad	0.3937831851478064	0
Myb	Lmo2	0.4168296159262886	0
Myb	Epb41	0.0970680755295425	0
Myb	Ipo11	0.0237584827427627	0
Myb	Ccnb2	0.0243837761250265	0
Myb	Perp	0.4035558368919588	0
Myb	Sema4a	0.2741493808941267	0
Myb	Stmn1	0.3489016237031546	0
Myb	Plk4	0.5583136939147092	0
Myb	Mmd	0.4936228542526705	0
Myb	Pdia6	0.6370056153285228	0
Myb	Cebpa	0.197997018676601	0
Myb	Ptprc	0.106256898980348	0
Myb	Cnn3	0.0217437053974972	0
Myb	Flt1	0.9273944560758848	1
Myb	Slc7a8	0.1515434056481827	0
Myb	Wnk1	0.0536476607494846	0
Myb	Lamb3	0.2930753773593025	0
Myb	Slc16a3	0.3032976626496759	0
Myb	Tfpi	0.6811545588399912	0
Myb	Mxi1	0.0799305160339631	0
Myb	Ankrd44	0.4314431170666996	0
Myb	Lta4h	0.6981011469293844	0
[truncated: 2,046 more rows]
