# Supplementary material for: In Silico Perturbation Identifies Transcription Factors as Protective Targets in HSPCs After Irradiation
Source: Int J Mol Sci. 2026 Apr 15;27(8):3522. doi: 10.3390/ijms27083522 (PMC13116119; doi:10.3390/ijms27083522)
Supplement: Supplementary file 1 [file ijms-27-03522-s001.zip › supple_table/TableS5.csv]

TF	target	importance	class
Hoxa5	Pcolce	1.1603993760102025	1
Hoxa5	Procr	0.1407903904351413	0
Hoxa5	Snn	0.0142090799433736	0
Hoxa5	Nrarp	0.1797233802080104	0
Hoxa5	Bend4	0.0448646161161173	0
Hoxa5	Pecam1	0.04189045631936	0
Hoxa5	Mmp2	0.1353367425946136	0
Hoxa5	Btg2	0.0865744844025798	0
Hoxa5	Maff	0.425693807312198	0
Hoxa5	Syn3	0.7615016024316905	1
Hoxa5	Cd59a	0.0513258375970869	0
Hoxa5	Fhl1	0.0645303487531029	0
Hoxa5	Sorbs2	0.6834132775363285	1
Hoxa5	Cgref1	0.510159886979083	0
Hoxa5	Tal1	0.0471774884233955	0
Hoxa5	Crem	0.0751566720429365	0
Hoxa5	Ly6a	0.1559230680402027	0
Hoxa5	Mpl	0.0546387631530891	0
Hoxa5	Tecpr1	0.1310048388088371	0
Hoxa5	Fam214a	0.0943241253486997	0
Hoxa5	Ttll11	0.002604484931115	0
Hoxa5	Jag1	0.324050953914523	0
Hoxa5	Vdr	0.8394584034260573	1
Hoxa5	Akap12	0.8216347062073468	1
Hoxa5	Fscn1	0.2333545008118646	0
Hoxa5	Hmox1	1.0099449504015094	1
Hoxa5	Gnaz	0.2935667690693975	0
Hoxa5	Cald1	0.5830828645093981	1
Hoxa5	Eps8	0.5234276162685604	0
Hoxa5	Cdc42ep5	0.097317093334557	0
Hoxa5	Cdk14	0.4150696769706289	0
Hoxa5	Nbea	0.7056584551171051	1
Hoxa5	Pmp22	0.0520937683298742	0
Hoxa5	Itga4	0.3355518856629251	0
Hoxa5	Fzd4	1.8532610127819809	1
Hoxa5	Klf4	0.3787941031366407	0
Hoxa5	Pkib	0.0921441537063454	0
Hoxa5	Ctsd	0.4399019583560957	0
Hoxa5	Dntt	0.2817425479949314	0
Hoxa5	Mmrn1	0.0967225454241958	0
Hoxa5	Dusp2	0.0084589641302888	0
Hoxa5	Pdzk1ip1	0.5981370791594458	1
Hoxa5	Lax1	0.084487064683826	0
Hoxa5	Csf2rb2	0.0623167716010247	0
Hoxa5	Spry1	0.0206337609625122	0
Hoxa5	Tgfbi	0.4737908554355399	0
Hoxa5	P2rx4	0.0794139556079595	0
Hoxa5	Gng11	0.1207729601144272	0
Hoxa5	Mdfic	0.1540944512963032	0
Hoxa5	Tmem158	0.1403519316105979	0
Hoxa5	1500009L16Rik	0.0588842604442049	0
Hoxa5	Eva1b	0.5114241489578959	0
Hoxa5	Serpina3f	0.241080611736925	0
Hoxa5	Serpinb6a	0.684604511729937	1
Hoxa5	Metrnl	0.0616414495833165	0
Hoxa5	Npnt	0.531971872190898	0
Hoxa5	Rasgef1b	0.0288967810781013	0
Hoxa5	Cd38	1.16709840590539	1
Hoxa5	Trim2	1.5102343174005228	1
Hoxa5	Cenpf	0.113935781122598	0
Hoxa5	Hlf	0.0382834000766369	0
Hoxa5	Spp1	0.3119054100049697	0
Hoxa5	Arhgef3	0.2802215833003736	0
Hoxa5	Nr4a2	0.4976254570632965	0
Klf4	Cyr61	0.0191793717708608	0
Klf4	Pim1	0.0564679459398702	0
Klf4	St3gal6	0.3498024053351958	0
Klf4	Plk2	0.8402958990579759	1
Klf4	Rgs10	0.0512053454589239	0
Klf4	Wnk1	0.3323934400325262	0
Klf4	Smpd3	0.0494789256703315	0
Klf4	Socs3	0.4176264938487178	0
Klf4	Fscn1	0.3593810912869107	0
Klf4	Gpr132	0.2013022896010739	0
Klf4	Amigo2	0.1859430139434056	0
Klf4	Ptms	0.0782956555270613	0
Klf4	Pdgfa	0.0941880492456035	0
Klf4	Arhgap28	0.1253030701699815	0
Klf4	Map3k8	0.9583299313360688	1
Klf4	Rnd3	0.0781709148991507	0
Klf4	Mef2a	0.0914513470035001	0
Klf4	Fhl1	0.2791746031834685	0
Klf4	Ifi44	0.2253804255435032	0
Klf4	Twf1	0.0910375164454024	0
Klf4	Racgap1	0.0206595983015353	0
Klf4	Dennd4a	0.0803027052895831	0
Klf4	Gnb4	0.0889198535303902	0
Klf4	Ppp1r16b	0.1804578291815158	0
Klf4	Pmp22	1.4381030597046611	1
Klf4	Lck	0.1062679151316049	0
Klf4	Rasgef1b	0.048531692185541	0
Klf4	Igf2bp2	1.295627782194683	1
Klf4	Cenpf	0.1140699046884476	0
Klf4	Tmem246	0.6747177148867146	1
Klf4	Itpkb	0.180194608600486	0
Klf4	Tcf7l2	0.5038813944206952	0
Klf4	Cdkn1a	0.1326003730225927	0
Klf4	Fam110c	0.1046811950359819	0
Klf4	Serpinh1	0.0527338878640087	0
Klf4	Mfge8	0.0359479223853401	0
Klf4	Tpm4	0.2593560233709214	0
Klf4	Cd93	0.0379582715133108	0
Klf4	Arhgef3	0.0795755677082208	0
Klf4	Tecpr1	0.1554586776674309	0
Klf4	Hacd4	0.5601602214810151	1
Klf4	Nlk	0.057286689445092	0
Klf4	Cx3cr1	0.1065879757296843	0
Klf4	Tnfsf9	1.1733105504634995	1
Klf4	Fam102a	0.061370090989751	0
Klf4	Nr4a1	1.3643215907358823	1
Klf4	Ipcef1	0.6297322775029607	1
Klf4	Bmp2	0.8817672735151374	1
Klf4	Tspan13	0.0452249088201683	0
Klf4	Maml3	0.2921043909601714	0
Klf4	Gimap5	0.2439998296845471	0
Klf4	Rab27b	0.1585008421640244	0
Klf4	Hs3st3b1	0.7956515410579165	1
Klf4	Il6st	0.4726271642610642	0
Klf4	Irf8	0.0629784585756149	0
Klf4	Sdc3	0.3045120245364256	0
Klf4	Map4k4	0.0575823440289081	0
Klf4	Atp2a3	0.0310195968679768	0
Klf4	Arl5b	0.3541408713231394	0
Klf4	Tbxas1	0.0667319863785255	0
Klf4	Nfkbiz	0.2080732293278216	0
Klf4	Irs2	0.2720616484524404	0
Klf4	Vdr	0.0194918273855578	0
Klf4	Smarca2	0.1861648166813532	0
Klf4	Efnb2	0.026647586887922	0
Klf4	Foxo1	0.2341864822747658	0
Klf4	Il4ra	0.5295163721629829	0
Klf4	Myo10	0.1105086014217842	0
Klf4	Pnrc1	0.1365170094409784	0
Klf4	Gbp8	2.053906261597085	1
Klf4	Ttc28	0.0656413258490421	0
Klf4	Rgs2	0.0955438843956628	0
Klf4	Rora	0.3321991103777322	0
Klf4	Ppfia4	0.0330538050345586	0
Klf4	Sdc1	0.6103967633273383	1
Klf4	Olfm1	0.2559517092022921	0
Klf4	Neat1	0.7709277273547359	1
Klf4	Atf3	3.0329403905705403	1
Klf4	Fzd5	0.8874037383712322	1
Klf4	Bcl9l	0.2615999304880395	0
Klf4	Tbc1d4	0.1030023628479166	0
Klf4	Hes1	0.0655511611405797	0
Klf4	Spry4	2.3129786376548133e-06	0
Klf4	Grap2	0.3472124472732223	0
Klf4	Sox6	0.1603754279359846	0
Klf4	Bcl11b	0.0016121816892534	0
Klf4	Skil	0.0252605187962075	0
Klf4	Itgb5	0.6324639117512056	1
Klf4	Plcxd2	0.0617322532175169	0
Klf4	Lima1	0.8583144464921455	1
Klf4	Cyp11a1	0.0042436433634994	0
Klf4	Vegfa	0.3926988020299961	0
Klf4	Adrb2	0.0810468287168369	0
Klf4	Csf2rb2	0.3199550491354448	0
Klf4	Klf2	0.0196318307391473	0
Klf4	Yes1	0.2658441338462027	0
Klf4	Sorbs1	0.1488838183056167	0
Klf4	Dgkh	0.1277054230904321	0
Klf4	Rabgap1l	0.0444131407582598	0
Klf4	Espn	0.3142046515688246	0
Klf4	Gabbr1	0.5185840870266568	0
Klf4	Irf2bpl	0.0552897896727265	0
Klf4	Nfkb1	0.0586042951078205	0
Klf4	Tob1	0.1770825896245533	0
Klf4	Ank2	0.4267857853480007	0
Klf4	Pcp4l1	0.0849646668031861	0
Klf4	Jund	0.0145258932032159	0
Klf4	Klf4	1.0	1
Klf4	Tpbg	0.6924291382283763	1
Klf4	Dact1	0.1650878301160033	0
Klf4	Auts2	0.3143147091836284	0
Klf4	Ms4a4c	0.2694625960261618	0
Klf4	Glipr2	0.3066542465433818	0
Klf4	Src	0.3013179212114076	0
Klf4	Pou2f2	0.0761078097963615	0
Klf4	Tob2	0.4546826020133695	0
Klf4	Plekho1	0.125307723906808	0
Klf4	Frmd4b	0.2887842419289761	0
Klf4	Dnajb4	0.2091896221953907	0
Klf4	Arhgap18	0.4804293161616844	0
Klf4	Junb	0.3943213955622296	0
Klf4	Clic4	0.0471368013790438	0
Klf4	Sparc	0.0474832696824508	0
Klf4	Mctp2	0.8087722020813234	1
Klf4	Sh3bp5	0.153625690891007	0
Klf4	Sesn3	0.0575176368361836	0
Klf4	Baiap2	0.1791495852173347	0
Klf4	Neurl3	0.0524932423934173	0
Klf4	Ell2	0.2621353365498663	0
Klf4	Adora2b	0.4934503754650156	0
Klf4	Per1	0.462221312104735	0
Klf4	Lrp1	0.3794627075067654	0
Klf4	Snn	0.3841020631334028	0
Klf4	Rtn1	0.3702318964678124	0
Klf4	Fbxl5	0.4000318535054982	0
Klf4	Hmga2	0.2352313374326734	0
Klf4	Slc2a3	0.1417716827738319	0
Klf4	Tmem108	0.098706126957553	0
Klf4	Fos	0.0572364257413927	0
Klf4	Notch1	0.205934028653406	0
Klf4	Spry1	0.1154777600950268	0
Klf4	Ggt5	0.1352055276243892	0
Klf4	Ciita	1.086947578667665	1
Klf4	Nbl1	1.055564398600592	1
Klf4	Birc3	0.2385381498140172	0
Klf4	Cmah	0.3073734747458024	0
Klf4	Nr4a3	0.4664838594562151	0
Klf4	P4ha2	0.2080957909417148	0
Klf4	Eps8	1.6962703821083869	1
Klf4	Ltbp1	0.1865878033238778	0
Klf4	Bcl2	0.0247585900578369	0
Klf4	Ppp1r3b	0.161474277240969	0
Klf4	Itgb3	0.1902265028986386	0
Klf4	Itgae	0.6871707121720787	1
Klf4	Kdm6b	0.168046299967313	0
Klf4	Sik1	0.7562177733268841	1
Klf4	Tox	0.1529474291670161	0
Klf4	Cxcl2	0.2097193456340202	0
Klf4	Arrdc3	0.2802303016414486	0
Klf4	Nipal3	0.1200238616696946	0
Klf4	Stard10	0.0818863914876589	0
Klf4	Kdr	0.0995268287654579	0
Klf4	Dntt	0.5947213539997122	1
Klf4	Rnase6	0.066969359800808	0
Klf4	Egfl7	0.3835155451300396	0
Klf4	Cuedc1	0.0419042094103244	0
Klf4	Klf13	0.6151933072020995	1
Klf4	Prkch	0.2200485001283005	0
Klf4	S1pr1	0.6616212441415897	1
Klf4	Dennd2c	0.2453266589924429	0
Klf4	Fn1	0.8239626968704536	1
Klf4	Bmp1	0.1857651392974607	0
Klf4	Procr	0.0259568459440457	0
Klf4	Hoxa5	1.3483662378768764	1
Klf4	Marcks	0.116297555516025	0
Klf4	Egr3	0.9109043660256386	1
Klf4	Dst	0.0441308357057072	0
Klf4	Lif	0.1620675104808774	0
Klf4	Tpd52	0.0814940619520281	0
Klf4	Apbb2	0.1023650204427974	0
Klf4	Blnk	0.0478763211184478	0
Klf4	Ccdc80	1.847014582887744	1
Klf4	Spty2d1	0.2493825008569358	0
Klf4	Prkca	0.1436944118959846	0
Klf4	Upb1	1.7640189443110734	1
Klf4	Dyrk3	0.0266438294991885	0
Klf4	Sox4	0.0093333056461036	0
Klf4	Myadm	3.264938003802952	1
Klf4	Rai14	0.2160150501347989	0
Klf4	Nckap1	0.1705362451024303	0
Klf4	Nbea	0.568093437842566	1
Klf4	Lmna	1.8805452159982452	1
Klf4	Tuba1a	0.0486430589367895	0
Klf4	Abca1	0.9145339462732452	1
Klf4	Errfi1	0.0492445574044279	0
Klf4	Fstl1	0.1067995860701007	0
Klf4	Hbegf	0.1731836767662634	0
Klf4	Flt3	0.6381941680625629	1
Klf4	Emp1	2.937691953462606	1
Klf4	Relb	0.038840534962632	0
Klf4	Zbtb10	1.8608841311406292	1
Klf4	Ahr	0.6765186914746855	1
Klf4	Vim	0.2187947714912192	0
Klf4	Stxbp6	0.3629540872121374	0
Klf4	H2-Aa	0.0327695006160308	0
Klf4	Vldlr	0.0544249456335739	0
Klf4	Kbtbd11	0.5620334051764461	1
Klf4	Zfpm1	0.01955663724636	0
Klf4	Mum1l1	0.094740402296353	0
Klf4	Scd2	0.0801224807359838	0
Klf4	1190002N15Rik	0.0935686195301248	0
Klf4	Ankrd33b	0.0791387584729229	0
Klf4	Ncoa1	0.160016307993586	0
Klf4	Zfp36l1	0.1342908534533451	0
Klf4	Gbp9	0.2487106801181484	0
Klf4	Prkd3	0.1265451962062615	0
Klf4	Mllt3	0.3271719553463711	0
Klf4	St3gal1	0.2165016721541617	0
Klf4	Tmcc1	0.0484357059890453	0
Klf4	Gcnt2	0.1462163630381259	0
Klf4	Zcwpw1	0.070717752674179	0
Klf4	Srxn1	1.1447513162511134	1
Klf4	Arl4c	0.2897865692101819	0
Klf4	Serpine2	0.0708479963741571	0
Klf4	Sgk1	0.0500873868394467	0
Klf4	Pld4	0.0554596831095118	0
Klf4	Sept4	0.1950215307909497	0
Klf4	Gna13	0.1674979552272817	0
Klf4	Ank3	0.226652066656976	0
Klf4	Picalm	0.1088638371560414	0
Klf4	Mycn	0.1027643067805234	0
Klf4	Sytl3	1.1877318864069968	1
Klf4	Ahnak	1.4612673982109328	1
Klf4	Enc1	0.0622643362505315	0
Klf4	P2rx7	0.1061088904443249	0
Klf4	Myom1	0.2124542966184559	0
Klf4	Rara	0.2608148888095168	0
Klf4	Tulp4	0.4469877934634447	0
Klf4	Irf7	0.0917575708421901	0
Klf4	Jmjd1c	0.1256687341262402	0
Klf4	Serpine1	0.0733828464576379	0
Klf4	Sema4c	0.2170710562009664	0
Klf4	Thy1	0.0313625462305938	0
Klf4	Lgmn	0.2574033985530021	0
Klf4	Mest	0.1451414232400345	0
Klf4	Pde5a	0.2594896901276687	0
Klf4	Zfp36	1.8872682363593931	1
Klf4	Gprin3	0.5553221804436937	1
Klf4	Il7r	0.2662504261253365	0
Klf4	Bhlhe40	0.1819038961681313	0
Klf4	Plxdc2	0.0619691953267179	0
Klf4	Gfod1	0.0451749798298241	0
Klf4	Klf6	0.587522119927787	1
Klf4	Tubb2b	0.0353967770364546	0
Klf4	Pag1	0.0743070667752729	0
Klf4	Mcl1	0.306002640271526	0
Klf4	Bend4	0.079422740609218	0
Klf4	Rasa4	0.3159246061671781	0
Klf4	Kif23	1.7649353644725432	1
Klf4	Lrrk2	1.593685982523361	1
Klf4	Crim1	0.1957226150123801	0
Klf4	Dlc1	0.8436585270008454	1
Klf4	Lbh	0.0629956428185436	0
Klf4	Pdlim7	0.1152935544023239	0
Klf4	Lifr	0.1638887606905574	0
Klf4	H2-Eb1	0.1646878398088431	0
Klf4	Epha2	0.0569348799739765	0
Klf4	Csrnp1	1.441186763519367	1
Klf4	Raph1	0.3494727104050155	0
Klf4	Palld	0.2541576825103575	0
Klf4	Cyyr1	0.1418851239436419	0
Klf4	Rasgrp3	0.1090540418628488	0
Klf4	Gpr183	0.0551068276195826	0
Klf4	Clcn3	0.416128790243317	0
Klf4	Ubap1	0.0888740061609775	0
Klf4	Camk1d	0.0858824772996849	0
Klf4	Cdk14	0.104231328011126	0
Klf4	Zfp827	1.8597690425783664	1
Klf4	Sh3pxd2a	0.4677070417093612	0
Klf4	Osbpl3	0.230132028266301	0
Klf4	Nrarp	0.6365629435818756	1
Klf4	Maf	0.3891594566816122	0
Klf4	Tiparp	0.3551584629355324	0
Klf4	Maged2	0.8193271366670847	1
Klf4	St8sia4	0.1596163154731938	0
Klf4	Lpp	0.3085010645839663	0
Klf4	Cd96	0.1350741177485964	0
Klf4	Lncpint	0.1960797514254168	0
Klf4	Zc3h12a	0.0727920386632636	0
Klf4	Ssh2	0.4287217432706797	0
Klf4	Marcksl1	0.1584557718475183	0
Klf4	Tmcc3	0.1554710832287124	0
Klf4	Pik3r1	0.6544001617322323	1
Klf4	Npnt	1.2485498363245306	1
Klf4	Ube2h	0.2243997036477845	0
Klf4	Lhfp	0.4047483630824255	0
Klf4	1700025G04Rik	0.0727519579353039	0
Klf4	Pde10a	0.0815217243200015	0
Klf4	Chd3	0.4632171792612058	0
Klf4	Tnfaip3	0.3166406576093696	0
Klf4	Spp1	0.7879774795118205	1
Klf4	Cxcl16	1.037843443551983	1
Klf4	Fam46c	0.3969870929638693	0
Klf4	Xpo7	0.0422226593558167	0
Klf4	Ubc	0.1955219862187542	0
Klf4	Ptpro	0.0062182679123754	0
Klf4	Evl	0.6361591341856057	1
Klf4	Dusp5	1.3278947963394148	1
Klf4	Etv3	0.1835751230437209	0
Klf4	Nuak1	0.3907498336486034	0
Klf4	Sh3bgrl2	0.7272259437823233	1
Klf4	Vcl	0.1537461888793098	0
Klf4	Tcf4	0.3499480927703796	0
Klf4	Cdc42ep5	1.1511442047816614	1
Klf4	Grasp	0.666838277837773	1
Klf4	Ccdc92	0.3570686737513667	0
Klf4	Tgfbi	1.074290145938512	1
Klf4	Rock2	0.040449118927438	0
Klf4	Fosb	2.944407042689908	1
Klf4	Zfhx3	0.4235186714939739	0
Klf4	Rasd1	0.1117718511729658	0
Klf4	Fosl2	0.711765117333277	1
Klf4	Smox	0.4557846145053197	0
Klf4	Pls3	0.3087051622243806	0
Klf4	C530008M17Rik	0.3152585006598331	0
Klf4	St3gal5	0.0475173953006243	0
Klf4	Fam110a	0.0882846033327512	0
Klf4	Dusp1	0.0778606126158729	0
Klf4	Msrb3	0.1645344432825078	0
Klf4	Slc44a1	0.2358050196972455	0
Klf4	Maged1	0.1616675911062988	0
Klf4	Odc1	0.0316005689849369	0
Klf4	Abcg1	0.0830328998460627	0
Klf4	Creb5	0.2318462084206032	0
Klf4	Copz2	0.0995068554908195	0
Klf4	Plxna4	0.3127391049279461	0
Klf4	Gdf11	0.8518218261976083	1
Klf4	Tanc2	0.0565225019411867	0
Klf4	Ablim1	0.8826827049170091	1
Klf4	Socs2	0.2116173381173682	0
Klf4	Atp2b1	0.1881680212769288	0
Klf4	Slc15a3	0.1574888787606842	0
Klf4	Satb1	0.5004869611928126	0
Klf4	Trp53i11	0.3460896090304845	0
Klf4	Gpm6b	0.0891597238024589	0
Klf4	Sdc4	0.1108770596116035	0
Klf4	Bfsp2	0.3282478246353955	0
Klf4	Bex4	0.4964946709668173	0
Klf4	Elf1	0.0706569224127771	0
Klf4	Pde4b	0.2174215171950554	0
Klf4	Cd28	0.6598145780558852	1
Klf4	Mecom	0.5273390272729949	0
Klf4	Klf10	0.0622098832710944	0
Klf4	Ier5l	0.0771764786369345	0
Klf4	S100a10	0.0694448758298833	0
Klf4	Sorbs2	0.3426462264461261	0
Klf4	Slfn5	0.3508311316968152	0
Klf4	Maff	1.4350914638449	1
Klf4	Arid5a	0.0480293016833522	0
Klf4	Cnn3	0.1534578263559937	0
Klf4	Fyn	0.0557037682253416	0
Klf4	Mdk	0.1991003204655687	0
Klf4	Bgn	1.6107766395959835	1
Klf4	Btg1	0.2787590334218937	0
Klf4	Fgfr1	1.3322019701135277	1
Klf4	Gata3	0.0986897631688617	0
Rara	Ssh2	0.1530788968967057	0
Rara	Irf2bpl	0.3647172442498586	0
Rara	Areg	0.7838213229640878	1
Rara	Rora	0.0229222479296011	0
Rara	Ppp1r18	0.1669936656778551	0
Rara	S1pr1	0.0349989808121183	0
Rara	Fgd2	0.1382386333464511	0
Rara	Hivep2	0.2927927323864482	0
Rara	Arhgap28	0.1300235279395712	0
Rara	Pira2	3.3338925292835	1
Rara	Ramp3	0.0649002708606636	0
Rara	Fam214a	0.1163212568356625	0
Rara	Cd44	0.7288381635011835	1
Rara	Itgb5	1.3834412787817667	1
Rara	Kbtbd11	1.544398852542326	1
Rara	Sesn3	0.2183617292692373	0
Rara	Ednrb	2.7368334744418563	1
Rara	Smox	0.5136878268219346	0
Rara	Ccr7	3.763253653514591e-07	0
Rara	Fn1	0.1049501476839514	0
Rara	Prkab2	0.1343029536671392	0
Rara	Cd33	0.0619451897528378	0
Rara	Mum1l1	0.4552685568210665	0
Rara	Il1r1	0.7492284342735914	1
Rara	Osbpl5	0.077534508567671	0
Rara	Btg1	0.1167565709065738	0
Rara	Gna13	0.0637651607148454	0
Rara	Rasa4	0.4957481243652692	0
Rara	Tpm2	0.2072611263876341	0
Rara	Tcf4	0.7043585345133979	1
Rara	Gimap4	0.3480437786021279	0
Rara	Msrb3	0.0943308170202135	0
Rara	Sbno2	0.2319090449168154	0
Rara	Ptger4	0.1068932465906077	0
Rara	Mctp2	0.0341869721506976	0
Rara	Myadm	0.5864371853271266	1
Rara	Nfkbie	0.1204148064277961	0
Rara	Sept4	0.4235941937354422	0
Rara	Gcnt1	0.3862820620416259	0
Rara	Pdk4	0.1787562730396511	0
Rara	Ppp1r16b	0.3148136169253688	0
Rara	Iqgap1	0.0402515233981038	0
Rara	Ralgapa2	0.0296092742841186	0
Rara	Plec	0.4648547287241275	0
Rara	Tnfrsf1b	0.0656328174110784	0
Rara	Tcf7l1	0.0744753063182002	0
Rara	Map3k8	0.2809298153113099	0
Rara	Msi2	0.2347515908110781	0
Rara	Cyp11a1	0.9543316938121992	1
Rara	Col18a1	0.1323239627363985	0
Rara	Snn	0.2505049941279951	0
Rara	Gstt1	0.0662492483038962	0
Rara	Rhbdf2	0.0589986605821402	0
Rara	Tmem158	0.0796364334136013	0
Rara	Nnat	0.0288384920062242	0
Rara	1700025G04Rik	0.0672896484784413	0
Rara	Tnfaip8	0.0127334355406376	0
Rara	Lancl3	0.1354691102121623	0
Rara	Ly6a	0.157414316613285	0
Rara	Padi2	0.067065441014874	0
Rara	Klf10	1.2918798973899075	1
Rara	Tinagl1	0.2880001978907338	0
Rara	Myo1e	2.3119930462493143	1
Rara	Pkp3	0.0476340502536774	0
Rara	Hbegf	0.1085701124231146	0
Rara	Gm527	0.4259774469639539	0
Rara	Rgs2	0.0078250378450669	0
Rara	Itpkb	0.0947884275739716	0
Rara	Arid5a	0.1474242212211522	0
Rara	Rara	1.0	1
Rara	Plekha2	0.3642835361633485	0
Rara	Tcf7l2	0.7638965105976929	1
Rara	Lpp	0.0702806357755993	0
Rara	Sh2d3c	0.2882295466163725	0
Rara	Zc3h12a	0.2087912601169564	0
Rara	Abat	0.8136441266862927	1
Rara	Grasp	0.8496916468345763	1
Rara	S100a10	0.0258387561196304	0
Rara	Odc1	0.0268972709388228	0
Rara	Ubl3	0.2014642545204392	0
Rara	Satb1	0.1847379949043341	0
Rara	Nlrc3	0.0600428796778321	0
Rara	Wfdc17	0.6662718178188664	1
Rara	H2-DMa	0.027591080741332	0
Rara	Camk2d	0.2078577556822539	0
Rara	Sh2b3	1.3729227268469988	1
Rara	Rnd3	0.0476266445075684	0
Rara	Ifi27l2a	0.0694108624901838	0
Rara	Abcg1	0.0635783687371348	0
Rara	Runx2	0.2947340706037342	0
Rara	Gimap5	0.9266920084202416	1
Rara	Tnfsf9	0.0433171423253181	0
Rara	Arl4c	0.1510463946155752	0
Rara	Bcl2l11	0.7468262634479591	1
Rara	Itk	0.7075960238846434	1
Rara	Il17re	0.7154720957937741	1
Rara	Metrnl	0.7157357678005405	1
Rara	Dntt	1.114266914914018	1
Rara	Dlc1	0.4427096072543837	0
Rara	Gadd45b	0.055018081610311	0
Rara	Gpr132	0.639142925485623	1
Rara	Procr	0.0440953970235301	0
Rel	Cd93	0.1390134949886308	0
Rel	Tiparp	0.4729648616384808	0
Rel	Btg1	1.434089182665865	1
Rel	Chst15	1.278202403747962	1
Rel	Ccr9	0.6409337432503154	1
Rel	Birc3	1.985632961154536	1
Rel	Stat4	0.1972837720111979	0
Rel	AW112010	0.0617022535699559	0
Rel	Slc38a1	0.4773453359104004	0
Rel	Rnd3	0.369299092806121	0
Rel	Rnf149	0.1008714875868155	0
Rel	Tnf	0.877440443953021	1
Rel	Zcchc11	0.3403284753667711	0
Rel	Cd69	0.1082855808487839	0
Rel	Dock10	0.9866444623584814	1
Rel	Spag9	0.5503222476243266	1
Rel	Rel	1.0	1
Rel	Mbnl1	0.4740651807914757	0
Rel	Mllt3	0.0398152485087024	0
Rel	Tinagl1	0.2151757566520228	0
Rel	Cd74	2.670952054591103	1
Rel	Pls3	0.6275177003393511	1
Rel	Pik3r1	0.4804997495150392	0
Rel	Acod1	0.5541838573805641	1
Rel	Malt1	0.6467370014667148	1
Rel	Map4k4	0.1524797295618335	0
Rel	Sqstm1	0.5633784823737298	1
Rel	Ppp1r12b	0.7141679341328862	1
Rel	Auts2	1.24448623777519	1
Rel	Lef1	0.1798201648897623	0
Rel	Mxd1	0.3594376721771165	0
Rel	Lifr	0.1057395059137394	0
Rel	Dse	0.3021109720268997	0
Rel	Sytl3	0.5188780307086027	0
Rel	Rnf19b	0.7611090085120347	1
Rel	Cish	0.0902416323085705	0
Rel	Tuba1a	0.0707671218770336	0
Rel	Serpinh1	0.7474510810271858	1
Rel	Ptprj	1.7503241127613365	1
Rel	4930523C07Rik	0.4313912264276599	0
Rel	Rrad	1.0783745132764608	1
Rel	Spry4	0.1329232024259451	0
Rel	Map3k8	0.8249123146691547	1
Rel	Fyn	0.0526520187006149	0
Rel	Arl5b	0.4056117931963766	0
Rel	Arhgef3	1.2050384034191255	1
Rel	Dennd5b	0.1088746689443287	0
Rel	Cd86	1.017929945532664	1
Rel	Mllt6	0.8787936929944857	1
Rel	Notch1	0.6084311255020276	1
Rel	Nt5e	0.928776196388892	1
Rel	Arl4c	0.1655805627361721	0
Rel	Fndc3b	0.040508062968246	0
Rel	Trp53i11	0.2715471629532513	0
Rel	Furin	0.0203817930236779	0
Rel	Tmsb10	0.0091175081950454	0
Rel	Chd3	0.2956340556706208	0
Rel	Ifrd1	0.0668061090581049	0
Rel	Fut8	0.0210398169674826	0
Rel	Gbp2	0.0321559987728379	0
Rel	Cyth1	0.0998190959982542	0
Rel	Abca1	0.1542777341789514	0
Rel	Trpc1	0.068040895485823	0
Rel	Yes1	0.1456253259367728	0
Rel	Evi2a	0.0687724278065921	0
Rel	Pim1	1.9352846887487527	1
Rel	Mrvi1	0.1191081767501423	0
Rel	Ccnd2	0.8878478967516654	1
Rel	Xpo7	0.1293398722970235	0
Rel	Mmrn1	0.0997064088894744	0
Rel	Il23a	0.1885098326792633	0
Rel	Adgre5	0.4814616362255903	0
Rel	Il6	1.615744881257961e-07	0
Rel	Crebrf	0.1635394381260652	0
Rel	Tanc1	0.5384229932930642	1
Rel	H2-Q6	0.192460610835284	0
Rel	Aebp2	1.2886086866817603	1
Rel	Grasp	0.8644504489918338	1
Rel	Tcp11l2	0.8301860643338839	1
Rel	Socs2	0.8602748590221176	1
Rel	Rasd1	0.5034548919062323	0
Rel	Ubl3	0.1516915655408844	0
Rel	Rassf5	0.0668829089460584	0
Rel	Zeb2	0.5118950521221969	0
Rel	Nr4a1	0.1532844565503664	0
Rel	Lsp1	0.3693249308767123	0
Rel	Ankrd12	0.0686136959476894	0
Rel	Itgb1	0.2332798552471742	0
Rel	Tpm2	0.2184619220716478	0
Rel	Dlc1	0.2599077712174012	0
Rel	Plekho2	0.5388432607717119	1
Rel	Egr2	0.3362384379510028	0
Rel	Trib1	0.6652295288908678	1
Rel	Nabp1	0.5382538484407933	1
Rel	Efnb2	0.9067059537698894	1
Rel	Foxp1	0.1926188932838882	0
Rel	Fam110c	0.0188505922930919	0
Rel	Gch1	1.3031080399083712	1
Rel	Rasgef1b	0.0846993588833951	0
Rel	Havcr2	0.4278491517462758	0
Rel	Dusp5	0.0588540964689415	0
Rel	Ptgs2	0.5815700405491179	1
Rel	Tfrc	0.0761088090292673	0
Rel	Spty2d1	0.985248442609952	1
Rel	Nfil3	0.6978909208034232	1
Rel	Runx2	0.3079574670743658	0
Rel	Plcxd2	0.5275834820924825	0
Rel	Satb1	0.3202690138787461	0
Rel	Icam1	0.6549288191797608	1
Rel	Gfod1	1.034759732448988	1
Rel	Zfp36	0.4979997454467924	0
Rel	Ccdc88a	0.1590726203110326	0
Rel	Gna13	0.2428760877749892	0
Rel	Ehd2	0.652845494264445	1
Rel	Twf1	0.3624640788094968	0
Rel	Cd44	0.4863167371864267	0
Rel	Tagln2	0.0132737630600551	0
Rel	Plk4	0.0165443722941771	0
Rel	Ubc	0.0355191943806365	0
Rel	Traf1	0.8575382466456595	1
Rel	Trps1	0.5110677459646651	0
Rel	Sh2b3	0.1048297834735089	0
Rel	Lilr4b	0.0811280902548288	0
Rel	Pim2	0.1982999558733753	0
Rel	Gbp9	0.0636783324325847	0
Rel	Tpd52	0.0534137867927776	0
Rel	Cenpf	0.1040500782059487	0
Rel	Gng11	0.0494288805655147	0
Rel	Zfp503	0.1138120814285737	0
Rel	Relb	1.025874129689473	1
Rel	Chd2	0.2780163288946439	0
Rel	Jarid2	0.0904497653355519	0
Rel	Arl5c	0.2885733086687942	0
Rel	Dennd4a	0.3610962483114815	0
Rel	Neat1	0.0241676770540275	0
Rel	Gadd45b	0.8004434171789535	1
Rel	Zcwpw1	0.8830216071539334	1
Rel	Crip2	0.1252192551803219	0
Rel	Fnbp1	0.943424745609712	1
Rel	Mef2c	0.3959936784783729	0
Rel	Tnfaip3	1.2644850673794232	1
Rel	Mdfic	0.338642435718261	0
Rel	Akap13	0.45075165410183	0
Rel	Adamts5	1.7138967935470537	1
Rel	Chd9	0.3123297460091721	0
Rel	Cxcl2	0.1555167457657843	0
Rel	Klf7	0.0621882905479286	0
Rel	Neurl3	0.0229906722231964	0
Rel	Il18rap	1.1139001585126866	1
Rel	Pde4b	0.6884382522925169	1
Rel	Mdm2	0.0546584620124451	0
Rel	Zc3h12c	1.558027802532622	1
Rel	Rasgrp3	0.0976500380125586	0
Rel	C5ar1	0.0414413477666811	0
Rel	Nfkbia	1.1524781940444095	1
Rel	Sgk1	0.0624336121740689	0
Rel	Slfn2	0.0122574763063392	0
Rel	Rbpms2	0.2069264617991042	0
Rel	Odc1	0.0443751513029689	0
Rel	Ptpro	0.3602647234912746	0
Rel	H2-Q7	0.1106934260249402	0
Rel	Inf2	0.1412144955534249	0
Rel	Zeb1	0.3052360665244336	0
Rel	Kdm6b	0.2734894716212686	0
Rel	Map3k14	0.9141685203359536	1
Rel	Npnt	0.2587091518078521	0
Rel	Ssh2	0.5600042281615768	1
Rel	Msrb3	0.4299042431238082	0
Rel	Blnk	0.0311227406637479	0
Rel	Sdc4	0.0261013170510361	0
Rel	Dusp2	0.0467661696997167	0
Rel	Filip1l	0.6734459626559934	1
Rel	Skap1	0.0396584673964061	0
Rel	Macf1	0.5981104229088781	1
Rel	Crem	0.1849910470595379	0
Rel	Prex1	0.6765121161973845	1
Rel	Slc15a3	0.1260066754208996	0
Rel	Adora2a	0.101098774073105	0
Rel	Nfkbid	0.2914924345131871	0
Rel	Nfkb1	0.4819450594203703	0
Rel	Maml3	0.6662618230203604	1
Rel	Bcl2l11	1.5086731286680155	1
Rel	Nfkbiz	1.9107957523575283	1
Rel	Ppp1r18	0.0719177357134205	0
Rel	Lilrb4a	0.489259816246542	0
Rel	Ankrd33b	0.0335130041119128	0
Rel	Nr4a3	0.912032334056969	1
Rel	Tpbg	0.3306158109102229	0
Rel	Ptpre	0.700976777694946	1
Rel	Lcn2	0.1823060874337275	0
Rel	Rgl1	0.5035722759748812	0
Rel	Tjp2	0.1848237240651987	0
Rel	Ckb	1.1505696197787567	1
Rel	Jmjd1c	0.6794531902467472	1
Rel	Cxcl10	0.0237513880627958	0
Rel	Nfkbie	1.2941218004783257	1
Rel	Il1r2	0.35351305419125	0
Rel	Nfatc1	0.1695110869981205	0
Rel	Ank2	0.2306586936005596	0
Rel	Il4ra	0.1930210743065758	0
Rel	Man1a	0.0906228889270491	0
Rel	Zfp36l1	0.8954749542107757	1
Rel	Shtn1	8.873710584862588	1
Rel	Itpkb	0.5625817663795432	1
Rel	Ccnl1	0.3507189802733835	0
Rel	Plekha2	0.0698222212338541	0
Rel	Padi2	0.2121629849417268	0
Rel	Chka	0.4123448260664651	0
Rel	Tnip3	0.4959995471229507	0
Rel	Rgs2	0.0262632294198699	0
Rel	Lif	0.6063532079018966	1
Rel	Itga4	0.7496627535034733	1
Rel	Palld	0.6394582505693266	1
Ebf1	Lck	0.689963785044529	1
Ebf1	Spib	1.1047799991586509	1
Ebf1	Plpp3	0.0823728563998031	0
Ebf1	Marcks	0.6976950310302107	1
Ebf1	Ifi27l2a	0.2732398202531303	0
Ebf1	Lef1	5.981645807199108	1
Ebf1	Bst1	4.528876302073698	1
Ebf1	Dlg2	4.5799795274745305	1
Ebf1	Grap2	0.5238773948899421	0
Ebf1	Atp1b1	2.1001601728557024	1
Ebf1	Tmsb10	0.0213998738051133	0
Ebf1	Ppp1r16b	1.422214041063463	1
Ebf1	Scamp5	1.3233768030387556	1
Ebf1	Ebf1	1.0	1
Ebf1	Plekha2	0.5105134578804316	0
Ebf1	Ipcef1	0.0171309949629278	0
Ebf1	Tmem106a	1.0622382502597711	1
Ebf1	L1cam	0.3365153703337354	0
Ebf1	Ablim1	0.810655377482127	1
Ebf1	Cmah	1.186985418237421	1
Ebf1	Slamf7	3.7565040113686714	1
Ebf1	Ets1	2.071335532622	1
Ebf1	Sgk1	1.0297292433758587	1
Ebf1	Ccnd3	1.4956158100806176	1
Ebf1	Tnni2	0.2879077204454014	0
Ebf1	Ptgis	1.8465491837712025	1
Ebf1	Eps8	0.0906596498247376	0
Ebf1	Tubb2b	1.7664236161925553	1
Ebf1	Akap12	6.169717138822906	1
Ebf1	Gchfr	3.296624721172152	1
Ebf1	Bfsp2	4.836630034056436	1
Ebf1	Zfp36l1	1.2164266301901732	1
Ebf1	Alas2	0.0829992294392722	0
Ebf1	Tgif1	0.090293057828115	0
Ebf1	Irf5	0.1308316451816989	0
Ebf1	Rnase12	2.3252748688000318	1
Ebf1	Ttll11	8.645118889828323	1
Ebf1	2900026A02Rik	0.7522958639783119	1
Ebf1	B230312C02Rik	0.8697644971520926	1
Ebf1	Gimap9	0.8453005487931247	1
Ebf1	Dmtn	2.854982658143248	1
Ebf1	Lax1	1.5649340713442976	1
Ebf1	Thy1	0.0729572948716034	0
Ebf1	St3gal6	4.264263737630565	1
Ebf1	Gmfg	0.0147592186658217	0
Ebf1	Tcf7l2	1.4380065822422194	1
Ebf1	Tpm4	0.6677837712337089	1
Ebf1	Sdc4	3.220962009598638	1
Ebf1	Evl	1.40317199796786	1
Ebf1	Cplx2	5.505492890033871	1
Ebf1	Sh3bp5	0.9960309828581706	1
Ebf1	Alpl	0.9923653982365046	1
Ebf1	Lgmn	0.3504579136280752	0
Ebf1	Clec2i	0.4520389459974531	0
Ebf1	Chst15	1.004163537629281	1
Ebf1	Ltb	0.1016148433059927	0
Ebf1	Cd36	1.205157087899707	1
Ebf1	Rragd	1.9903371744405705	1
Ebf1	Gpm6b	0.7169002921848855	1
Ebf1	Cd79a	7.019506100200418	1
Ebf1	Grap	2.302274863672804	1
Ebf1	Gimap4	1.1452166342656098	1
Ebf1	Socs2	2.184838052587671	1
Foxo1	Ptk2b	0.2004438104112299	0
Foxo1	Alpl	0.2072911576567717	0
Foxo1	Glul	0.0926193602541757	0
Foxo1	Pxdc1	0.0355360034993896	0
Foxo1	Zfand5	0.0337031809097342	0
Foxo1	Tubb2b	1.414265326718491	1
Foxo1	Nfat5	0.0657870323584358	0
Foxo1	Nacc2	1.257778383295066e-05	0
Foxo1	Lpp	0.9279398243152788	1
Foxo1	Filip1l	0.1179384167053222	0
Foxo1	St3gal6	0.1101714549652462	0
Foxo1	Mllt6	0.3879612493673038	0
Foxo1	Errfi1	0.5907551074391291	1
Foxo1	Lif	0.0654182044625978	0
Foxo1	Fbxo32	0.5131900786975656	0
Foxo1	Stk39	0.6370316100572427	1
Foxo1	Kazald1	0.843541399225378	1
Foxo1	Igf2bp2	0.3519904983644295	0
Foxo1	Ophn1	0.8696581752020095	1
Foxo1	Vamp2	1.0045715762539982	1
Foxo1	Blnk	0.691268495221162	1
Foxo1	Cd3e	0.0754817456475091	0
Foxo1	Ttll11	0.4596652688696261	0
Foxo1	Baiap2	0.2787939327169726	0
Foxo1	Hlf	1.3862822330063052	1
Foxo1	Efnb2	0.2016970269251225	0
Foxo1	Slc6a6	0.137506961494252	0
Foxo1	Bfsp2	0.0670527920025334	0
Foxo1	Bst1	0.4180132573463723	0
Foxo1	Ypel4	0.1513474008375319	0
Foxo1	Hes1	0.3048073171991722	0
Foxo1	Adamts1	0.1898876178640111	0
Foxo1	Sema4c	0.9112175922760504	1
Foxo1	Cdk14	0.8798754744823173	1
Foxo1	Bhlhe40	0.1725989296583582	0
Foxo1	Atp1b1	0.1515806847209321	0
Foxo1	Areg	0.5322052707886168	1
Foxo1	Mecom	0.0676364170350623	0
Foxo1	Sorbs1	0.0744507549751654	0
Foxo1	Palld	0.3012266059473681	0
Foxo1	Pde10a	0.1599531310538836	0
Foxo1	Fhl1	0.5364749209925097	1
Foxo1	A330069E16Rik	0.3449963931682206	0
Foxo1	Ttn	1.0267424709394186	1
Foxo1	Lrrc32	0.1639818708374086	0
Foxo1	Itga6	0.5241832874238486	0
Foxo1	Arhgef12	0.0711083930804896	0
Foxo1	Cd79a	0.7002732575053929	1
Foxo1	Fgfr1	0.4011661307545566	0
Foxo1	Zbtb4	1.065615882417311	1
Foxo1	Nr4a2	0.2235268412957247	0
Foxo1	Smad7	0.0319291119884343	0
Foxo1	Lpin2	0.0740159576938803	0
Foxo1	Plpp3	2.378601692727081	1
Foxo1	Prkca	0.05475694578116	0
Foxo1	Abca1	0.1792224625476064	0
Foxo1	Tcf4	0.0655347672949179	0
Foxo1	Cyr61	2.028362030813612	1
Foxo1	Gpr132	0.1599976549007489	0
Foxo1	Plxna2	1.4869015695559729	1
Foxo1	Hivep3	1.3252264018280706	1
Foxo1	Lncpint	0.2678323021366608	0
Foxo1	Tcf7l2	0.6744791694141365	1
Foxo1	Tmem108	0.0831499200785692	0
Foxo1	Ptprs	0.5030813313177459	0
Foxo1	Socs2	0.0378793079020779	0
Foxo1	Grasp	0.4219038007237428	0
Foxo1	S100a4	1.1757516437828424	1
Foxo1	Sorbs2	1.2692975367330084	1
Foxo1	Sla2	0.2994742921876021	0
Foxo1	Adam19	0.916738465395535	1
Foxo1	Ppp1r16b	0.2645157032808988	0
Foxo1	Hmga2	0.0182373520515036	0
Foxo1	Tulp4	1.0734897294729435	1
Foxo1	Trpc6	2.5484571373485774	1
Foxo1	Rnase6	0.036139008103038	0
Foxo1	Zfhx3	0.2615008609428456	0
Foxo1	Kbtbd11	0.1141909458230346	0
Foxo1	Pdgfa	1.9858456016565529	1
Foxo1	Plxdc2	0.4847851593117712	0
Foxo1	Pdk4	3.4520603006267003	1
Foxo1	Plekho1	0.5722823835268334	1
Foxo1	Foxo1	1.0	1
Foxo1	P3h2	1.5208347558615465	1
Foxo1	Hbegf	0.8829790071146494	1
Foxo1	Bend4	0.1636689878821171	0
Foxo1	Irf2bpl	0.2742171081560487	0
Foxo1	Crem	0.1573368007924629	0
Foxo1	Gata3	0.427772005376593	0
Foxo1	Tubb3	0.0060718591608335	0
Foxo1	Msrb3	0.1734991022410751	0
Foxo1	Il13ra1	0.045706172413307	0
Foxo1	Nrarp	0.5188878182115644	0
Foxo1	Maml3	0.1062841037101319	0
Foxo1	Fam214a	0.1460098758019453	0
Foxo1	Hoxa5	0.1833034752574422	0
Foxo1	Agl	2.4932057533637595	1
Foxo1	Itgae	1.5997302315506443	1
Foxo1	Rab4a	0.0638865070977746	0
Foxo1	Rgs3	0.1778784636743184	0
Foxo1	Pou2af1	0.2306593298992483	0
Foxo1	Camk2n1	0.2480168979282574	0
Foxo1	Sdc1	0.038570083064053	0
Foxo1	Enc1	0.3150540396483414	0
Foxo1	Rora	0.1238523789729842	0
Foxo1	Ebf1	0.1720241067727	0
Foxo1	Mafb	0.7872544579417193	1
Foxo1	Jak2	0.097278949798911	0
Foxo1	Itgav	1.6857206746117286	1
Foxo1	Tmcc3	0.0748893098948937	0
Foxo1	Aqp3	0.6202391280354879	1
Foxo1	Msi2	0.0402852292027684	0
Foxo1	Egr3	0.1539232508730485	0
Foxo1	Ormdl3	0.0614476613841908	0
Foxo1	S1pr1	0.2218464495805983	0
Foxo1	Lifr	1.3170850649331398	1
Foxo1	Mtss1	0.2715349757591401	0
Foxo1	Slamf7	0.5378876689834372	1
Foxo1	Rnd3	0.4781134087860424	0
Foxo1	Sdc4	0.1926060620857232	0
Foxo1	Vpreb1	0.0991153887727036	0
Foxo1	Lef1	0.1474172174881732	0
Foxo1	Adora2a	0.2443868519189508	0
Foxo1	Ypel2	0.6323386015848452	1
Foxo1	Fosl2	0.1736140059746758	0
Foxo1	Cadm1	0.2357658794411181	0
Foxo1	Tspan3	0.0127676159255078	0
Foxo1	Cttn	0.789514059274511	1
Foxo1	Plekha5	0.0613562238540156	0
Foxo1	Sept4	0.5098755039313646	0
Foxo1	Rara	0.0945654515843497	0
Foxo1	Pde3b	0.0769125240483746	0
Foxo1	Dst	0.3557619583020223	0
Foxo1	Peg10	1.0694645618929235	1
Tcf7l2	Sdc3	0.7721511825802733	1
Tcf7l2	Clec10a	0.6760625368347221	1
Tcf7l2	Atp1b1	0.5420495368790562	1
Tcf7l2	Kbtbd11	0.1686977724104825	0
Tcf7l2	Myadm	0.0562056609580835	0
Tcf7l2	Tanc2	0.558029640131971	1
Tcf7l2	Ehd2	1.1487036283845544	1
Tcf7l2	Emp1	0.6261538758318987	1
Tcf7l2	Satb1	0.2534523767851947	0
Tcf7l2	St8sia4	0.0386678610820962	0
Tcf7l2	Ppfibp1	0.2511190019372021	0
Tcf7l2	Zc3h12a	0.003165268237278	0
Tcf7l2	Lef1	0.4717224480717932	0
Tcf7l2	Ets1	0.072262676229618	0
Tcf7l2	Sept4	0.4956095828324395	0
Tcf7l2	Ggt5	0.4549647923695511	0
Tcf7l2	Plk2	0.1818423343807214	0
Tcf7l2	Npnt	1.1194153208691575	1
Tcf7l2	Hes1	0.5339465997357968	1
Tcf7l2	Hmga2	0.3857235697909298	0
Tcf7l2	Pmp22	0.0073285371689321	0
Tcf7l2	Rgl1	0.1227612788458468	0
Tcf7l2	Entpd1	0.7235497436436791	1
Tcf7l2	Crebrf	0.0695721399269663	0
Tcf7l2	Tubb3	0.0104441234653935	0
Tcf7l2	Ednrb	0.0887693231391344	0
Tcf7l2	Sorbs1	0.1953860104865951	0
Tcf7l2	Samd4	1.7563142162897043	1
Tcf7l2	Camk2d	0.5112602357254113	0
Tcf7l2	Ebf1	1.3347266173642838	1
Tcf7l2	Arap2	0.197733496666561	0
Tcf7l2	Bfsp2	1.2127883223128968	1
Tcf7l2	Snn	0.0896206227395911	0
Tcf7l2	P4ha2	1.4708183516366808	1
Tcf7l2	Tcf7l2	1.0	1
Tcf7l2	Ankrd33b	0.3035189411638372	0
Tcf7l2	Sorbs2	0.1160708349095759	0
Tcf7l2	Cplx2	0.6519871642112088	1
Tcf7l2	Maml3	0.0564854127549509	0
Tcf7l2	L1cam	1.0399618685364016	1
Tcf7l2	Creb5	0.4638036371206543	0
Tcf7l2	Rara	0.4297434919201343	0
Tcf7l2	Bst1	1.0400251925454993	1
Tcf7l2	Sox6	0.3378661170434865	0
Tcf7l2	Parvb	0.4612443681169768	0
Tcf7l2	H2-Aa	0.0884866262097658	0
Tcf7l2	Runx1t1	0.0632225150049655	0
Irf4	Bfsp2	0.8388476526397076	1
Irf4	Maml3	0.1268352890334768	0
Irf4	Rras2	1.0756929307070138	1
Irf4	Satb1	0.0915497895545637	0
Irf4	Havcr2	0.1178567019732423	0
Irf4	Emp1	0.1684372053348174	0
Irf4	Tubb3	0.1366639571037997	0
Irf4	Bst1	0.7496027489944915	1
Irf4	Sik1	0.143717836980259	0
Irf4	Arl5c	1.5808511934763358	1
Irf4	Apold1	0.4607913246480727	0
Irf4	Nlrc5	1.130788629077293	1
Irf4	Cd44	0.3511115508850663	0
Irf4	Nacc2	0.3854466663311083	0
Irf4	Camk2d	0.4731759010207616	0
Irf4	Bach2	1.3668224085190317	1
Irf4	Zfp36l1	3.351040799706701	1
Irf4	Rasgrp3	0.516237641649707	0
Irf4	Serpinh1	0.9720705149378792	1
Irf4	Il17re	1.1074203353899046	1
Irf4	Maf	0.3876975866245358	0
Irf4	Cd96	0.102606890514006	0
Irf4	Scamp5	0.2103100633910302	0
Irf4	Ankrd33b	0.1180065526418815	0
Irf4	Tcf7l2	0.6820991704856425	1
Irf4	Prokr1	1.3505238637735906	1
Irf4	Alpl	1.343802449380582	1
Irf4	Ebf1	0.9096054249155056	1
Irf4	Sdc1	0.5256413771009083	0
Irf4	Gimap6	0.0150022358308913	0
Irf4	Ankrd11	0.0321092652883056	0
Irf4	Adora2a	0.3343908258571705	0
Irf4	Irf5	0.1034138121763805	0
Irf4	Rapgef5	1.3258083981340931	1
Irf4	Irf4	1.0	1
Irf4	Socs2	0.2275249404798552	0
Irf4	Sdc4	3.2140290261853868	1
Irf4	Fam46c	0.2060703340984181	0
Irf4	Lax1	0.5924044704795892	1
Irf4	Atp1b1	1.5234293323406736	1
Irf4	Dusp5	0.3711913119603269	0
Irf4	Ccnd1	0.1781498507954214	0
Irf4	Plcxd2	0.6906655561798825	1
Irf4	Grasp	0.442154702175922	0
Irf4	H2-Eb1	0.0585196311544779	0
Irf4	Rasgef1b	0.099192814078405	0
Irf4	Tagap	0.4800582341388805	0
Irf4	Lztfl1	0.0544016427263915	0
Irf4	Zc3h12c	1.4140619176557754	1
Irf4	Ppp1r16b	4.601851103752705	1
Irf4	Map3k8	1.6092311427261758	1
Irf4	Blnk	0.9350757462865112	1
Irf4	Ehd2	0.0731695659780991	0
Irf4	Ptger4	0.6571305254288734	1
Irf4	Mzb1	2.4018647813962755	1
Irf4	Sh3bp5	0.6647795771542606	1
Irf4	Tlk1	0.0997568385953031	0
Irf4	Fam214a	0.6895907891658806	1
Irf4	Gpm6b	1.6855006909626034	1
Irf4	Il6st	0.082087310433692	0
Irf4	Camk1d	0.4748332044283464	0
Irf4	Pou2af1	1.4730254519496486	1
Irf4	Arhgef3	0.1159529043516669	0
Irf4	Gpr132	0.1428153673443473	0
Irf4	Baiap2	0.2926188549847306	0
Irf4	Pde7a	0.2040544477388594	0
Irf4	Id3	0.0815356734423899	0
Irf4	Msrb3	0.2799757636659134	0
Irf4	Ibsp	2.5370542267789733	1
Irf4	Nfil3	0.3542547718881922	0
Irf4	Evl	0.5610041791957011	1
Irf4	Kbtbd11	0.2011123232300605	0
Irf4	Tulp4	1.4158382180496776	1
Irf4	Stk10	1.3655505382927842	1
Irf4	Malt1	2.0500644973686017	1
Irf4	Lck	1.238228059907665	1
Irf4	Specc1	0.1458696273360491	0
Irf4	Alas2	2.173765667011513	1
Irf4	Ccnd2	0.271016383620929	0
Irf4	Kdm2b	0.2561529953733187	0
Irf4	Gxylt2	1.0039945844145644	1
Irf4	Klf3	0.0574021809318853	0
Irf4	Ptprj	0.1354396907823686	0
Irf4	Sdc3	0.0657016743766767	0
Irf4	Snn	1.3304023880381564	1
Irf4	Rara	0.0612328428036832	0
Irf4	Arap2	0.1340508182202072	0
Irf4	Ptgis	1.241952937039119	1
Irf4	Vpreb1	1.0129669075138574	1
Irf4	Trp53i11	1.378538906393311	1
Irf4	Jakmip1	1.0953468389780796	1
Irf4	Lef1	0.5807879168743636	1
Irf4	Cd79a	1.6896376906661716	1
Irf4	Cxcl16	1.6016732773856492	1
Irf4	Cd82	0.5882749593894906	1
Irf4	Pmaip1	0.4532057661753709	0
Irf4	Mmp11	3.455361077992888	1
Irf4	St3gal6	0.6462607115933504	1
Irf4	Ifit3	0.7433799809133801	1
Irf4	Plpp1	0.4737910491278565	0
Irf4	Cd83	2.2475166605343384	1
Irf4	Cplx2	0.023315797508161	0
Irf4	Bcl2l11	0.3768270263484214	0
Irf4	Marcks	0.8067147666748974	1
Irf4	Chd3	0.0472967112224254	0
Irf5	Ppfia4	1.1013507556132631	1
Irf5	Rragd	0.0035686722662281	0
Irf5	Cnp	0.052859792646885	0
Irf5	Padi2	0.4451842919682977	0
Irf5	Tpm4	0.0696104257700921	0
Irf5	Mmp8	0.3990888527856596	0
Irf5	Axin2	1.04164349537364	1
Irf5	Ly86	0.1638283299167441	0
Irf5	Jakmip1	0.1362081690137224	0
Irf5	Bend4	0.1672197499548821	0
Irf5	Arap2	0.2077030522406001	0
Irf5	Tpbg	0.0212817187037257	0
Irf5	Btg2	0.273233756879314	0
Irf5	Col4a1	0.133749535946351	0
Irf5	Ms4a4c	0.261827369328298	0
Irf5	Vdr	0.0210923240566121	0
Irf5	Vpreb1	0.0114425295233873	0
Irf5	Ppp1r16b	0.1937861056754463	0
Irf5	Kdm2b	0.1716602173983789	0
Irf5	Grn	0.011877242737447	0
Irf5	Tnni2	0.1908601523567409	0
Irf5	Scamp5	0.0993724764257606	0
Irf5	Klf10	0.0503545445860182	0
Irf5	Ifi203	0.0308303977397192	0
Irf5	Marcks	0.1930115904005685	0
Irf5	Glipr2	0.1964031976395309	0
Irf5	H2-Eb1	2.0264870791685894	1
Irf5	Tdrp	0.7312737128873832	1
Irf5	Ccnd2	0.0877187505404728	0
Irf5	Bin1	0.0162064778352218	0
Irf5	Cd7	0.6619726225180442	1
Irf5	Atp1b1	0.0204694309382075	0
Irf5	Pou3f1	0.0283619946385232	0
Irf5	Pira2	0.3769969588787806	0
Irf5	Nfkb1	0.0450865155155739	0
Irf5	Ctss	0.1473949213348701	0
Irf5	Tlr2	0.038223367196075	0
Irf5	Metrnl	0.0764937881665677	0
Irf5	Tnfsf9	0.3483188220101266	0
Irf5	Tcf7	0.0039683637250222	0
Irf5	H2-DMa	0.0163687064382108	0
Irf5	Rapgef5	0.7511882615667418	1
Irf5	Csf1r	0.0507538687269506	0
Irf5	Adora2b	1.457891890612305	1
Irf5	Olfm1	0.6233757850875669	1
Irf5	Bcl2a1b	1.4695350789678592	1
Irf5	Tubb3	0.3840936300876499	0
Irf5	Phlda1	0.122983153501164	0
Irf5	H2-Oa	0.0319337579252796	0
Irf5	Cd300lb	0.2122380332442094	0
Irf5	Pld4	0.1840308081497843	0
Irf5	Irf5	1.0	1
Irf5	Tanc2	0.2220879567671261	0
Irf5	Cst3	0.0194485017230447	0
Irf5	Ccr5	0.2692637804144728	0
Irf5	Pkib	0.1606564837126513	0
Irf5	Vamp2	0.3019871179842018	0
Irf5	Cd79a	0.1365870658357806	0
Irf5	Ptpro	0.0648933992407686	0
Irf5	Akap12	0.2157904815337087	0
Irf5	Sdc1	0.0942623526289516	0
Irf5	Ltb	0.1228092370295251	0
Irf5	Dhrs3	0.0419207245010303	0
Irf5	Ppp1r18	0.0621893121530629	0
Irf5	Ifi209	0.1132117904086832	0
Irf5	Fgd2	0.3276158718692399	0
Irf5	Slc5a3	0.1683331992444745	0
Irf5	Ifi27l2a	0.5965745509246269	1
Irf5	P2ry14	0.0757282602553965	0
Irf5	Ebf1	0.186094976826587	0
Irf5	Ifi205	0.5476817804864975	1
Irf5	Kbtbd11	0.2887868035050988	0
Irf5	Trpm2	0.10183648713505	0
Irf5	Irf8	0.371177254598083	0
Irf5	Lef1	0.1559805368700239	0
Irf5	H2-Aa	0.3818551178556976	0
Irf5	Upb1	0.2230877927959596	0
Irf5	Ahr	1.809234836916795	1
Irf5	Gpsm3	0.0103198096746929	0
Irf5	Plekha2	0.1541451826937407	0
Irf5	Ccl4	0.0293746397978102	0
Irf5	Itm2c	0.0415072875481234	0
Irf5	Aqp3	0.066104068477398	0
Irf5	Cxcl16	0.1958109480038808	0
Irf5	Icam1	0.0603343577830538	0
Irf5	Grasp	0.3400403510746824	0
Irf5	Selplg	0.0286429796396516	0
Irf5	Mmp11	0.1314470225963058	0
Irf5	Cd82	0.0820888501700384	0
Irf5	Bcl2a1d	0.7741042713641529	1
Irf5	Fzd5	0.1710803529469543	0
Irf5	Pmaip1	0.1267282389241137	0
Irf5	Dusp5	0.055196361402545	0
Hmga2	Pcp4l1	0.2539516384050394	0
Hmga2	Lmna	0.0200808068077693	0
Hmga2	Bcl2a1d	0.4756265016565607	0
Hmga2	Dyrk3	0.0215561108504232	0
Hmga2	Pdgfrb	0.9440457214526428	1
Hmga2	Cables1	0.1243353129188331	0
Hmga2	Phlda3	0.024383337585587	0
Hmga2	Plekha2	0.0959802904097333	0
Hmga2	Adgrl4	1.6011335257417747	1
Hmga2	Sdc4	2.9957571584235523	1
Hmga2	Dntt	1.401397461197113	1
Hmga2	Cd86	0.986546207939362	1
Hmga2	Mcc	0.9834339487703097	1
Hmga2	Ppp1r10	0.1650146346612964	0
Hmga2	F11r	0.0318555139220083	0
Hmga2	Cd96	1.2078672477012906	1
Hmga2	Maff	0.0617088596565439	0
Hmga2	Gimap5	0.0640772506878974	0
Hmga2	S1pr1	0.0227307368915377	0
Hmga2	Rtp4	0.0362997137142811	0
Hmga2	Omd	2.681179952131486	1
Hmga2	Irf5	0.111436558998879	0
Hmga2	Ppp1r18	0.3658263860486748	0
Hmga2	Plekha5	0.233274889172777	0
Hmga2	Cd34	0.6907861624356528	1
Hmga2	Mmp2	0.1130554102867487	0
Hmga2	Lrp1	0.2553681984230951	0
Hmga2	Bmp2k	0.0169110333775761	0
Hmga2	Socs3	0.9821968288447064	1
Hmga2	Abcg1	0.0334538506605542	0
Hmga2	Gimap6	1.3344554597521905	1
Hmga2	Nr1d1	0.215322708932488	0
Hmga2	Rara	0.3035331521441551	0
Hmga2	Mx1	0.070988539927631	0
Hmga2	Cd93	0.844400314598866	1
Hmga2	Ikzf2	0.1446296709582535	0
Hmga2	Tmem71	2.3313383218474293	1
Hmga2	Ccng2	0.2712768142155375	0
Hmga2	Map3k8	0.1017689241518127	0
Hmga2	Csf2rb2	0.0758209251960647	0
Hmga2	Fosl2	0.09529609567156	0
Hmga2	Arid5a	0.1095105847769966	0
Hmga2	Sik1	0.1180589408800263	0
Hmga2	Capn2	0.5174648389662829	0
Hmga2	Lpcat2	0.0542513844422689	0
Hmga2	Hif1a	0.0407882051344007	0
Hmga2	Nfkbiz	0.2606695843538487	0
Hmga2	Tnf	0.0744968437002331	0
Hmga2	Slain1	0.1108491744649669	0
Hmga2	Gm527	0.6651333994408434	1
Hmga2	Cdk14	0.1225244459631053	0
Hmga2	Nabp1	0.344458530204442	0
Hmga2	Cnn3	0.1288254472837477	0
Hmga2	Auts2	0.1790101440269737	0
Hmga2	Gramd1c	0.01835352559559	0
Hmga2	Csf1r	0.0266223074983757	0
Hmga2	Bcl11a	0.2405459054155756	0
Hmga2	Bok	0.5287538542255197	0
Hmga2	Sash1	0.1122491237316029	0
Hmga2	Dennd1c	0.1665520328291572	0
Hmga2	Twf1	0.1845475250181036	0
Hmga2	Tpbg	0.0528072207820521	0
Hmga2	Klf3	0.1037093894516208	0
Hmga2	Aff3	0.2084131150214937	0
Hmga2	Gadd45b	0.0754083065611108	0
Hmga2	Socs1	1.4298570630233451	1
Hmga2	Mum1l1	0.0174818096918817	0
Hmga2	Il17re	1.0954221993491062	1
Hmga2	Gpr132	0.1301739991322311	0
Hmga2	Rasgef1b	0.1753447251584528	0
Hmga2	Ptpre	0.0278583875248445	0
Hmga2	Cblb	0.1612047643089472	0
Hmga2	Tmcc2	0.0083436897002881	0
Hmga2	Rgl1	0.3047394626721184	0
Hmga2	Runx3	0.0509146568676131	0
Hmga2	Ablim1	0.0945423161358851	0
Hmga2	Klf10	0.1741247811350532	0
Hmga2	Ccr5	0.652499858252305	1
Hmga2	Nfatc1	0.3113061388290151	0
Hmga2	Msrb3	0.1065425476095698	0
Hmga2	Npnt	0.0425944712896832	0
Hmga2	Crim1	0.0923903013976443	0
Hmga2	Vldlr	0.8123999108015605	1
Hmga2	Mmp11	0.5329853356253462	1
Hmga2	Rgs2	0.7252785065539309	1
Hmga2	Mef2c	0.6557116741660827	1
Hmga2	Egfl7	0.5438760054191462	1
Hmga2	Cd83	0.8973437951102355	1
Hmga2	St3gal6	0.1018122400186758	0
Hmga2	Pitpnc1	0.1388274804693739	0
Hmga2	Ppp1r3b	1.7320613140607442	1
Hmga2	Mecom	0.0154126587000835	0
Hmga2	Rnd3	0.1190144182201121	0
Hmga2	Atf3	0.2187475238158893	0
Hmga2	Tbc1d10c	0.0265864989294271	0
Hmga2	Sytl3	1.003094305831295	1
Hmga2	Yes1	0.1556011647001723	0
Hmga2	Elf1	0.0684458687915143	0
Hmga2	Slco3a1	0.2697689200289755	0
Hmga2	Tgm2	0.0745710238801193	0
Hmga2	Tsc22d1	0.1672883027223403	0
Hmga2	Mctp2	0.0698024822495215	0
Hmga2	Fyn	0.1136331357841948	0
Hmga2	1700025G04Rik	0.3275154416842524	0
Hmga2	Tespa1	1.4868795544604476	1
Hmga2	Ptger4	0.2398055945970204	0
Hmga2	Sdc1	0.4553841977094902	0
Hmga2	Il18rap	0.1062790459172669	0
Hmga2	Cd48	0.0494020482851802	0
Hmga2	H2-DMa	0.0229179299209939	0
Hmga2	Etv3	0.1353034119350418	0
Hmga2	Arid5b	0.5568767018347862	1
Hmga2	Gfod1	0.1115575444648777	0
Hmga2	Tnik	0.054786450977874	0
Hmga2	Basp1	0.1336994400302223	0
Hmga2	Entpd1	0.2411045749918617	0
Hmga2	Tspan13	1.3751119018829765	1
Hmga2	Gprin3	0.2641150406347045	0
Hmga2	Dusp5	0.7724033996103183	1
Hmga2	Ctss	0.0464861564520362	0
Hmga2	Ptprs	0.237303942468364	0
Hmga2	Rbpms	0.0871477411675914	0
Hmga2	Vgll4	0.0590100104756259	0
Hmga2	Cyth1	0.5120171439177319	0
Hmga2	Marcksl1	0.2750550357423246	0
Hmga2	Fscn1	0.0165010060700706	0
Hmga2	Spin4	0.1263569599588828	0
Hmga2	Arhgef3	0.2970746827315711	0
Hmga2	Birc3	0.0456940263442944	0
Hmga2	Ifitm1	0.5515519900824476	1
Hmga2	Tanc2	0.1014709058333129	0
Hmga2	Emp1	0.4770897640292456	0
Hmga2	Bhlhe40	0.0511746153557341	0
Hmga2	Nr4a2	0.0785449060620136	0
Hmga2	Mllt3	0.088754833028254	0
Hmga2	Ppfibp1	0.1412151784316211	0
Hmga2	Pard3b	0.055508340744891	0
Hmga2	Map4k4	0.1666159610794495	0
Hmga2	Ptms	0.0427157139259213	0
Hmga2	Ptk2b	0.0416306064011103	0
Hmga2	Lgmn	0.0454426245612513	0
Hmga2	Adrb2	0.5933893034980475	1
Hmga2	Neat1	0.0677992977764835	0
Hmga2	Selp	1.2087700625583762	1
Hmga2	P2rx7	0.0964478971171597	0
Hmga2	Chd3	0.59299848194746	1
Hmga2	Plek	0.0704438335347698	0
Hmga2	Ifi203	0.5822945785699273	1
Hmga2	Ralgps2	0.1340533160334007	0
Hmga2	Trim2	0.1683502672179054	0
Hmga2	Hmga2	1.0	1
Hmga2	Wfdc17	0.5152797107870737	0
Hmga2	Gcnt2	0.5588974619823255	1
Hmga2	Apbb2	0.3379928265648238	0
Hmga2	Baiap2	0.0957447133083248	0
Hmga2	Otud7b	0.7828175139803092	1
Hmga2	Serpinh1	1.5052298112680027	1
Hmga2	Tle1	0.0588009138991393	0
Hmga2	Nrarp	0.1243471952593306	0
Hmga2	Ccnd1	0.3586547369259433	0
Hmga2	Spry1	0.0612835409738797	0
Hmga2	Fam46c	0.0914933611784784	0
Hmga2	Cx3cr1	2.722189030609147	1
Hmga2	Pdgfa	0.6650288346708487	1
Hmga2	Stap1	0.2063280063666109	0
Hmga2	Ltc4s	0.1240496405375964	0
Hmga2	St8sia4	0.1717249881875557	0
Hmga2	Pim1	0.0601180070389604	0
Hmga2	Tcf7l2	0.3370137499248002	0
Hmga2	Slc38a1	0.1103809626751535	0
Hmga2	Ipo11	0.2467619359994938	0
Hmga2	Sorbs1	0.1590077390995662	0
Hmga2	Itgb5	0.3695967378085613	0
Hmga2	Pag1	0.1990161676656029	0
Hmga2	Smox	0.1451190528100913	0
Hmga2	Arrdc3	0.0407542095294801	0
Hmga2	Smtn	0.60680475082307	1
Hmga2	Sh3bp5	0.1039292831374372	0
Hmga2	Errfi1	1.3470514365284028	1
Hmga2	Grasp	0.0640578985668094	0
Hmga2	Lncpint	0.4011958107195437	0
Hmga2	Dhrs3	0.0493145902942058	0
Hmga2	Rnf144a	0.3180210449735093	0
Hmga2	Cd200	0.2974255880960542	0
Hmga2	Tmem158	1.7904054523093629	1
Hmga2	Fam102a	0.1601962477647984	0
Hmga2	Pde3b	0.5542495362269665	1
Hmga2	Trpm2	0.1188247515885491	0
Hmga2	Dusp2	0.0309531457384618	0
Hmga2	Enc1	0.0825342223685499	0
Hmga2	Runx2	0.0086382727242579	0
Hmga2	Gch1	0.0665502091969056	0
Hmga2	Smim3	0.0450181608669365	0
Hmga2	Ube2h	0.0258795787673418	0
Hmga2	Mpeg1	0.0398341527684402	0
Hmga2	Fxyd5	0.0815126921662143	0
Hmga2	Zfp503	0.1911914402932519	0
Hmga2	Arhgap28	0.4358982591757398	0
Hmga2	Bcar1	1.1366811965237142	1
Hmga2	Tecpr1	0.060599480806533	0
Hmga2	Trps1	1.0176425384015175	1
Hmga2	Bend4	0.8559501671883978	1
Hmga2	Zeb1	0.0804506795760146	0
Hmga2	Kbtbd11	0.6677687893826149	1
Hmga2	Malt1	0.2667925704739413	0
Hmga2	Tmem108	0.4460752070530418	0
Hmga2	Camk1d	0.6685817893035049	1
Hmga2	Bcl2l11	0.3674726642227286	0
Hmga2	Tpd52	0.0728921292016072	0
Hmga2	Sell	0.033127034733295	0
Hmga2	Camk2d	0.1852259345396621	0
Hmga2	Antxr2	0.9152437631029284	1
Hmga2	Notch1	0.0430766563037714	0
Hmga2	Maf	0.1118146812461288	0
Hmga2	Tmem176b	0.1569716535469026	0
Hmga2	Arl4c	0.5347414182861432	1
Hmga2	Ednrb	0.0229406057008245	0
Hmga2	Clcn3	0.7637341274587699	1
Hmga2	Atp2b1	0.1029842423994492	0
Hmga2	Gata3	0.0482904540967288	0
Hmga2	Itga4	0.398659612739723	0
Hmga2	Tcf4	0.0489524159349833	0
Hmga2	Pls3	0.0482911096894516	0
Hmga2	Rab4a	0.0153422983289623	0
Hmga2	Tspan3	0.019281621351579	0
Hmga2	Abca1	0.3040255653580376	0
Hmga2	Hlf	1.434767141910335	1
Hmga2	Satb1	0.1137372447600796	0
Hmga2	Kdm6b	0.0358967019875976	0
Hmga2	Maml3	0.4979598212344209	0
Hmga2	Ddit4	0.0047471304626385	0
Hmga2	Plp2	0.1630474642773299	0
Hmga2	Plk2	0.4031082006846593	0
Hmga2	Msi2	0.2313446854436714	0
