# Supplementary material for: In Silico Perturbation Identifies Transcription Factors as Protective Targets in HSPCs After Irradiation
Source: Int J Mol Sci. 2026 Apr 15;27(8):3522. doi: 10.3390/ijms27083522 (PMC13116119; doi:10.3390/ijms27083522)
Supplement: Supplementary file 1 [file ijms-27-03522-s001.zip › supple_table/TableS6.csv]

knock-in								knock-out
Day	Gene	Lineage	PS	PS_randomized	delta_PS	condition		Day	Gene	Lineage	PS	PS_randomized	delta_PS	condition
D0	Bcl11a	ME	-0.031751787	0.003424994	-0.035176781	1.7		D0	Bcl11a	ME	0.051272892	-0.003995031	0.055267923	0
D0	Elf1	ME	-0.037160794	0.00081789	-0.037978684	3.6		D0	Elf1	ME	0.007640955	-0.008132965	0.01577392	0
D0	Gata1	ME	-0.016424157	-0.002397809	-0.014026348	1		D0	Gata1	ME	-0.00973834	-0.004863096	-0.004875244	0
D0	Gata2	ME	0.115393737	-0.001976861	0.117370598	1.8		D0	Gata2	ME	-0.078949379	-0.002321597	-0.076627782	0
D0	Gfi1b	ME	0.045256492	0.002313007	0.042943485	1		D0	Gfi1b	ME	-0.043387154	0.000892926	-0.04428008	0
D0	Ikzf2	ME	-0.063727493	0.001136711	-0.064864204	1.6		D0	Ikzf2	ME	0.012630593	-0.007833114	0.020463707	0
D0	Irf7	ME	-0.007296528	0.000459567	-0.007756095	1		D0	Irf7	ME	0.010561463	-0.001586572	0.012148035	0
D0	Junb	ME	-0.016833505	0.00212646	-0.018959965	5		D0	Junb	ME	0.058337882	0.000678626	0.057659256	0
D0	Mafb	ME	0.006080455	0.000160156	0.005920299	1		D0	Mafb	ME	-0.002726046	-0.002181892	-0.000544154	0
D0	Nfkb1	ME	0.081605616	0.003576917	0.078028699	3		D0	Nfkb1	ME	-0.039791099	-0.007021069	-0.03277003	0
D1	Bcl11a	ME	-0.009620397	0.007277194	-0.016897591	2.4		D1	Bcl11a	ME	0.002327772	-0.007655378	0.00998315	0
D1	Elf1	ME	-0.01139121	0.001276149	-0.012667359	4.9		D1	Elf1	ME	0.206140465	0.004114328	0.202026137	0
D1	Gata1	ME	0.049226209	0.004031185	0.045195024	1		D1	Gata1	ME	0.001877862	-0.002013646	0.003891508	0
D1	Gata2	ME	-0.000420611	0.004013692	-0.004434304	2.9		D1	Gata2	ME	-0.011814311	0.00077118	-0.01258549	0
D1	Gfi1b	ME	0.018294693	0.005146087	0.013148605	1		D1	Gfi1b	ME	-0.016368188	-0.013467793	-0.002900395	0
D1	Ikzf2	ME	0.017944234	0.014733926	0.003210308	2.1		D1	Ikzf2	ME	0.016640531	0.002462117	0.014178413	0
D1	Irf7	ME	-0.00412012	0.0004133	-0.004533419	1		D1	Irf7	ME	0.003203527	-0.001571637	0.004775164	0
D1	Junb	ME	-0.044493809	0.001737567	-0.046231375	5.4		D1	Junb	ME	0.140700956	-0.004214345	0.144915301	0
D1	Mafb	ME	0.006492221	0.000883886	0.005608335	1		D1	Mafb	ME	-0.002052789	0.000140695	-0.002193484	0
D1	Nfkb1	ME	-0.014011732	0.010120107	-0.024131839	3.6		D1	Nfkb1	ME	0.116727963	0.001241609	0.115486355	0
D3	Bcl11a	ME	0.155017006	0.012063196	0.14295381	1.6		D3	Bcl11a	ME	-0.004414916	-0.002648499	-0.001766417	0
D3	Elf1	ME	0.211270661	-0.008562029	0.21983269	2.6		D3	Elf1	ME	0.036399495	-0.012896279	0.049295774	0
D3	Gata1	ME	0.189430343	-0.005033467	0.194463811	1		D3	Gata1	ME	-0.05960881	0.004471337	-0.064080148	0
D3	Gata2	ME	0.119897079	0.020366189	0.09953089	1.8		D3	Gata2	ME	0.011286139	0.007384347	0.003901792	0
D3	Gfi1b	ME	0.037938096	0.004767951	0.033170145	1		D3	Gfi1b	ME	-0.019571206	0.010088821	-0.029660027	0
D3	Ikzf2	ME	-0.00989632	-0.002147832	-0.007748488	1		D3	Ikzf2	ME	0.028757908	0.019310163	0.009447745	0
D3	Irf7	ME	-0.002863385	4.87E-05	-0.002912037	1		D3	Irf7	ME	0.007802002	-0.000134949	0.007936951	0
D3	Junb	ME	0.047237903	0.009382516	0.037855387	3.8		D3	Junb	ME	0.10923468	-0.003795251	0.113029931	0
D3	Mafb	ME	0.002865226	-0.000489246	0.003354472	1		D3	Mafb	ME	-0.000899639	-0.000720934	-0.000178705	0
D3	Nfkb1	ME	0.106518952	0.004971765	0.101547187	2.6		D3	Nfkb1	ME	0.063451508	-0.003666603	0.067118111	0
D7	Bcl11a	ME	0.084275219	0.010963611	0.073311608	2.5		D7	Bcl11a	ME	0.008742575	-0.003244503	0.011987078	0
D7	Elf1	ME	-0.029812118	-0.015199893	-0.014612225	2.8		D7	Elf1	ME	0.087772128	0.005290834	0.082481294	0
D7	Gata1	ME	0.100876109	0.003412456	0.097463653	2.2		D7	Gata1	ME	-0.01369208	-0.013446641	-0.00024544	0
D7	Gata2	ME	0.099719002	-0.006692681	0.106411683	2.5		D7	Gata2	ME	0.018225646	-0.00443525	0.022660896	0
D7	Gfi1b	ME	0.013842026	0.002391596	0.011450429	1.1		D7	Gfi1b	ME	0.019889405	0.000368762	0.019520644	0
D7	Ikzf2	ME	-0.033240369	-0.003667221	-0.029573148	1.8		D7	Ikzf2	ME	0.028389501	0.010425238	0.017964263	0
D7	Irf7	ME	0.000499943	-0.000855634	0.001355577	1		D7	Irf7	ME	0.002498482	-0.010786393	0.013284875	0
D7	Junb	ME	0.082132014	0.000635137	0.081496876	5		D7	Junb	ME	0.049198532	-0.003196451	0.052394982	0
D7	Mafb	ME	0.005234771	0.003966387	0.001268384	1		D7	Mafb	ME	-4.73E-18	-0.000273447	0.000273447	0
D7	Nfkb1	ME	0.089544764	-0.002590663	0.092135427	3.2		D7	Nfkb1	ME	0.063349446	0.003543566	0.05980588	0
D14	Bcl11a	ME	0.078479456	0.000434435	0.07804502	1		D14	Bcl11a	ME	-0.077288086	-0.000781726	-0.076506361	0
D14	Elf1	ME	-0.041308149	0.007088011	-0.04839616	1		D14	Elf1	ME	0.09304595	0.003372803	0.089673147	0
D14	Gata1	ME	0.041150541	-0.000133635	0.041284177	1		D14	Gata1	ME	-0.034139478	-0.00373884	-0.030400638	0
D14	Gata2	ME	0.050826818	0.006989672	0.043837146	1		D14	Gata2	ME	0.013475134	0.014236656	-0.000761523	0
D14	Gfi1b	ME	0.013881131	0.000175737	0.013705394	1		D14	Gfi1b	ME	-0.003405893	0.005816041	-0.009221933	0
D14	Ikzf2	ME	-0.057871637	1.16E-05	-0.057883206	1		D14	Ikzf2	ME	0.075431562	0.002502287	0.072929275	0
D14	Irf7	ME	-6.70E-05	0.000152631	-0.000219646	1		D14	Irf7	ME	-0.000106159	0.002798595	-0.002904754	0
D14	Junb	ME	0.070701773	-0.005674609	0.076376383	1.7		D14	Junb	ME	-0.084465342	0.0105042	-0.094969543	0
D14	Mafb	ME	-0.000390059	5.58E-05	-0.000445824	1		D14	Mafb	ME	1.56E-05	-6.58E-05	8.14E-05	0
D14	Nfkb1	ME	0.053256437	-0.002154305	0.055410742	1		D14	Nfkb1	ME	-0.03249925	0.011599134	-0.044098383	0
D21	Bcl11a	ME	-0.01837247	-0.005950995	-0.012421475	2.2		D21	Bcl11a	ME	0.027757173	-0.000565842	0.028323015	0
D21	Elf1	ME	-0.133327269	-0.003622465	-0.129704804	3.1		D21	Elf1	ME	0.229553846	0.000675325	0.228878521	0
D21	Gata1	ME	0.049943089	-0.010953196	0.060896285	1.9		D21	Gata1	ME	-0.054937866	-0.004313755	-0.050624111	0
D21	Gata2	ME	-0.014008176	6.94E-05	-0.01407753	2.5		D21	Gata2	ME	-0.015126144	-0.00693069	-0.008195454	0
D21	Gfi1b	ME	-0.001476629	-0.004585156	0.003108526	1.4		D21	Gfi1b	ME	-0.034110127	-0.003163414	-0.030946713	0
D21	Ikzf2	ME	-0.108854353	0.000922265	-0.109776619	1.6		D21	Ikzf2	ME	0.074928199	-0.005358697	0.080286896	0
D21	Irf7	ME	-0.021812454	0.001611261	-0.023423715	1		D21	Irf7	ME	0.022841449	-0.001973963	0.024815412	0
D21	Junb	ME	0.087930204	0.001400013	0.08653019	4.7		D21	Junb	ME	-0.026401669	0.006322899	-0.032724568	0
D21	Mafb	ME	0.004728376	5.86E-05	0.004669783	1		D21	Mafb	ME	-0.001275948	-0.004158107	0.002882159	0
D21	Nfkb1	ME	-0.054207885	-0.000732447	-0.053475438	1.8		D21	Nfkb1	ME	0.017969759	-0.00070389	0.018673649	0
