# Supplementary material for: In Silico Perturbation Identifies Transcription Factors as Protective Targets in HSPCs After Irradiation
Source: Int J Mol Sci. 2026 Apr 15;27(8):3522. doi: 10.3390/ijms27083522 (PMC13116119; doi:10.3390/ijms27083522)
Supplement: Supplementary file 1 [file ijms-27-03522-s001.zip › supple_table/TableS7.csv]

Knock-in								Knock-out
Day	Gene	Lineage	PS	PS_randomized	delta_PS	condition		Day	Gene	Lineage	PS	PS_randomized	delta_PS	condition
D0	Cebpa	GM	0.116006032	-0.005626612	0.121632644	1.9		D0	Cebpa	GM	-0.02230001	0.015960818	-0.038260828	0
D0	Cebpb	GM	0.369089473	-0.00309492	0.372184392	4		D0	Cebpb	GM	-0.208098526	0.017754386	-0.225852912	0
D0	Cebpd	GM	0.306117375	0.010885828	0.295231547	2.9		D0	Cebpd	GM	-0.207100423	0.007026846	-0.214127269	0
D0	Cebpe	GM	0.271617199	0.011078584	0.260538616	3.1		D0	Cebpe	GM	-0.178937877	-0.001190296	-0.177747581	0
D0	Ets1	GM	0.175847345	0.006127552	0.169719793	1		D0	Ets1	GM	-0.15075308	0.00287186	-0.15362494	0
D0	Ets2	GM	0.260856436	0.004362482	0.256493954	1		D0	Ets2	GM	-0.201622341	0.001243737	-0.202866078	0
D0	Hsf1	GM	0.261422594	-0.002701767	0.264124361	1		D0	Hsf1	GM	-0.231810781	0.003068968	-0.234879749	0
D0	Klf7	GM	0.31859423	-0.002370692	0.320964922	1.8		D0	Klf7	GM	-0.162592363	0.019690787	-0.182283151	0
D0	Myb	GM	0.348731138	-0.009498061	0.358229199	4.7		D0	Myb	GM	-0.17302185	0.026263724	-0.199285574	0
D0	Nfe2	GM	0.089303847	-0.002291986	0.091595833	1.9		D0	Nfe2	GM	-0.078592025	0.009106704	-0.087698729	0
D0	Spi1	GM	0.341454878	0.004694073	0.336760805	4.1		D0	Spi1	GM	-0.15435169	0.01080059	-0.165152281	0
D0	Stat1	GM	0.269797033	-0.000315324	0.270112357	1		D0	Stat1	GM	-0.200913677	0.006073327	-0.206987003	0
D1	Cebpa	GM	0.062382227	0.004222155	0.058160072	1.4		D1	Cebpa	GM	-0.012409919	-0.005947284	-0.006462634	0
D1	Cebpb	GM	0.317685864	0.033207451	0.284478414	3.1		D1	Cebpb	GM	0.030074119	0.009205174	0.020868945	0
D1	Cebpd	GM	0.232832294	0.004503211	0.228329083	2.3		D1	Cebpd	GM	-0.088425103	0.011467584	-0.099892687	0
D1	Cebpe	GM	0.226879733	0.03366288	0.193216853	3.7		D1	Cebpe	GM	-0.114998053	0.002489852	-0.117487905	0
D1	Ets1	GM	0.282421899	0.062591922	0.219829976	1.6		D1	Ets1	GM	-0.223378074	-0.001015668	-0.222362406	0
D1	Ets2	GM	0.242032567	0.007263123	0.234769444	1.2		D1	Ets2	GM	-0.193300036	0.000234591	-0.193534628	0
D1	Hsf1	GM	-0.123758331	0.003851989	-0.12761032	1.3		D1	Hsf1	GM	0.196074752	-0.005528912	0.201603664	0
D1	Klf7	GM	0.324054088	0.023403613	0.300650475	2		D1	Klf7	GM	-0.017999389	0.011588981	-0.02958837	0
D1	Myb	GM	0.043318905	-0.010420273	0.053739178	4.7		D1	Myb	GM	0.240783244	0.013631989	0.227151255	0
D1	Nfe2	GM	0.143762072	0.003960324	0.139801748	1.9		D1	Nfe2	GM	0.101747872	-0.002183866	0.103931738	0
D1	Spi1	GM	0.217536414	0.050860974	0.16667544	3.4		D1	Spi1	GM	0.071387882	-0.028025422	0.099413303	0
D1	Stat1	GM	0.188250842	0.019870082	0.16838076	2		D1	Stat1	GM	-0.022970951	-0.010772765	-0.012198186	0
D3	Cebpa	GM	0.09675439	0.019290369	0.077464021	1.6		D3	Cebpa	GM	-0.09766095	-0.027648742	-0.070012208	0
D3	Cebpb	GM	0.260105287	0.012275181	0.247830106	3.9		D3	Cebpb	GM	-0.184232487	0.001687922	-0.185920409	0
D3	Cebpd	GM	0.21450898	-0.018023649	0.232532629	2.6		D3	Cebpd	GM	-0.236558944	0.015682997	-0.252241942	0
D3	Cebpe	GM	0.226518072	0.007999223	0.218518849	4.5		D3	Cebpe	GM	-0.236565857	-0.009071106	-0.227494751	0
D3	Ets1	GM	0.211766464	0.015009826	0.196756638	1.6		D3	Ets1	GM	-0.12116242	-0.003169184	-0.117993236	0
D3	Ets2	GM	0.230081837	0.009439466	0.220642371	1		D3	Ets2	GM	-0.182650919	0.013551276	-0.196202196	0
D3	Hsf1	GM	0.037534124	0.018451877	0.019082247	1.1		D3	Hsf1	GM	0.046145613	0.005253878	0.040891735	0
D3	Klf7	GM	0.2317737	-5.17E-05	0.231825369	1.3		D3	Klf7	GM	-0.161763547	0.003858288	-0.165621835	0
D3	Myb	GM	0.121818418	0.009295499	0.11252292	4.5		D3	Myb	GM	-0.042291232	-0.01639134	-0.025899892	0
D3	Nfe2	GM	0.107268756	-0.001086889	0.108355645	1.5		D3	Nfe2	GM	-0.068005712	0.00189589	-0.069901602	0
D3	Spi1	GM	0.248459504	0.010257562	0.238201942	3.6		D3	Spi1	GM	-0.152707665	-0.016623223	-0.136084442	0
D3	Stat1	GM	0.069662495	0.004818223	0.064844272	1.1		D3	Stat1	GM	-0.036634303	0.001564828	-0.038199132	0
D7	Cebpa	GM	0.120176138	0.00804125	0.112134888	1		D7	Cebpa	GM	-0.0949135	-0.006304661	-0.088608839	0
D7	Cebpb	GM	0.281388139	0.016928991	0.264459148	1		D7	Cebpb	GM	-0.083188177	-0.005179587	-0.07800859	0
D7	Cebpd	GM	0.186219035	-0.002760961	0.188979996	1.2		D7	Cebpd	GM	-0.119721367	0.000694273	-0.12041564	0
D7	Cebpe	GM	0.319540108	0.004043954	0.315496154	3.6		D7	Cebpe	GM	-0.184008872	0.016191422	-0.200200294	0
D7	Ets1	GM	0.208858079	0.026752975	0.182105104	1		D7	Ets1	GM	-0.030181831	0.010207674	-0.040389505	0
D7	Ets2	GM	0.173660556	0.004995144	0.168665413	1		D7	Ets2	GM	-0.123071111	0.001856696	-0.124927807	0
D7	Hsf1	GM	0.177102545	0.016034794	0.161067751	1.2		D7	Hsf1	GM	-0.052289272	0.001909609	-0.054198881	0
D7	Klf7	GM	0.286350433	0.010278586	0.276071847	1.5		D7	Klf7	GM	-0.153952457	0.008911967	-0.162864423	0
D7	Myb	GM	0.274805978	0.00301737	0.271788608	4.6		D7	Myb	GM	-0.09399588	-0.013830952	-0.080164928	0
D7	Nfe2	GM	0.100309813	0.015980874	0.08432894	1.7		D7	Nfe2	GM	-0.060728095	-0.011089581	-0.049638515	0
D7	Spi1	GM	0.316888382	0.01057226	0.306316122	4		D7	Spi1	GM	-0.087184945	0.002306403	-0.089491347	0
D7	Stat1	GM	0.188357202	0.022207047	0.166150155	1.2		D7	Stat1	GM	-0.034585878	0.014621594	-0.049207472	0
D14	Cebpa	GM	0.068547428	0.001642409	0.06690502	1		D14	Cebpa	GM	-0.040311563	-0.000833615	-0.039477948	0
D14	Cebpb	GM	0.094328033	0.005732582	0.088595451	1		D14	Cebpb	GM	-0.040838013	0.001813342	-0.042651355	0
D14	Cebpd	GM	0.027440315	0.00035372	0.027086594	1		D14	Cebpd	GM	-0.018727245	0.001373594	-0.02010084	0
D14	Cebpe	GM	0.009589203	0.000782422	0.008806781	1		D14	Cebpe	GM	-0.005054514	-0.003721697	-0.001332817	0
D14	Ets1	GM	0.046244663	-0.00090329	0.047147953	1		D14	Ets1	GM	-0.023501194	0.013791922	-0.037293116	0
D14	Ets2	GM	0.008556835	-9.15E-05	0.008648329	1		D14	Ets2	GM	-0.003596893	0.005905981	-0.009502874	0
D14	Hsf1	GM	0.015421857	0.000523177	0.014898681	1		D14	Hsf1	GM	-0.008464208	-0.003512417	-0.00495179	0
D14	Klf7	GM	0.016282057	0.002126924	0.014155133	1		D14	Klf7	GM	-0.014489579	0.004404407	-0.018893986	0
D14	Myb	GM	0.123531621	0.007483658	0.116047964	2.5		D14	Myb	GM	-0.033468433	0.00804093	-0.041509363	0
D14	Nfe2	GM	0.00495725	0.004216654	0.000740596	1		D14	Nfe2	GM	-0.005202068	-0.000753946	-0.004448122	0
D14	Spi1	GM	0.045578776	0.006845406	0.03873337	1		D14	Spi1	GM	-0.039107502	0.003438526	-0.042546028	0
D14	Stat1	GM	0.053175839	0.000681479	0.05249436	1		D14	Stat1	GM	-0.02460155	0.00368088	-0.02828243	0
D21	Cebpa	GM	0.291333165	-0.007216433	0.298549598	2.3		D21	Cebpa	GM	-0.183248864	-0.000361397	-0.182887467	0
D21	Cebpb	GM	0.337675836	-0.003289374	0.34096521	4.8		D21	Cebpb	GM	-0.207110433	-0.003618324	-0.203492109	0
D21	Cebpd	GM	0.294228623	0.000511312	0.293717311	4.2		D21	Cebpd	GM	-0.250076012	-0.003799652	-0.24627636	0
D21	Cebpe	GM	0.256766033	0.003902384	0.252863649	3.9		D21	Cebpe	GM	-0.220706131	0.013358139	-0.234064271	0
D21	Ets1	GM	0.233879877	0.019881493	0.213998384	1		D21	Ets1	GM	-0.176001309	0.001405822	-0.177407131	0
D21	Ets2	GM	0.281235653	0.012580687	0.268654966	1		D21	Ets2	GM	-0.244481022	0.002365337	-0.246846359	0
D21	Hsf1	GM	0.061538288	-0.004748427	0.066286715	1.1		D21	Hsf1	GM	-0.084185063	-0.000863618	-0.083321445	0
D21	Klf7	GM	0.154021859	-0.004820251	0.15884211	1		D21	Klf7	GM	-0.128011648	-0.003185741	-0.124825907	0
D21	Myb	GM	0.264725312	0.004460915	0.260264397	4.4		D21	Myb	GM	-0.165982999	-0.007897305	-0.158085694	0
D21	Nfe2	GM	-0.03062085	-0.003449884	-0.027170966	1.8		D21	Nfe2	GM	0.014456829	-0.004062265	0.018519094	0
D21	Spi1	GM	0.267632214	-0.003382707	0.271014921	4.8		D21	Spi1	GM	-0.124216631	0.003797886	-0.128014517	0
D21	Stat1	GM	0.221149584	-0.004379121	0.225528705	1.5		D21	Stat1	GM	-0.191344271	9.99E-05	-0.191444215	0
