# Supplementary material for: In Silico Perturbation Identifies Transcription Factors as Protective Targets in HSPCs After Irradiation
Source: Int J Mol Sci. 2026 Apr 15;27(8):3522. doi: 10.3390/ijms27083522 (PMC13116119; doi:10.3390/ijms27083522)
Supplement: Supplementary file 1 [file ijms-27-03522-s001.zip › supple_table/TableS8.csv]

knock-in								knock-out
Day	Gene	Lineage	PS	PS_randomized	delta_PS	condition		Day	Gene	Lineage	PS	PS_randomized	delta_PS	condition
D0	Ebf1	LY	0.017320003	0.004626204	0.012693799	1		D0	Ebf1	LY	-0.00481125	0.008441253	-0.013252503	0
D0	Egr3	LY	0.240248634	0.003896954	0.23635168	1		D0	Egr3	LY	-0.066291822	0.013986932	-0.080278754	0
D0	Gata3	LY	-0.011173161	0.00044262	-0.01161578	1		D0	Gata3	LY	0.009358064	0.003592742	0.005765322	0
D0	Irf4	LY	0.026452527	-0.000950224	0.027402751	1		D0	Irf4	LY	-0.017410381	0.011805845	-0.029216226	0
D0	Irf5	LY	0.002557784	4.73E-06	0.002553052	1		D0	Irf5	LY	-0.001840671	0.00126829	-0.003108961	0
D0	Klf4	LY	0.307853364	0.010200014	0.29765335	2		D0	Klf4	LY	-0.069707432	0.020835641	-0.090543073	0
D0	Lef1	LY	0.002074393	0.001081886	0.000992507	1		D0	Lef1	LY	-0.00226906	-0.000521415	-0.001747644	0
D0	Mef2a	LY	-0.038118865	0.002834207	-0.040953072	1.3		D0	Mef2a	LY	0.066215427	0.012319386	0.053896042	0
D0	Rara	LY	0.011740745	0.004020976	0.00771977	1		D0	Rara	LY	-0.005872617	0.007808529	-0.013681146	0
D0	Rel	LY	0.131948194	0.006397109	0.125551085	1.7		D0	Rel	LY	-0.037039194	0.004005367	-0.04104456	0
D0	Relb	LY	0.027098581	0.007101354	0.019997227	1		D0	Relb	LY	0.006464231	0.00176221	0.004702021	0
D0	Spib	LY	-0.000546906	-0.00033542	-0.000211487	1		D0	Spib	LY	7.80E-05	0.002558748	-0.002480755	0
D0	Tcf7	LY	0.000404588	-0.000194664	0.000599252	1		D0	Tcf7	LY	-0.000263708	0.010748786	-0.011012494	0
D0	Tcf7l2	LY	-0.011016764	0.002920086	-0.013936851	1		D0	Tcf7l2	LY	0.027057742	0.011905681	0.015152061	0
D1	Ebf1	LY	0.00109492	-0.000185418	0.001280338	1		D1	Ebf1	LY	0.000940714	0.007217941	-0.006277227	0
D1	Egr3	LY	0.004413671	-0.009437698	0.013851369	2.1		D1	Egr3	LY	0.032524239	0.01551469	0.017009549	0
D1	Gata3	LY	-0.017758498	0.002978152	-0.02073665	1		D1	Gata3	LY	0.018503499	0.010273897	0.008229602	0
D1	Irf4	LY	0.065336654	0.007346295	0.05799036	1		D1	Irf4	LY	-0.049999576	0.006113572	-0.056113148	0
D1	Irf5	LY	0.002716654	0.002552218	0.000164436	1		D1	Irf5	LY	-0.000299478	0.024751689	-0.025051166	0
D1	Klf4	LY	0.193077163	-0.005280719	0.198357883	3.5		D1	Klf4	LY	0.115822702	-0.033973308	0.14979601	0
D1	Lef1	LY	-0.00082641	0.001918851	-0.002745261	1		D1	Lef1	LY	0.005566706	-0.000794337	0.006361043	0
D1	Mef2a	LY	0.208035751	0.004236715	0.203799036	2.3		D1	Mef2a	LY	-0.107391811	-0.003807311	-0.1035845	0
D1	Rara	LY	0.042210571	-0.002306711	0.044517283	1		D1	Rara	LY	-0.021018048	0.00656893	-0.027586978	0
D1	Rel	LY	-0.008149941	0.000834966	-0.008984907	2.7		D1	Rel	LY	0.090538874	-0.004581405	0.095120279	0
D1	Relb	LY	0.008518992	0.001119847	0.007399145	1		D1	Relb	LY	-0.004509824	-0.011276515	0.006766691	0
D1	Spib	LY	0.029405925	0.000289619	0.029116306	1		D1	Spib	LY	-0.008808247	0.0077416	-0.016549847	0
D1	Tcf7	LY	-0.025693734	0.017800184	-0.043493917	1.1		D1	Tcf7	LY	0.059909701	0.002745852	0.057163849	0
D1	Tcf7l2	LY	0.178999633	0.001685627	0.177314006	1		D1	Tcf7l2	LY	-0.141441136	0.014392805	-0.155833941	0
D3	Ebf1	LY	0.411824005	0.159480669	0.252343336	1		D3	Ebf1	LY	-0.07873498	0.008097801	-0.086832781	0
D3	Egr3	LY	-0.07187366	0.001714819	-0.073588479	1		D3	Egr3	LY	0.01631353	0.016931253	-0.000617723	0
D3	Gata3	LY	-0.021013878	0.005412212	-0.02642609	1		D3	Gata3	LY	0.020257495	-0.013172959	0.033430454	0
D3	Irf4	LY	0.099356948	0.018991369	0.08036558	1		D3	Irf4	LY	-0.023279942	0.004702107	-0.027982049	0
D3	Irf5	LY	0.027292155	-0.000785924	0.028078079	1		D3	Irf5	LY	-0.015438277	-0.004762183	-0.010676094	0
D3	Klf4	LY	0.026615789	0.002794909	0.02382088	1.2		D3	Klf4	LY	0.000463767	0.011943577	-0.01147981	0
D3	Lef1	LY	0.156365976	0.096187291	0.060178685	1		D3	Lef1	LY	-0.030970329	0.001724641	-0.03269497	0
D3	Mef2a	LY	0.042372009	0.007677354	0.034694655	1		D3	Mef2a	LY	-0.041717825	-0.00664737	-0.035070455	0
D3	Rara	LY	-0.022978147	-0.002360387	-0.02061776	1		D3	Rara	LY	0.01879874	-0.004074222	0.022872962	0
D3	Rel	LY	0.015268725	0.005733981	0.009534744	1.2		D3	Rel	LY	-0.030518639	-0.004666248	-0.025852391	0
D3	Relb	LY	-0.018066506	-0.002479057	-0.015587449	1		D3	Relb	LY	0.014945142	-0.001180896	0.016126038	0
D3	Spib	LY	0.015670855	0.003768121	0.011902734	1		D3	Spib	LY	-0.006785474	0.001080486	-0.00786596	0
D3	Tcf7	LY	-0.050799874	-0.008013417	-0.042786457	1.1		D3	Tcf7	LY	0.028504791	-0.007543637	0.036048428	0
D3	Tcf7l2	LY	0.287457586	0.002235623	0.285221963	1		D3	Tcf7l2	LY	-0.075642475	0.01721077	-0.092853245	0
D7	Ebf1	LY	0.259002181	0.078551484	0.180450698	1.3		D7	Ebf1	LY	-0.091543843	0.111500872	-0.203044716	0
D7	Egr3	LY	-0.148639386	0.001449474	-0.15008886	1		D7	Egr3	LY	0.09588563	0.084301789	0.011583841	0
D7	Gata3	LY	0.032199518	-0.012829927	0.045029445	1		D7	Gata3	LY	-0.007098071	0.052674646	-0.059772717	0
D7	Irf4	LY	0.10892844	0.027952234	0.080976205	1		D7	Irf4	LY	-0.042598078	0.027959904	-0.070557982	0
D7	Irf5	LY	0.157320424	-0.001448719	0.158769144	1		D7	Irf5	LY	-0.069942104	0.023031316	-0.09297342	0
D7	Klf4	LY	-0.119359113	0.069285132	-0.188644245	1		D7	Klf4	LY	0.655281695	0.016636003	0.638645692	0
D7	Lef1	LY	0.167637314	0.026163619	0.141473695	1		D7	Lef1	LY	-0.028795482	-0.001147541	-0.027647941	0
D7	Mef2a	LY	-0.177067913	0.043237674	-0.220305587	1		D7	Mef2a	LY	0.375001629	0.015753979	0.359247651	0
D7	Rara	LY	-0.004764214	0.000631235	-0.005395449	1		D7	Rara	LY	0.008278466	0.032482269	-0.024203802	0
D7	Rel	LY	-0.134534631	0.054173482	-0.188708113	1.5		D7	Rel	LY	0.26796832	0.032231303	0.235737017	0
D7	Relb	LY	0.036524285	-0.007533895	0.04405818	1		D7	Relb	LY	-0.025818101	0.025806327	-0.051624429	0
D7	Spib	LY	0.110022483	0.011751761	0.098270721	1		D7	Spib	LY	-0.038366345	-0.005561079	-0.032805266	0
D7	Tcf7	LY	0.034487345	0.016583681	0.017903664	1		D7	Tcf7	LY	-0.021293015	-0.001223958	-0.020069056	0
D7	Tcf7l2	LY	-0.172626232	-0.00803542	-0.164590812	1		D7	Tcf7l2	LY	0.368020647	0.042493566	0.325527081	0
D14	Ebf1	LY	0.015463647	0.00463535	0.010828297	1		D14	Ebf1	LY	-0.000840772	-0.00271923	0.001878458	0
D14	Egr3	LY	0.022510939	-0.001686874	0.024197813	1		D14	Egr3	LY	-0.042627237	0.000504097	-0.043131334	0
D14	Gata3	LY	-0.0098788	-0.00198356	-0.00789524	1		D14	Gata3	LY	0.002140349	-0.005140717	0.007281065	0
D14	Irf4	LY	0.002828835	0.000167523	0.002661312	1		D14	Irf4	LY	-8.98E-05	0.003928286	-0.004018086	0
D14	Irf5	LY	0.004710553	0.000319113	0.004391439	1		D14	Irf5	LY	-0.000890113	0.003959943	-0.004850056	0
D14	Klf4	LY	0.098446458	0.008516347	0.089930111	1		D14	Klf4	LY	-0.108284174	-0.012145711	-0.096138464	0
D14	Lef1	LY				1		D14	Lef1	LY				0
D14	Mef2a	LY	-0.007868934	0.002759673	-0.010628608	1		D14	Mef2a	LY	0.004190734	-0.002256575	0.006447309	0
D14	Rara	LY	-7.89E-05	0.000710452	-0.000789395	1		D14	Rara	LY	-0.001744694	-0.009928887	0.008184192	0
D14	Rel	LY	-0.004950807	0.001847906	-0.006798713	1		D14	Rel	LY	0.013654903	-6.47E-06	0.013661374	0
D14	Relb	LY	0.002232109	-0.000257975	0.002490084	1		D14	Relb	LY	-0.000402191	0.00767634	-0.008078531	0
D14	Spib	LY				1		D14	Spib	LY				0
D14	Tcf7	LY	-0.000168409	-6.13E-05	-0.000107084	1		D14	Tcf7	LY	0.000216762	-0.000108712	0.000325474	0
D14	Tcf7l2	LY	0.071259534	0.008577751	0.062681783	1		D14	Tcf7l2	LY	-0.02101705	-0.004764869	-0.016252181	0
D21	Ebf1	LY	0.069048352	0.020625213	0.048423139	1		D21	Ebf1	LY	-0.013916585	0.022760294	-0.03667688	0
D21	Egr3	LY	0.023284923	-0.000408035	0.023692958	1		D21	Egr3	LY	-0.024114506	0.005050949	-0.029165455	0
D21	Gata3	LY	-0.018936504	0.000695141	-0.019631645	1		D21	Gata3	LY	0.008352922	0.003391837	0.004961085	0
D21	Irf4	LY	0.009692908	0.000788644	0.008904264	1		D21	Irf4	LY	-0.003728054	0.007310633	-0.011038687	0
D21	Irf5	LY	0.004042798	0.001519517	0.002523281	1		D21	Irf5	LY	0.001635537	0.007086195	-0.005450658	0
D21	Klf4	LY	0.230070024	0.011252957	0.218817067	1		D21	Klf4	LY	0.06160481	0.009831584	0.051773226	0
D21	Lef1	LY	0.007618475	0.002037977	0.005580498	1		D21	Lef1	LY	-0.000699869	-3.57E-05	-0.000664199	0
D21	Mef2a	LY	0.006778191	0.00128993	0.005488261	1		D21	Mef2a	LY	0.103110647	0.002460087	0.10065056	0
D21	Rara	LY	0.020679158	0.002589902	0.018089256	1		D21	Rara	LY	-0.017045277	0.00148347	-0.018528747	0
D21	Rel	LY	0.02159775	0.006384269	0.015213482	1		D21	Rel	LY	-0.000244204	-0.000759029	0.000514825	0
D21	Relb	LY	0.011854136	0.001172979	0.010681157	1		D21	Relb	LY	-0.01107967	0.001036786	-0.012116457	0
D21	Spib	LY	0.005455301	0.000460123	0.004995178	1		D21	Spib	LY	-0.001215535	0.002914254	-0.004129788	0
D21	Tcf7	LY	0.00510888	5.84E-05	0.005050451	1		D21	Tcf7	LY	-0.001602995	0.009804122	-0.011407116	0
D21	Tcf7l2	LY	0.050607246	0.00257745	0.048029796	1		D21	Tcf7l2	LY	-0.021273199	0.011432732	-0.032705931	0
