# Supplementary material for: In Silico Perturbation Identifies Transcription Factors as Protective Targets in HSPCs After Irradiation
Source: Int J Mol Sci. 2026 Apr 15;27(8):3522. doi: 10.3390/ijms27083522 (PMC13116119; doi:10.3390/ijms27083522)
Supplement: Supplementary file 1 [file ijms-27-03522-s001.zip › supple_table/TableS9.csv]

shRNA	序列信息（5'-3'）
shCtrl	CCTAAGGTTAAGTCGCCCTCG
shTcf712	GCTGACAGTCAACGCATCTAT
shHsf1	GGAACAGCTTCCACGTGTTTG
